# Supplementary material for: Future heatwave conditions inhibit CO2 ‐induced stomatal closure in wheat
Source: New Phytol. 2025 Nov 16;249(3):1234–52. doi: 10.1111/nph.70722 (PMC12780326; doi:10.1111/nph.70722)
Supplement: Supplementary file 2 — Dataset S1 Data quantified within the manuscript. [file NPH-249-1234-s004.xlsx]

## Sheet: Gas Exc Fig. 1-2, Fig. S3-4
Temperature	RH	VPD	CO2	N-fertiliser	Order	gsat	Asat/(Ca√D)	Ca	D	Ci	g1 (using D0.8 )	g1 (using √D )	g1 (using D0.2 )	Optimality modelled gsat (using D0.8 in g1)	Optimality modelled gsat (using √D in g1 )	Optimality modelled gsat (using D0.2 in g1)	Asat	Esat	IWUE	iWUE	Vcmax	Jmax
°C	%	kPa	ppm	category	sample no.	mol m⁻² s⁻¹		µmol mol⁻¹	kPa	µmol mol⁻¹				mol m⁻² s⁻¹	mol m⁻² s⁻¹	mol m⁻² s⁻¹	µmol m⁻² s⁻¹	mmol m⁻² s⁻¹	Asat/Esat	gsat/Esat	µmol m⁻² s⁻¹	µmol m⁻² s⁻¹
27	60	1.43	450	N1	1	0.377792	0.0516509	424.16	1.38476	301.19	3.17792	2.88225	2.61408	0.359878	0.335442	0.313281	25.7807	5.10604	5.04907	68.2405	118.134	235.814
27	60	1.43	450	N1	2	0.405857	0.0595972	419.7	1.46956	285.144	2.88345	2.56896	2.28876	0.390548	0.360559	0.333841	30.322	5.79884	5.22898	74.7112	141.557	279.062
27	60	1.43	450	N1	3	0.283296	0.0432656	429.522	1.60935	282.097	2.79994	2.42746	2.10454	0.281644	0.25586	0.233506	23.5751	4.52893	5.20545	83.2172	110.591	209.975
27	60	1.43	450	N1	4	0.384632	0.057065	423.395	1.3964	290.449	2.85367	2.58168	2.3356	0.368445	0.34361	0.321143	28.5509	5.24825	5.44009	74.2291	133.406	266.829
27	60	1.43	450	N1	5	0.409186	0.0365174	430.935	1.41004	344.844	5.27288	4.75641	4.29052	0.377463	0.347287	0.320066	18.6864	5.61993	3.32503	45.6673	74.99	148.834
27	60	1.43	450	N2	1	0.372091	0.0535892	422.275	1.49608	287.867	2.95617	2.61965	2.32143	0.358346	0.329491	0.303921	27.679	5.44302	5.08522	74.3876	166.632	341.694
27	60	1.43	450	N2	2	0.67794	0.07	414.853	1.39869	317.773	4.28117	3.8712	3.50049	0.611949	0.566033	0.524513	34.3442	8.85142	3.88008	50.6596	159.945	232.661
27	60	1.43	450	N2	3	0.544191	0.0771054	414.046	1.45145	284.657	2.9639	2.65047	2.37019	0.514283	0.475615	0.441037	38.4623	7.51129	5.12059	70.6779	177.644	343.65
27	60	1.43	450	N2	4	0.453528	0.0600992	417.008	1.51208	292.747	3.27956	2.89697	2.55901	0.433601	0.396812	0.364314	30.8177	6.58958	4.67673	67.951	145.011	214.614
27	60	1.43	450	N2	5	0.338402	0.0526554	423.663	1.50159	279.736	2.69056	2.38165	2.10821	0.329914	0.303888	0.280851	27.3362	5.00461	5.46221	80.7804	NA	NA
27	60	1.43	450	N3	1	0.353183	0.0548041	421.698	1.50978	278.27	2.69751	2.38391	2.10676	0.344279	0.31678	0.292478	28.3969	5.22582	5.43396	80.4029	138.163	260.749
27	60	1.43	450	N3	2	0.348172	0.0583051	419.589	1.56896	263.354	2.41685	2.11138	1.84452	0.342315	0.313818	0.288923	30.6434	5.35793	5.71927	88.0124	166.011	321.801
27	60	1.43	450	N3	3	0.469608	0.0666367	417.953	1.41507	289.831	2.98636	2.69097	2.4248	0.445232	0.413738	0.385359	33.1307	6.40877	5.16958	70.5496	151.789	236.945
27	60	1.43	450	N3	4	0.422188	0.0629453	415.001	1.58977	274.013	2.81614	2.4505	2.13233	0.410604	0.37378	0.341736	32.9366	6.47857	5.08394	78.014	153.182	236.255
27	60	1.43	450	N4	1	0.706939	0.085399	409.658	1.38481	299.718	3.53727	3.20812	2.9096	0.64412	0.599146	0.558357	41.1689	9.12898	4.5097	58.2355	189.025	370.814
27	60	1.43	450	N4	2	0.312224	0.0591346	413.576	1.8863	224.139	1.9658	1.62501	1.3433	0.315942	0.283698	0.257044	33.5894	5.78115	5.81017	107.581	194.785	347.095
27	60	1.43	450	N4	3	0.716147	0.0939646	406.294	1.39097	288.262	3.18008	2.88034	2.60884	0.655418	0.610353	0.569536	45.026	9.27298	4.85562	62.8726	200.316	402.59
27	60	1.43	450	N4	4	0.467788	0.071092	412.904	1.42352	277.325	2.71324	2.4405	2.19517	0.444336	0.413313	0.385408	35.0229	6.42119	5.45426	74.8691	167.674	272.046
27	60	1.43	720	N1	1	0.0595725	0.0115956	710.711	1.60908	411.55	2.0127	1.74504	1.51298	0.0608756	0.0559098	0.0516043	10.4538	0.98117	10.6544	175.48	38.0396	72.0509
27	60	1.43	720	N1	2	0.0977257	0.0166209	708.145	1.59913	446.011	2.47702	2.15161	1.86896	0.0995016	0.090848	0.0833312	14.8839	1.58381	9.39756	152.303	36.8092	74.7711
27	60	1.43	720	N1	3	0.153882	0.0227359	703.756	1.59597	474.038	2.99942	2.60693	2.2658	0.155067	0.14079	0.12838	20.2137	2.48363	8.13879	131.358	51.9347	119.675
27	60	1.43	720	N1	4	0.0830581	0.0109057	712.01	1.60416	504.566	3.54989	3.08064	2.67341	0.0840429	0.0758549	0.0687491	9.83479	1.35038	7.28298	118.408	27.9665	64.1291
27	60	1.43	720	N1	5	0.0820743	0.0162083	708.565	1.59955	407.648	1.97258	1.71331	1.48812	0.083954	0.0772303	0.0713903	14.525	1.34243	10.8199	176.973	38.0396	72.0509
27	60	1.43	720	N2	1	0.140767	0.0216003	702.718	1.59654	465.487	2.85286	2.47928	2.15463	0.142265	0.129354	0.118134	19.1792	2.25799	8.49394	136.248	53.1676	117.811
27	60	1.43	720	N2	2	0.155637	0.0284461	697.38	1.63567	416.319	2.19575	1.89441	1.63443	0.158146	0.144431	0.132598	25.3712	2.56	9.91062	163.015	69.9184	136.409
27	60	1.43	720	N2	3	0.196856	0.0296777	697.496	1.56376	466.861	2.89468	2.53133	2.21359	0.196831	0.179578	0.16449	25.8855	3.07381	8.4213	131.495	66.0353	149.97
27	60	1.43	720	N2	4	0.141342	0.0278696	700.905	1.54675	407.05	1.9636	1.72277	1.51147	0.143017	0.132278	0.122856	24.294	2.19714	11.0571	171.882	72.034	141.572
27	60	1.43	720	N2	5	0.174525	0.0260369	700.69	1.60565	468.681	2.95048	2.55975	2.22076	0.175702	0.159425	0.145303	23.1175	2.80854	8.23116	132.46	59.6465	126.224
27	60	1.43	720	N3	1	0.302085	0.0479431	683.953	1.61405	439.843	2.64269	2.28913	1.98288	0.300173	0.273052	0.249559	41.6591	4.83096	8.62337	137.905	113.623	231.168
27	60	1.43	720	N3	2	0.279367	0.0458469	685.855	1.58212	436.611	2.52849	2.20338	1.92007	0.277745	0.253896	0.233114	39.5514	4.38955	9.01034	141.575	108.806	227.782
27	60	1.43	720	N3	3	0.178873	0.0291919	697.887	1.57847	448.851	2.59674	2.26443	1.97464	0.179967	0.164446	0.150911	25.5956	2.82124	9.07247	143.093	68.4517	162.025
27	60	1.43	720	N3	4	0.307294	0.0401948	691.429	1.60754	485.358	3.44329	2.98625	2.58987	0.302984	0.273591	0.248099	35.237	4.89497	7.19861	114.669	90.934	200.829
27	60	1.43	720	N3	5	0.232557	0.0301004	697.265	1.52254	498.93	3.52123	3.10402	2.73624	0.229011	0.208917	0.191205	25.8973	3.51262	7.37264	111.359	63.5891	162.987
27	60	1.43	720	N4	1	0.327322	0.0460268	683.713	1.50989	472.362	3.1076	2.74626	2.42694	0.319343	0.292733	0.269217	38.6685	4.83627	7.99551	118.136	100.612	216.374
27	60	1.43	720	N4	2	0.355446	0.0540364	672.755	1.50604	448.441	2.77407	2.45339	2.16978	0.345943	0.318218	0.293697	44.613	5.18194	8.60933	125.513	122.45	291.386
27	60	1.43	720	N4	3	0.306292	0.050384	677.835	1.54297	433.03	2.50255	2.19723	1.92916	0.301878	0.277265	0.255655	42.4224	4.64668	9.12962	138.503	114.274	264.173
27	60	1.43	720	N4	4	0.323216	0.0491158	683.024	1.61226	448.457	2.80158	2.42757	2.1035	0.319946	0.290555	0.265087	42.5965	5.12398	8.31317	131.79	110.459	245.736
27	60	1.43	720	N4	5	0.387694	0.0547289	682.619	1.55013	466.827	3.07195	2.69342	2.36153	0.378023	0.344876	0.315814	46.5135	5.86749	7.92731	119.975	124.435	243.481
37	50	3.14	450	N1	1	0.617977	0.0444279	418.621	2.58772	318.169	6.03981	4.16745	2.87553	0.195234	0.148938	0.116994	29.9182	15.1227	1.97836	48.4132	250.671	307.414
37	50	3.14	450	N1	2	0.604418	0.0364333	425.097	2.56377	337.413	6.23814	4.48164	3.21973	0.301689	0.235228	0.187481	24.7985	14.6938	1.68769	41.0288	204.94	267.108
37	50	3.14	450	N1	3	0.549993	0.0441177	416.777	2.98623	299.923	5.37923	3.70766	2.55552	0.200907	0.154513	0.122535	31.7744	15.9043	1.99786	57.7725	310.744	384.763
37	50	3.14	450	N1	4	0.639403	0.040606	420.302	2.61764	329.188	5.65336	3.87241	2.6525	0.289653	0.221166	0.174254	27.6125	15.9694	1.72909	43.1848	227.867	309.454
37	50	3.14	450	N1	5	0.664981	0.0403068	420.257	2.61482	332.34	5.18459	3.94918	3.00814	0.455022	0.371848	0.308493	27.3914	16.5516	1.65492	41.1913	248.04	326.715
37	50	3.14	450	N2	1	0.646918	0.0520972	417.234	2.51295	308.794	6.37509	4.57716	3.28628	0.442826	0.344681	0.274215	34.4577	15.3033	2.25166	53.2644	257.946	333.322
37	50	3.14	450	N2	2	0.637498	0.0479275	413.089	2.51389	311.427	8.44438	5.85619	4.06127	0.362986	0.27164	0.208291	31.3907	15.011	2.09118	49.2406	271.024	357.721
37	50	3.14	450	N2	3	0.65202	0.047428	415.704	2.4577	317.704	7.78655	5.81589	4.34397	0.585794	0.463153	0.371552	30.9089	14.8066	2.08752	47.4049	258.606	318.514
37	50	3.14	450	N2	4	0.544998	0.0452556	418.097	2.69455	304.569	6.53989	4.87454	3.63326	0.558768	0.444897	0.360023	31.0593	14.0169	2.21584	56.9898	292.323	326.695
37	50	3.14	450	N2	5	0.448564	0.042614	415.901	3.09815	280.016	7.1362	4.88988	3.35065	0.435213	0.326754	0.252436	31.1956	13.626	2.28942	69.5455	333.358	370.996
37	50	3.14	450	N3	1	0.707023	0.0520949	411.174	2.39954	313.779	6.409	4.82625	3.63437	0.639674	0.513329	0.418187	33.1806	15.4771	2.14385	46.9301	284.251	299.537
37	50	3.14	450	N3	2	0.76427	0.0516882	411.119	2.38566	320.174	5.74551	4.22185	3.10226	0.492573	0.391382	0.317025	32.8218	16.4955	1.98974	42.9453	282.266	341.515
37	50	3.14	450	N3	3	0.454779	0.0388397	416.144	3.16767	290.358	5.784	4.00198	2.76899	0.436418	0.334511	0.264001	28.7667	13.893	2.07059	63.2543	293.153	327.455
37	50	3.14	450	N3	4	0.788913	0.0505457	412.454	2.52218	323.258	7.00986	5.11843	3.73735	0.584547	0.457446	0.36464	33.1091	18.2734	1.81188	41.968	289.405	330.547
37	50	3.14	450	N3	5	0.777248	0.0529823	411.218	2.39386	320.425	6.63713	4.73613	3.37962	0.389536	0.301297	0.238332	33.7095	17.0746	1.97425	43.3703	291.232	372.857
37	50	3.14	450	N4	1	0.504352	0.043078	415.153	2.80387	296.514	6.48672	4.7134	3.42486	0.576052	0.451316	0.360679	29.9462	13.3279	2.24688	59.3757	278.542	309.698
37	50	3.14	450	N4	2	0.611602	0.0468828	413.026	2.41268	312.553	5.0926	3.64271	2.60561	0.406499	0.320339	0.258709	30.0775	13.6216	2.20806	49.1781	259.029	327.082
37	50	3.14	450	N4	3	0.735888	0.0574821	407.824	2.40482	305.952	6.80724	5.09	3.80596	0.62494	0.497645	0.402463	36.3535	16.0296	2.2679	49.4008	314.813	409.623
37	50	3.14	450	N4	4	0.640991	0.0513813	409.194	2.48481	304.784	6.04245	4.43637	3.25719	0.504151	0.399212	0.322166	33.1422	14.8098	2.23786	51.7046	306.915	384.925
37	50	3.14	450	N4	5	0.538387	0.0467975	413.733	2.63386	298.299	6.05228	4.46035	3.28714	0.512954	0.407115	0.329115	31.4224	13.442	2.33763	58.364	300.263	363.179
37	50	3.14	720	N1	1	0.180965	0.0154538	698.868	3.44489	483.523	6.77698	5.0952	3.83077	0.596089	0.47654	0.386658	20.0456	6.30881	3.1774	110.771	122.569	165.249
37	50	3.14	720	N1	2	0.289175	0.0236481	690.247	3.01111	497.586	8.17225	6.16138	4.6453	0.569725	0.452504	0.364128	28.3246	8.76164	3.2328	97.9497	165.169	215.151
37	50	3.14	720	N1	3	0.185769	0.0173468	699.856	3.45728	466.106	6.15831	4.43532	3.19439	0.556686	0.435063	0.347468	22.5734	6.59501	3.4228	121.513	144.493	199.711
37	50	3.14	720	N1	4	0.269732	0.0240348	689.665	3.52981	464.368	7.80167	5.84541	4.37968	0.611986	0.484888	0.38966	31.1426	9.65831	3.22443	115.458	196.274	254.47
37	50	3.14	720	N1	5	0.451886	0.0420779	671.928	2.47757	480.439	8.15573	6.11266	4.58139	0.630254	0.498495	0.399742	44.5031	11.1525	3.99042	98.4832	269.59	295.676
37	50	3.14	720	N2	1	0.43056	0.0341175	677.871	3.01742	491.386	5.9515	4.5141	3.42386	0.628228	0.508413	0.417535	40.1737	12.5868	3.19172	93.3056	248.96	296.421
37	50	3.14	720	N2	2	0.357357	0.0220583	688.737	3.38722	524.044	6.40436	4.85705	3.68357	0.612697	0.494042	0.404055	27.9607	11.8667	2.35623	78.2429	156.274	197.044
37	50	3.14	720	N2	3	0.609389	0.0388957	671.175	2.64503	524.503	6.65602	5.08225	3.88059	0.624056	0.504631	0.413443	42.4573	15.3879	2.75914	69.6719	244.464	299.657
37	50	3.14	720	N2	4	0.565707	0.0427354	667.945	2.66352	500.406	5.92885	4.40377	3.27099	0.548162	0.437733	0.355709	46.5861	14.5134	3.20986	82.3503	274.474	327.449
37	50	3.14	720	N2	5	0.425623	0.0301766	680.628	3.52558	491.787	5.09204	3.62711	2.58363	0.467199	0.367317	0.29617	38.5652	15.3928	2.5054	90.6088	278.627	225.496
37	50	3.14	720	N3	1	0.656848	0.0498913	662.917	2.57396	497.528	6.48914	4.99055	3.83805	0.669997	0.545087	0.449024	53.0621	16.1814	3.2792	80.7829	337.242	393.145
37	50	3.14	720	N3	2	0.485045	0.0415084	663.897	2.79309	475.62	7.05824	5.43768	4.1892	0.71146	0.577439	0.474188	46.0553	13.124	3.50923	94.9506	297.916	315.641
37	50	3.14	720	N3	3	0.415873	0.0357414	670.352	3.41333	458.626	5.80622	4.10839	2.90703	0.471422	0.365913	0.291256	44.2653	13.9444	3.17442	106.44	297.853	344.538
37	50	3.14	720	N3	4	0.592044	0.041999	666.326	2.85261	501.005	7.59667	5.75559	4.36071	0.742803	0.59391	0.481101	47.2657	16.1563	2.92553	79.8348	306.649	313.271
37	50	3.14	720	N3	5	0.377597	0.0290108	678.509	3.0798	495.066	7.09502	5.46039	4.20237	0.732616	0.594046	0.487401	34.5442	11.3142	3.05317	91.4844	216.309	254.696
37	50	3.14	720	N4	1	0.575313	0.0439628	661.16	2.89937	485.698	5.702	4.18504	3.07166	0.508422	0.403866	0.327126	49.493	15.7614	3.14015	86.0281	321.556	349.75
37	50	3.14	720	N4	2	0.389692	0.0371406	669.43	3.05528	452.365	6.2932	4.83194	3.70998	0.588583	0.478971	0.39481	43.4589	11.948	3.63733	111.521	327.869	341.985
37	50	3.14	720	N4	3	0.644173	0.0463295	660.63	2.63539	500.88	6.05984	4.65733	3.57942	0.699956	0.570965	0.471828	49.6865	16.1983	3.06739	77.1322	313.906	351.078
37	50	3.14	720	N4	4	0.500355	0.0408364	666.282	2.80081	483.782	6.04622	4.60146	3.50193	0.62665	0.507877	0.417484	45.5352	13.6813	3.32827	91.0058	282.082	334.641
37	50	3.14	720	N4	5	0.510111	0.0415529	668.725	2.76589	487.102	5.60776	4.19384	3.13641	0.541404	0.435535	0.35636	46.2132	13.793	3.35048	90.5944	287.082	335.976

## Sheet: Chlorophyll, MTCI Fig. 2, S4
Temperature	RH	VPD	CO2	N-fertiliser	Order	Chlorophyll	MTCI
°C	%	kPa	ppm	category	sample no.	mg g-1
27	60	1.43	450	N1	1	5.6076	1.57864
27	60	1.43	450	N1	2	4.57198	1.32172
27	60	1.43	450	N1	3	5.98703	1.23342
27	60	1.43	450	N1	4	6.99298	2.0573
27	60	1.43	450	N1	5	6.41264	1.19592
27	60	1.43	450	N1	6	4.26394	1.28749
27	60	1.43	450	N1	7	6.51998	1.65644
27	60	1.43	450	N1	8	6.99497	1.45163
27	60	1.43	450	N1	9	5.66916	1.26482
27	60	1.43	450	N1	10	5.16898	0.90825
27	60	1.43	450	N1	11	5.16495	1.34209
27	60	1.43	450	N1	12	4.75704	0.998133
27	60	1.43	450	N1	13	4.87806	1.45818
27	60	1.43	450	N1	14	4.45342	1.20738
27	60	1.43	450	N1	15	4.69469	1.21903
27	60	1.43	450	N1	16	3.48482	1.03869
27	60	1.43	450	N1	17	7.36472	1.7126
27	60	1.43	450	N1	18	5.57321	1.69086
27	60	1.43	450	N1	19	6.37137	1.27984
27	60	1.43	450	N1	20	6.01757	1.56988
27	60	1.43	450	N1	21	5.99879	1.84172
27	60	1.43	450	N1	22	6.96748	1.84216
27	60	1.43	450	N1	23	7.46382	1.46714
27	60	1.43	450	N1	24	6.96641	1.56835
27	60	1.43	450	N1	25	5.9572	1.47687
27	60	1.43	450	N1	26	6.27436	1.62574
27	60	1.43	450	N1	27	6.30348	2.0064
27	60	1.43	450	N1	28	6.16078	1.65611
27	60	1.43	450	N1	29	5.11975	1.53947
27	60	1.43	450	N1	30	8.03703	2.09096
27	60	1.43	450	N1	31	4.7404	1.39412
27	60	1.43	450	N1	32	5.6597	1.37648
27	60	1.43	450	N2	33	10.7257	2.55388
27	60	1.43	450	N2	34	9.59519	2.65318
27	60	1.43	450	N2	35	10.9117	3.13156
27	60	1.43	450	N2	36	11.0538	3.26256
27	60	1.43	450	N2	37	9.4178	2.2476
27	60	1.43	450	N2	38	9.68057	2.88393
27	60	1.43	450	N2	39	7.22339	2.56982
27	60	1.43	450	N2	40	11.2406	2.61709
27	60	1.43	450	N2	41	4.50921	2.93449
27	60	1.43	450	N2	42	9.5049	3.1438
27	60	1.43	450	N2	43	8.36563	2.54503
27	60	1.43	450	N2	44	9.08944	2.96096
27	60	1.43	450	N2	45	7.86761	1.7757
27	60	1.43	450	N2	46	6.18016	1.87631
27	60	1.43	450	N2	47	6.60014	2.42943
27	60	1.43	450	N2	48	9.17973	2.81163
27	60	1.43	450	N2	49	9.36859	2.60424
27	60	1.43	450	N2	50	5.59918	1.4781
27	60	1.43	450	N2	51	8.41084	2.43066
27	60	1.43	450	N2	52	7.28795	2.61972
27	60	1.43	450	N2	53	8.58778	2.37795
27	60	1.43	450	N2	54	9.04053	2.55997
27	60	1.43	450	N2	55	7.49373	2.91912
27	60	1.43	450	N2	56	8.15711	2.2232
27	60	1.43	450	N2	57	9.66833	2.41366
27	60	1.43	450	N2	58	7.90821	1.79807
27	60	1.43	450	N2	59	7.53433	1.67484
27	60	1.43	450	N2	60	5.06475	1.18191
27	60	1.43	450	N2	61	6.54794	1.85496
27	60	1.43	450	N2	62	5.7282	1.26628
27	60	1.43	450	N2	63	7.62821	1.6312
27	60	1.43	450	N2	64	5.973	1.35145
27	60	1.43	450	N3	65	11.0813	2.49393
27	60	1.43	450	N3	66	11.8639	2.66198
27	60	1.43	450	N3	67	9.53754	2.4231
27	60	1.43	450	N3	68	11.9494	2.62272
27	60	1.43	450	N3	69	9.09784	2.36424
27	60	1.43	450	N3	70	11.5901	1.40206
27	60	1.43	450	N3	71	11.9447	2.56902
27	60	1.43	450	N3	72	9.83482	2.51081
27	60	1.43	450	N3	73	13.6159	2.9493
27	60	1.43	450	N3	74	10.4849	3.21002
27	60	1.43	450	N3	75	11.1687	2.8662
27	60	1.43	450	N3	76	11.8616	3.28363
27	60	1.43	450	N3	77	12.2516	2.86039
27	60	1.43	450	N3	78	10.294	2.84773
27	60	1.43	450	N3	79	10.8101	2.76148
27	60	1.43	450	N3	80	13.0887	2.72428
27	60	1.43	450	N3	81	8.9663	2.67652
27	60	1.43	450	N3	82	10.2459	2.26177
27	60	1.43	450	N3	83	10.0977	1.85273
27	60	1.43	450	N3	84	10.7222	2.20192
27	60	1.43	450	N3	85	7.2876	2.2946
27	60	1.43	450	N3	86	10.8611	2.76373
27	60	1.43	450	N3	87	12.1779	3.87462
27	60	1.43	450	N3	88	9.65299	2.3589
27	60	1.43	450	N3	89	9.28755	2.5599
27	60	1.43	450	N3	90	7.68722	2.29059
27	60	1.43	450	N3	91	8.63727	2.04242
27	60	1.43	450	N3	92	9.05351	2.5456
27	60	1.43	450	N3	93	8.7892	2.14577
27	60	1.43	450	N3	94	11.0985	2.78165
27	60	1.43	450	N3	95	8.69477	2.26785
27	60	1.43	450	N3	96	10.3179	2.69094
27	60	1.43	450	N4	97	9.26315	1.94384
27	60	1.43	450	N4	98	12.455	2.96557
27	60	1.43	450	N4	99	11.9537	2.51439
27	60	1.43	450	N4	100	11.0969	3.14888
27	60	1.43	450	N4	101	9.36778	1.98102
27	60	1.43	450	N4	102	8.83691	2.01651
27	60	1.43	450	N4	103	8.47341	1.95825
27	60	1.43	450	N4	104	14.5036	2.7629
27	60	1.43	450	N4	105	13.6992	3.43875
27	60	1.43	450	N4	106	10.8469	2.64463
27	60	1.43	450	N4	107	10.342	2.20573
27	60	1.43	450	N4	108	10.5421	2.99608
27	60	1.43	450	N4	109	9.81989	1.71849
27	60	1.43	450	N4	110	13.2652	3.04088
27	60	1.43	450	N4	111	11.956	2.75903
27	60	1.43	450	N4	112	12.1576	3.24206
27	60	1.43	450	N4	113	8.68106	1.92936
27	60	1.43	450	N4	114	8.32545	2.10678
27	60	1.43	450	N4	115	9.11746	2.67409
27	60	1.43	450	N4	116	14.0621	3.08189
27	60	1.43	450	N4	117	14.6419	3.83459
27	60	1.43	450	N4	118	11.097	3.04014
27	60	1.43	450	N4	119	15.0118	3.95817
27	60	1.43	450	N4	120	9.10057	2.42556
27	60	1.43	450	N4	121	11.3344	2.44586
27	60	1.43	450	N4	122	13.3812	3.01386
27	60	1.43	450	N4	123	13.3385	3.45357
27	60	1.43	450	N4	124	12.4517	3.35121
27	60	1.43	450	N4	125	10.6005	3.05899
27	60	1.43	450	N4	126	13.1114	3.73713
27	60	1.43	450	N4	127	15.4216	3.82976
27	60	1.43	450	N4	128	12.4434	3.63067
27	60	1.43	720	N1	1	0.851496	0.549986
27	60	1.43	720	N1	2	1.58837	0.645925
27	60	1.43	720	N1	3	1.65802	0.77775
27	60	1.43	720	N1	4	1.20048	0.50697
27	60	1.43	720	N1	5	2.3867	0.761498
27	60	1.43	720	N1	6	0.656067	0.710439
27	60	1.43	720	N1	7	1.63156	0.823776
27	60	1.43	720	N1	8	1.16946	0.541002
27	60	1.43	720	N1	9	1.71891	0.612929
27	60	1.43	720	N1	10	1.83943	0.600546
27	60	1.43	720	N1	11	1.54826	0.664661
27	60	1.43	720	N1	12	1.1006	0.430618
27	60	1.43	720	N1	13	1.69041	0.622109
27	60	1.43	720	N1	14	1.46967	0.816071
27	60	1.43	720	N1	15	1.43082	0.456863
27	60	1.43	720	N1	16	1.30455	0.401839
27	60	1.43	720	N1	17	1.06373	0.368193
27	60	1.43	720	N1	18	0.55574	0.60901
27	60	1.43	720	N1	19	1.441	0.643358
27	60	1.43	720	N1	20	2.39987	1.1058
27	60	1.43	720	N1	21	1.03973	0.578578
27	60	1.43	720	N1	22	0.895739	0.760245
27	60	1.43	720	N1	23	1.21861	0.810922
27	60	1.43	720	N1	24	1.09726	0.617562
27	60	1.43	720	N1	25	1.33058	0.73171
27	60	1.43	720	N1	26	1.32264	0.5575
27	60	1.43	720	N1	27	1.93974	0.432817
27	60	1.43	720	N1	28	1.26135	0.603838
27	60	1.43	720	N1	29	1.40535	0.548925
27	60	1.43	720	N1	30	1.23124	0.682273
27	60	1.43	720	N1	31	1.18965	0.672021
27	60	1.43	720	N1	32	1.22107	0.214266
27	60	1.43	720	N2	33	2.49366	0.895096
27	60	1.43	720	N2	34	1.4738	0.859808
27	60	1.43	720	N2	35	2.63307	1.05248
27	60	1.43	720	N2	36	2.33448	1.05409
27	60	1.43	720	N2	37	3.05469	1.12189
27	60	1.43	720	N2	38	2.8833	1.47594
27	60	1.43	720	N2	39	2.12884	1.21528
27	60	1.43	720	N2	40	1.44573	0.923663
27	60	1.43	720	N2	41	1.63683	1.05561
27	60	1.43	720	N2	42	1.32389	0.972773
27	60	1.43	720	N2	43	1.45132	0.991425
27	60	1.43	720	N2	44	1.11342	0.98179
27	60	1.43	720	N2	45	2.46535	1.36684
27	60	1.43	720	N2	46	3.10452	1.18916
27	60	1.43	720	N2	47	2.08072	1.21022
27	60	1.43	720	N2	48	1.87112	1.18113
27	60	1.43	720	N2	49	1.23209	0.883265
27	60	1.43	720	N2	50	1.19016	1.15238
27	60	1.43	720	N2	51	2.25421	1.02247
27	60	1.43	720	N2	52	1.87822	1.06946
27	60	1.43	720	N2	53	1.58633	1.16727
27	60	1.43	720	N2	54	1.55825	0.800956
27	60	1.43	720	N2	55	1.78542	1.45635
27	60	1.43	720	N2	56	1.66276	1.10888
27	60	1.43	720	N2	57	2.06909	1.29352
27	60	1.43	720	N2	58	1.65846	0.956043
27	60	1.43	720	N2	59	1.70361	1.03008
27	60	1.43	720	N2	60	1.40328	1.13439
27	60	1.43	720	N2	61	1.68267	1.1569
27	60	1.43	720	N2	62	2.8687	1.22602
27	60	1.43	720	N2	63	1.00819	0.854446
27	60	1.43	720	N2	64	2.71318	1.09384
27	60	1.43	720	N3	65	2.96898	1.41356
27	60	1.43	720	N3	66	3.10815	1.37977
27	60	1.43	720	N3	67	2.93584	1.28753
27	60	1.43	720	N3	68	2.89814	1.5074
27	60	1.43	720	N3	69	2.58566	1.66305
27	60	1.43	720	N3	70	3.17341	1.5022
27	60	1.43	720	N3	71	1.51205	1.42074
27	60	1.43	720	N3	72	2.17598	1.46529
27	60	1.43	720	N3	73	3.33109	1.23643
27	60	1.43	720	N3	74	3.15329	1.5921
27	60	1.43	720	N3	75	2.58792	1.35102
27	60	1.43	720	N3	76	2.44708	1.15159
27	60	1.43	720	N3	77	3.18959	1.54217
27	60	1.43	720	N3	78	3.88072	1.09564
27	60	1.43	720	N3	79	3.45725	1.85152
27	60	1.43	720	N3	80	3.17112	1.09955
27	60	1.43	720	N3	81	2.35592	1.51982
27	60	1.43	720	N3	82	2.91149	1.38315
27	60	1.43	720	N3	83	5.21121	1.96964
27	60	1.43	720	N3	84	3.43797	1.60538
27	60	1.43	720	N3	85	2.209	1.32388
27	60	1.43	720	N3	86	3.69649	1.67269
27	60	1.43	720	N3	87	2.85487	1.46238
27	60	1.43	720	N3	88	2.30767	1.439
27	60	1.43	720	N3	89	1.67414	1.42567
27	60	1.43	720	N3	90	1.43664	1.15699
27	60	1.43	720	N3	91	2.03165	1.37434
27	60	1.43	720	N3	92	2.26274	1.25377
27	60	1.43	720	N3	93	2.94161	1.49586
27	60	1.43	720	N3	94	2.01466	1.13989
27	60	1.43	720	N3	95	2.89056	1.51482
27	60	1.43	720	N3	96	3.07458	1.42388
27	60	1.43	720	N4	97	2.6193	1.37557
27	60	1.43	720	N4	98	3.22213	1.58787
27	60	1.43	720	N4	99	3.64574	1.72906
27	60	1.43	720	N4	100	3.48912	1.69167
27	60	1.43	720	N4	101	5.47944	1.95912
27	60	1.43	720	N4	102	5.74874	2.0849
27	60	1.43	720	N4	103	4.45574	1.68532
27	60	1.43	720	N4	104	3.76751	2.01785
27	60	1.43	720	N4	105	3.46205	1.53584
27	60	1.43	720	N4	106	4.32668	1.78863
27	60	1.43	720	N4	107	4.0685	2.03547
27	60	1.43	720	N4	108	4.39331	1.72344
27	60	1.43	720	N4	109	2.08573	1.30544
27	60	1.43	720	N4	110	3.65706	1.61247
27	60	1.43	720	N4	111	4.86788	1.61279
27	60	1.43	720	N4	112	3.47649	1.49685
27	60	1.43	720	N4	113	5.90056	1.82329
27	60	1.43	720	N4	114	4.69767	1.39394
27	60	1.43	720	N4	115	3.48029	1.50798
27	60	1.43	720	N4	116	5.85781	1.51734
27	60	1.43	720	N4	117	4.32196	2.08171
27	60	1.43	720	N4	118	4.90223	1.61128
27	60	1.43	720	N4	119	2.31824	0.927475
27	60	1.43	720	N4	120	4.82831	1.85482
27	60	1.43	720	N4	121	1.14162	1.23425
27	60	1.43	720	N4	122	2.81549	1.36157
27	60	1.43	720	N4	123	4.67599	1.98964
27	60	1.43	720	N4	124	2.86375	2.07451
27	60	1.43	720	N4	125	2.53484	1.79812
27	60	1.43	720	N4	126	3.42533	1.62088
27	60	1.43	720	N4	127	2.68251	1.48716
27	60	1.43	720	N4	128	3.51627	1.38422
37	50	3.14	450	N1	1	4.95566	1.28601
37	50	3.14	450	N1	2	6.67232	1.81303
37	50	3.14	450	N1	3	6.88378	2.07586
37	50	3.14	450	N1	4	8.66075	1.7605
37	50	3.14	450	N1	5	5.91287	1.36064
37	50	3.14	450	N1	6	6.17294	1.41455
37	50	3.14	450	N1	7	6.5412	1.38552
37	50	3.14	450	N1	8	8.02587	1.60482
37	50	3.14	450	N1	9	6.27166	1.37512
37	50	3.14	450	N1	10	7.01211	1.25519
37	50	3.14	450	N1	11	6.44722	1.6285
37	50	3.14	450	N1	12	5.91708	1.47824
37	50	3.14	450	N1	13	5.88518	1.58983
37	50	3.14	450	N1	14	7.77641	1.69383
37	50	3.14	450	N1	15	7.31181	1.87916
37	50	3.14	450	N1	16	4.23312	1.41955
37	50	3.14	450	N1	17	4.93269	1.13862
37	50	3.14	450	N1	18	7.76729	1.58957
37	50	3.14	450	N1	19	6.77865	1.58434
37	50	3.14	450	N1	20	6.03782	1.46652
37	50	3.14	450	N1	21	3.92269	1.26871
37	50	3.14	450	N1	22	6.61684	1.45765
37	50	3.14	450	N1	23	6.41073	1.75335
37	50	3.14	450	N1	24	6.2231	1.42166
37	50	3.14	450	N1	25	5.63084	1.37849
37	50	3.14	450	N1	26	6.61369	1.70215
37	50	3.14	450	N1	27	5.4062	1.34081
37	50	3.14	450	N1	28	5.68134	1.66053
37	50	3.14	450	N1	29	6.12886	1.33494
37	50	3.14	450	N1	30	6.30967	1.53102
37	50	3.14	450	N1	31	6.4314	1.48613
37	50	3.14	450	N1	32	5.82267	1.50265
37	50	3.14	450	N2	33	6.05344	1.6415
37	50	3.14	450	N2	34	6.33761	1.66076
37	50	3.14	450	N2	35	7.32257	1.62457
37	50	3.14	450	N2	36	5.6954	1.92875
37	50	3.14	450	N2	37	7.83976	2.06833
37	50	3.14	450	N2	38	8.11071	1.8872
37	50	3.14	450	N2	39	7.37637	1.78644
37	50	3.14	450	N2	40	7.71902	1.83641
37	50	3.14	450	N2	41	6.39852	1.48354
37	50	3.14	450	N2	42	6.31568	1.73734
37	50	3.14	450	N2	43	6.98927	1.86607
37	50	3.14	450	N2	44	7.34701	1.86258
37	50	3.14	450	N2	45	8.1367	1.64835
37	50	3.14	450	N2	46	6.38207	2.03359
37	50	3.14	450	N2	47	8.37949	1.91879
37	50	3.14	450	N2	48	6.85853	1.58161
37	50	3.14	450	N2	49	8.71827	1.97185
37	50	3.14	450	N2	50	7.14335	1.70988
37	50	3.14	450	N2	51	6.30531	1.4069
37	50	3.14	450	N2	52	8.60513	2.19275
37	50	3.14	450	N2	53	6.89184	1.61682
37	50	3.14	450	N2	54	8.35867	1.95675
37	50	3.14	450	N2	55	9.61524	2.06355
37	50	3.14	450	N2	56	6.55569	1.59308
37	50	3.14	450	N2	57	10.4975	1.5179
37	50	3.14	450	N2	58	8.92034	1.57959
37	50	3.14	450	N2	59	8.17282	1.66563
37	50	3.14	450	N2	60	6.16444	1.2905
37	50	3.14	450	N2	61	7.54314	1.60508
37	50	3.14	450	N2	62	5.73148	1.69526
37	50	3.14	450	N2	63	7.51016	1.49457
37	50	3.14	450	N2	64	5.62797	1.76026
37	50	3.14	450	N3	65	5.38649	1.11122
37	50	3.14	450	N3	66	6.09771	1.34019
37	50	3.14	450	N3	67	6.25434	1.18329
37	50	3.14	450	N3	68	7.77283	1.74367
37	50	3.14	450	N3	69	4.67387	1.24288
37	50	3.14	450	N3	70	5.84062	1.50221
37	50	3.14	450	N3	71	8.04565	1.54903
37	50	3.14	450	N3	72	6.57401	1.46887
37	50	3.14	450	N3	73	10.1947	2.1363
37	50	3.14	450	N3	74	7.98809	2.15082
37	50	3.14	450	N3	75	9.39506	2.47003
37	50	3.14	450	N3	76	7.0932	1.57717
37	50	3.14	450	N3	77	9.86034	1.73988
37	50	3.14	450	N3	78	8.26461	1.8403
37	50	3.14	450	N3	79	7.92883	2.14018
37	50	3.14	450	N3	80	NA	2.03129
37	50	3.14	450	N3	81	6.27342	1.27426
37	50	3.14	450	N3	82	6.25597	1.32804
37	50	3.14	450	N3	83	5.77498	1.28793
37	50	3.14	450	N3	84	5.53391	1.34202
37	50	3.14	450	N3	85	5.39488	1.15526
37	50	3.14	450	N3	86	6.18257	1.4743
37	50	3.14	450	N3	87	6.18782	1.44819
37	50	3.14	450	N3	88	5.39247	1.72971
37	50	3.14	450	N3	89	6.23288	1.79974
37	50	3.14	450	N3	90	7.21457	2.09922
37	50	3.14	450	N3	91	7.62022	1.70864
37	50	3.14	450	N3	92	6.46722	1.24737
37	50	3.14	450	N3	93	5.49868	1.35265
37	50	3.14	450	N3	94	6.95119	1.62487
37	50	3.14	450	N3	95	8.16526	1.98213
37	50	3.14	450	N3	96	8.63684	1.89057
37	50	3.14	450	N4	97	10.25	2.58134
37	50	3.14	450	N4	98	7.98483	2.10322
37	50	3.14	450	N4	99	10.0061	2.34027
37	50	3.14	450	N4	100	9.53091	2.26349
37	50	3.14	450	N4	101	10.0619	2.35339
37	50	3.14	450	N4	102	8.76864	2.04913
37	50	3.14	450	N4	103	10.5942	2.56103
37	50	3.14	450	N4	104	14.2725	2.97165
37	50	3.14	450	N4	105	13.3909	3.48294
37	50	3.14	450	N4	106	11.313	3.43059
37	50	3.14	450	N4	107	8.76902	3.15214
37	50	3.14	450	N4	108	9.5194	2.67153
37	50	3.14	450	N4	109	12.6227	2.93444
37	50	3.14	450	N4	110	11.4127	3.14943
37	50	3.14	450	N4	111	15.7236	3.03451
37	50	3.14	450	N4	112	12.6717	4.05243
37	50	3.14	450	N4	113	8.70165	2.09586
37	50	3.14	450	N4	114	9.89569	2.7868
37	50	3.14	450	N4	115	8.88356	2.69177
37	50	3.14	450	N4	116	10.3472	2.41057
37	50	3.14	450	N4	117	7.02631	2.25599
37	50	3.14	450	N4	118	7.86253	2.02714
37	50	3.14	450	N4	119	10.1363	2.19687
37	50	3.14	450	N4	120	8.66539	2.1009
37	50	3.14	450	N4	121	11.1338	2.7924
37	50	3.14	450	N4	122	9.1785	2.15262
37	50	3.14	450	N4	123	10.4279	2.1145
37	50	3.14	450	N4	124	8.63955	2.04905
37	50	3.14	450	N4	125	10.5046	2.92105
37	50	3.14	450	N4	126	11.5043	3.03701
37	50	3.14	450	N4	127	11.7056	2.56818
37	50	3.14	450	N4	128	8.83682	2.40888
37	50	3.14	720	N1	1	7.11333	1.70441
37	50	3.14	720	N1	2	5.61028	1.55413
37	50	3.14	720	N1	3	4.68379	1.20798
37	50	3.14	720	N1	4	5.98968	1.48588
37	50	3.14	720	N1	5	7.09565	1.81597
37	50	3.14	720	N1	6	6.83464	1.74586
37	50	3.14	720	N1	7	5.20411	1.35675
37	50	3.14	720	N1	8	6.09779	1.35493
37	50	3.14	720	N1	9	5.55568	1.25948
37	50	3.14	720	N1	10	5.14921	1.20506
37	50	3.14	720	N1	11	5.87277	1.39516
37	50	3.14	720	N1	12	6.45728	1.49149
37	50	3.14	720	N1	13	5.54037	1.371
37	50	3.14	720	N1	14	4.79664	1.0622
37	50	3.14	720	N1	15	6.24728	1.56456
37	50	3.14	720	N1	16	6.72007	1.64703
37	50	3.14	720	N1	17	6.27313	1.45511
37	50	3.14	720	N1	18	6.98269	1.47931
37	50	3.14	720	N1	19	7.4947	1.92769
37	50	3.14	720	N1	20	7.4989	2.13506
37	50	3.14	720	N1	21	6.96063	1.54881
37	50	3.14	720	N1	22	4.82395	0.998191
37	50	3.14	720	N1	23	6.60351	1.5415
37	50	3.14	720	N1	24	6.74284	1.92994
37	50	3.14	720	N1	25	6.6792	1.63135
37	50	3.14	720	N1	26	5.90476	1.20507
37	50	3.14	720	N1	27	6.36399	1.57392
37	50	3.14	720	N1	28	5.86037	1.57035
37	50	3.14	720	N1	29	6.91298	1.49413
37	50	3.14	720	N1	30	6.14926	1.41224
37	50	3.14	720	N1	31	5.79414	1.4008
37	50	3.14	720	N1	32	5.62424	1.42047
37	50	3.14	720	N2	33	8.39509	1.98192
37	50	3.14	720	N2	34	9.31613	2.04759
37	50	3.14	720	N2	35	8.48814	1.8848
37	50	3.14	720	N2	36	9.27272	2.32878
37	50	3.14	720	N2	37	9.88234	2.15462
37	50	3.14	720	N2	38	10.1157	2.14124
37	50	3.14	720	N2	39	10.9797	2.37208
37	50	3.14	720	N2	40	8.99752	2.20535
37	50	3.14	720	N2	41	9.01087	2.17362
37	50	3.14	720	N2	42	10.8134	2.3841
37	50	3.14	720	N2	43	8.46746	2.46066
37	50	3.14	720	N2	44	11.0795	2.93749
37	50	3.14	720	N2	45	9.46982	2.62804
37	50	3.14	720	N2	46	11.7803	2.89643
37	50	3.14	720	N2	47	11.3939	1.4774
37	50	3.14	720	N2	48	7.03112	1.27343
37	50	3.14	720	N2	49	7.51396	1.79652
37	50	3.14	720	N2	50	7.20237	1.62169
37	50	3.14	720	N2	51	7.22938	1.69656
37	50	3.14	720	N2	52	7.27251	1.37964
37	50	3.14	720	N2	53	7.93895	1.73132
37	50	3.14	720	N2	54	8.24131	1.6139
37	50	3.14	720	N2	55	6.86424	1.49804
37	50	3.14	720	N2	56	6.84155	1.95682
37	50	3.14	720	N2	57	7.53392	1.81177
37	50	3.14	720	N2	58	9.26435	2.13049
37	50	3.14	720	N2	59	7.09553	1.8326
37	50	3.14	720	N2	60	8.2664	2.19345
37	50	3.14	720	N2	61	6.70299	1.60346
37	50	3.14	720	N2	62	8.66205	2.16261
37	50	3.14	720	N2	63	8.76568	1.80541
37	50	3.14	720	N2	64	7.67329	1.76821
37	50	3.14	720	N3	65	8.48501	1.95029
37	50	3.14	720	N3	66	11.7903	3.07859
37	50	3.14	720	N3	67	11.9252	3.02879
37	50	3.14	720	N3	68	10.9813	2.5129
37	50	3.14	720	N3	69	13.0402	3.50524
37	50	3.14	720	N3	70	12.8703	3.1743
37	50	3.14	720	N3	71	10.7223	2.59414
37	50	3.14	720	N3	72	8.07339	2.22613
37	50	3.14	720	N3	73	9.4877	1.75822
37	50	3.14	720	N3	74	10.1837	2.22199
37	50	3.14	720	N3	75	7.44325	1.7628
37	50	3.14	720	N3	76	8.62363	1.67399
37	50	3.14	720	N3	77	10.6811	1.82846
37	50	3.14	720	N3	78	11.3546	2.03545
37	50	3.14	720	N3	79	7.63456	2.26115
37	50	3.14	720	N3	80	9.85939	2.25833
37	50	3.14	720	N3	81	8.83549	2.02037
37	50	3.14	720	N3	82	10.5087	2.3448
37	50	3.14	720	N3	83	10.453	2.51568
37	50	3.14	720	N3	84	12.9751	2.56578
37	50	3.14	720	N3	85	9.83269	2.24351
37	50	3.14	720	N3	86	8.78275	2.26697
37	50	3.14	720	N3	87	10.4161	2.52844
37	50	3.14	720	N3	88	10.1225	2.66621
37	50	3.14	720	N3	89	8.897	1.60443
37	50	3.14	720	N3	90	8.10558	1.94832
37	50	3.14	720	N3	91	11.288	2.5347
37	50	3.14	720	N3	92	8.32693	1.93956
37	50	3.14	720	N3	93	8.0604	1.78862
37	50	3.14	720	N3	94	8.18116	1.81664
37	50	3.14	720	N3	95	7.50774	1.43582
37	50	3.14	720	N3	96	7.55339	1.64758
37	50	3.14	720	N4	97	12.4337	2.9232
37	50	3.14	720	N4	98	11.14	2.83163
37	50	3.14	720	N4	99	13.3671	2.74846
37	50	3.14	720	N4	100	12.5034	3.46692
37	50	3.14	720	N4	101	10.8475	3.08461
37	50	3.14	720	N4	102	11.858	3.15012
37	50	3.14	720	N4	103	11.8338	3.0841
37	50	3.14	720	N4	104	13.3144	3.0586
37	50	3.14	720	N4	105	12.3256	3.07068
37	50	3.14	720	N4	106	12.9774	3.16651
37	50	3.14	720	N4	107	9.43352	2.37794
37	50	3.14	720	N4	108	9.9544	2.44003
37	50	3.14	720	N4	109	10.2831	2.02395
37	50	3.14	720	N4	110	11.4712	2.67525
37	50	3.14	720	N4	111	11.3755	2.76628
37	50	3.14	720	N4	112	12.7336	3.26759
37	50	3.14	720	N4	113	6.62213	1.78818
37	50	3.14	720	N4	114	10.4166	2.41817
37	50	3.14	720	N4	115	7.68913	1.69287
37	50	3.14	720	N4	116	11.5774	2.64124
37	50	3.14	720	N4	117	7.92483	2.1321
37	50	3.14	720	N4	118	9.80523	2.52852
37	50	3.14	720	N4	119	10.3695	1.96088
37	50	3.14	720	N4	120	8.94553	2.17163
37	50	3.14	720	N4	121	9.52638	1.8932
37	50	3.14	720	N4	122	9.84278	2.55402
37	50	3.14	720	N4	123	9.38082	1.64173
37	50	3.14	720	N4	124	9.76662	2.66658
37	50	3.14	720	N4	125	8.5182	1.91745
37	50	3.14	720	N4	126	10.3794	2.7371
37	50	3.14	720	N4	127	9.00272	2.0269
37	50	3.14	720	N4	128	7.38513	1.63973

## Sheet: Porometry data Fig. 3, Fig. S7
Temperature	RH	VPD	CO2	N-fertiliser	Order	Surface	Abaxial E	Adaxial E	Both leaf sides combined E	Abaxial contribution to total E	Abaxial contribution % to total E Arc sine transformed values	Abaxial gsw	Adaxial gsw	Both leaf sides combined gsw	Abaxial contribution to total gsw	Abaxial contribution % to total gsw Arc sine transformed values
°C	%	kPa	ppm	category	sample no.		mmol m⁻² s⁻¹	mmol m⁻² s⁻¹	mmol m⁻² s⁻¹	%		mol m⁻² s⁻¹	mol m⁻² s⁻¹	mol m⁻² s⁻¹	%
27	60	1.43	450	N1	1	Combined	2.13603	3.7546	5.89063	36.2615	0.646223	0.165067	0.336143	0.50121	32.9337	0.611235
27	60	1.43	450	N1	2	Combined	1.92798	3.44003	5.36801	35.9162	0.642628	0.157171	0.302589	0.45976	34.1854	0.62449
27	60	1.43	450	N1	3	Combined	1.38359	3.11518	4.49877	30.7549	0.587847	0.100612	0.260687	0.361299	27.8473	0.555897
27	60	1.43	450	N1	4	Combined	0.997338	4.50392	5.50126	18.1293	0.439829	0.076798	0.455226	0.532024	14.4351	0.389726
27	60	1.43	450	N1	5	Combined	2.11207	3.5643	5.67637	37.2081	0.656041	0.191059	0.351075	0.542134	35.242	0.635587
27	60	1.43	450	N1	6	Combined	1.03682	4.08533	5.12215	20.2418	0.466664	0.07706	0.357794	0.434854	17.7209	0.434505
27	60	1.43	450	N1	7	Combined	0.808876	2.42699	3.23587	24.9972	0.523566	0.055	0.194951	0.249951	22.0043	0.488257
27	60	1.43	450	N1	8	Combined	0.604701	1.83716	2.44186	24.764	0.520869	0.039772	0.145027	0.184799	21.5218	0.48241
27	60	1.43	450	N1	9	Combined	0.624216	4.27748	4.90169	12.7347	0.364901	0.047813	0.411579	0.459392	10.4079	0.328488
27	60	1.43	450	N1	10	Combined	0.344908	3.55778	3.90268	8.83771	0.301846	0.02492	0.328464	0.353384	7.05182	0.268777
27	60	1.43	450	N1	11	Combined	0.731944	2.69267	3.42461	21.373	0.480598	0.051281	0.215103	0.266384	19.2508	0.454215
27	60	1.43	450	N1	12	Combined	0.748638	3.83937	4.58801	16.3173	0.415827	0.054311	0.356317	0.410628	13.2263	0.372216
27	60	1.43	450	N1	13	Combined	0.712371	3.62442	4.33679	16.4262	0.417299	0.048275	0.299691	0.347966	13.8735	0.38167
27	60	1.43	450	N1	14	Combined	1.00989	3.6386	4.64848	21.7251	0.48488	0.070895	0.306984	0.377879	18.7613	0.447977
27	60	1.43	450	N1	15	Combined	0.540201	3.9679	4.5081	11.9829	0.353478	0.032265	0.317187	0.349452	9.23303	0.308741
27	60	1.43	450	N1	16	Combined	0.56267	0.636425	1.1991	46.9246	0.754624	0.033706	0.041887	0.075593	44.5888	0.73118
27	60	1.43	450	N1	17	Combined	0.226199	0.605425	0.831624	27.1997	0.548647	0.013793	0.03782	0.051613	26.7239	0.543286
27	60	1.43	450	N1	18	Combined	0.988895	3.34779	4.33668	22.803	0.497836	0.071768	0.269838	0.341606	21.009	0.476144
27	60	1.43	450	N1	19	Combined	1.04427	4.54551	5.58979	18.6818	0.446958	0.067425	0.404467	0.471892	14.2882	0.387633
27	60	1.43	450	N1	20	Combined	0.281523	2.40248	2.684	10.4889	0.329813	0.014819	0.145618	0.160437	9.23665	0.308803
27	60	1.43	450	N1	21	Combined	0.116559	1.61815	1.73471	6.71923	0.262209	0.006824	0.109681	0.116505	5.85726	0.244445
27	60	1.43	450	N1	22	Combined	0.814742	1.89532	2.71006	30.0636	0.580334	0.051499	0.152238	0.203737	25.2772	0.526794
27	60	1.43	450	N1	23	Combined	1.88592	3.05625	4.94217	38.1597	0.66586	0.133175	0.241712	0.374887	35.524	0.638536
27	60	1.43	450	N1	24	Combined	0.53414	1.15839	1.69253	31.5587	0.596526	0.031843	0.082142	0.113985	27.9361	0.556887
27	60	1.43	450	N1	25	Combined	1.08265	3.17131	4.25396	25.4504	0.528784	0.064329	0.256314	0.320643	20.0625	0.464428
27	60	1.43	450	N1	26	Combined	1.13503	3.63636	4.77139	23.7882	0.509489	0.074567	0.288101	0.362668	20.5607	0.47062
27	60	1.43	450	N1	27	Combined	0.914285	4.03026	4.94454	18.4908	0.444503	0.060344	0.3435	0.403844	14.9424	0.396892
27	60	1.43	450	N1	28	Combined	0.158883	1.04563	1.20451	13.1907	0.371689	0.009774	0.066638	0.076412	12.7912	0.365748
27	60	1.43	450	N1	29	Combined	1.04293	2.83383	3.87676	26.9021	0.545298	0.067964	0.216392	0.284356	23.901	0.510813
27	60	1.43	450	N1	30	Combined	1.04483	4.21325	5.25808	19.871	0.462033	0.071973	0.359683	0.431656	16.6737	0.420629
27	60	1.43	450	N1	31	Combined	0.667243	3.49619	4.16343	16.0263	0.411875	0.039872	0.257972	0.297844	13.3869	0.374579
27	60	1.43	450	N1	32	Combined	0.26795	0.536728	0.804678	33.299	0.615116	0.015029	0.036472	0.051501	29.182	0.570679
27	60	1.43	450	N2	1	Combined	0.466935	1.54088	2.00781	23.2559	0.503214	0.027904	0.102365	0.130269	21.4203	0.481174
27	60	1.43	450	N2	2	Combined	3.20142	4.68942	7.89084	40.5714	0.690544	0.277666	0.466302	0.743968	37.3223	0.657222
27	60	1.43	450	N2	3	Combined	2.05148	4.39777	6.44925	31.8096	0.599221	0.157625	0.391053	0.548678	28.7281	0.565676
27	60	1.43	450	N2	4	Combined	3.70174	5.2114	8.91315	41.5313	0.700301	0.317667	0.520424	0.838091	37.9036	0.663222
27	60	1.43	450	N2	5	Combined	0.560248	2.54459	3.10484	18.0443	0.438726	0.036089	0.19593	0.232019	15.5543	0.405404
27	60	1.43	450	N2	6	Combined	1.12396	2.46681	3.59077	31.3013	0.593753	0.0737	0.197793	0.271493	27.1462	0.548046
27	60	1.43	450	N2	7	Combined	3.31947	5.01262	8.33209	39.8396	0.683081	0.304443	0.574616	0.879059	34.6328	0.629198
27	60	1.43	450	N2	8	Combined	2.9877	4.65388	7.64158	39.098	0.675495	0.245685	0.467617	0.713302	34.4433	0.627206
27	60	1.43	450	N2	9	Combined	0.971673	4.95203	5.9237	16.4031	0.416987	0.065256	0.452697	0.517953	12.5988	0.362859
27	60	1.43	450	N2	10	Combined	1.46508	4.85227	6.31736	23.1914	0.50245	0.101984	0.473763	0.575747	17.7133	0.434407
27	60	1.43	450	N2	11	Combined	1.09129	3.63017	4.72146	23.1134	0.501525	0.07225	0.325155	0.397405	18.1804	0.440493
27	60	1.43	450	N2	12	Combined	3.11681	4.4847	7.60151	41.0025	0.694931	0.240498	0.386901	0.627399	38.3325	0.667638
27	60	1.43	450	N2	13	Combined	0.513424	2.90775	3.42117	15.0073	0.397801	0.031986	0.184841	0.216827	14.7519	0.394213
27	60	1.43	450	N2	14	Combined	0.276751	2.4934	2.77015	9.99046	0.321591	0.016594	0.174054	0.190648	8.704	0.299482
27	60	1.43	450	N2	15	Combined	1.40897	5.05474	6.46371	21.7981	0.485765	0.097021	0.480926	0.577947	16.7872	0.422149
27	60	1.43	450	N2	16	Combined	1.50189	5.44563	6.94752	21.6176	0.483575	0.106147	0.532483	0.63863	16.621	0.419922
27	60	1.43	450	N2	17	Combined	1.05038	1.38202	2.4324	43.1829	0.717014	0.067209	0.106181	0.17339	38.7618	0.672047
27	60	1.43	450	N2	18	Combined	0.947904	3.96141	4.90931	19.3083	0.454944	0.065613	0.306204	0.371817	17.6466	0.433532
27	60	1.43	450	N2	19	Combined	1.39819	4.32581	5.724	24.4268	0.516954	0.091188	0.364762	0.45595	19.9996	0.463642
27	60	1.43	450	N2	20	Combined	2.10703	5.25176	7.35878	28.6328	0.564622	0.177205	0.574468	0.751673	23.5747	0.506979
27	60	1.43	450	N2	21	Combined	1.11398	4.66388	5.77786	19.2802	0.454588	0.074244	0.413967	0.488211	15.2074	0.400595
27	60	1.43	450	N2	22	Combined	0.656012	3.58513	4.24114	15.4678	0.404209	0.043153	0.282919	0.326072	13.2342	0.372332
27	60	1.43	450	N2	23	Combined	2.94405	4.72441	7.66846	38.3917	0.668246	0.221669	0.439992	0.661661	33.5019	0.617266
27	60	1.43	450	N2	24	Combined	0.960849	5.22388	6.18473	15.5358	0.405149	0.063852	0.464519	0.528371	12.0847	0.355043
27	60	1.43	450	N2	25	Combined	2.23521	3.51582	5.75103	38.8662	0.673119	0.183821	0.307339	0.49116	37.4259	0.658292
27	60	1.43	450	N2	26	Combined	1.50889	1.51369	3.02258	49.9206	0.784605	0.096704	0.103355	0.200059	48.3377	0.768773
27	60	1.43	450	N2	27	Combined	1.91953	4.26828	6.18781	31.0211	0.590728	0.137716	0.407677	0.545393	25.2508	0.52649
27	60	1.43	450	N2	28	Combined	1.61145	3.64972	5.26117	30.6292	0.586484	0.126138	0.367562	0.4937	25.5495	0.529921
27	60	1.43	450	N2	29	Combined	2.65844	5.77618	8.43462	31.5182	0.59609	0.206381	0.583636	0.790017	26.1236	0.536479
27	60	1.43	450	N2	30	Combined	3.45636	5.20423	8.66059	39.9091	0.683791	0.2822	0.500538	0.782738	36.0529	0.644052
27	60	1.43	450	N2	31	Combined	2.9264	5.53145	8.45785	34.5998	0.628851	0.211169	0.498162	0.709331	29.7702	0.577129
27	60	1.43	450	N2	32	Combined	3.21763	5.67412	8.89175	36.1867	0.645445	0.27105	0.565272	0.836322	32.4098	0.605649
27	60	1.43	450	N3	1	Combined	2.18262	3.91091	6.09353	35.8187	0.641611	0.179009	0.373988	0.552997	32.3707	0.605232
27	60	1.43	450	N3	2	Combined	2.12567	4.62539	6.75106	31.4864	0.595747	0.182232	0.488799	0.671031	27.157	0.548167
27	60	1.43	450	N3	3	Combined	3.3696	4.5876	7.9572	42.3465	0.708561	0.343209	0.542593	0.885802	38.7456	0.671881
27	60	1.43	450	N3	4	Combined	3.38673	4.32909	7.71582	43.8933	0.724178	0.331082	0.488734	0.819816	40.3849	0.688645
27	60	1.43	450	N3	5	Combined	3.3945	5.07606	8.47056	40.0741	0.685475	0.288547	0.491742	0.780289	36.9795	0.653675
27	60	1.43	450	N3	6	Combined	3.7963	5.47869	9.275	40.9305	0.694198	0.350421	0.611406	0.961827	36.4329	0.648004
27	60	1.43	450	N3	7	Combined	3.03855	5.27687	8.31542	36.5411	0.649129	0.258299	0.522061	0.78036	33.1	0.613002
27	60	1.43	450	N3	8	Combined	3.20631	4.41091	7.61722	42.0929	0.705994	0.313366	0.486754	0.80012	39.1649	0.67618
27	60	1.43	450	N3	9	Combined	3.32157	4.51248	7.83405	42.3991	0.709093	0.329915	0.507269	0.837184	39.4077	0.678666
27	60	1.43	450	N3	10	Combined	3.67923	4.99691	8.67614	42.4063	0.709166	0.375967	0.563676	0.939643	40.0117	0.684838
27	60	1.43	450	N3	11	Combined	2.94515	4.4385	7.38366	39.8874	0.68357	0.277299	0.49489	0.772189	35.9108	0.642571
27	60	1.43	450	N3	12	Combined	3.2753	4.55394	7.82925	41.8342	0.703373	0.338867	0.517686	0.856553	39.5617	0.680242
27	60	1.43	450	N3	13	Combined	2.96323	4.79839	7.76162	38.178	0.666048	0.293605	0.565772	0.859377	34.1649	0.624273
27	60	1.43	450	N3	14	Combined	2.99608	4.65425	7.65033	39.1627	0.676159	0.275056	0.519435	0.794491	34.6204	0.629068
27	60	1.43	450	N3	15	Combined	3.86094	4.45156	8.3125	46.4474	0.749842	0.422534	0.528648	0.951182	44.422	0.729502
27	60	1.43	450	N3	16	Combined	3.04662	4.18122	7.22784	42.1512	0.706584	0.317109	0.506345	0.823454	38.5096	0.669458
27	60	1.43	450	N3	17	Combined	0.527245	2.92366	3.45091	15.2785	0.401584	0.037146	0.236965	0.274111	13.5514	0.376989
27	60	1.43	450	N3	18	Combined	3.02638	4.43086	7.45724	40.5831	0.690664	0.278462	0.475021	0.753483	36.9566	0.653438
27	60	1.43	450	N3	19	Combined	3.83886	4.51018	8.34904	45.9796	0.745151	0.369184	0.483489	0.852673	43.2973	0.718168
27	60	1.43	450	N3	20	Combined	2.46131	4.48011	6.94142	35.4583	0.637849	0.240302	0.529244	0.769546	31.2265	0.592946
27	60	1.43	450	N3	21	Combined	0.258045	1.15579	1.41383	18.2515	0.441413	0.016007	0.0868	0.102807	15.57	0.405619
27	60	1.43	450	N3	22	Combined	2.35485	5.21683	7.57168	31.1008	0.591589	0.197523	0.546081	0.743604	26.5629	0.541465
27	60	1.43	450	N3	23	Combined	2.52171	4.54923	7.07094	35.663	0.639987	0.218393	0.531486	0.749879	29.1238	0.570038
27	60	1.43	450	N3	24	Combined	2.96962	5.47409	8.4437	35.1696	0.634829	0.2608	0.65843	0.91923	28.3716	0.561728
27	60	1.43	450	N3	25	Combined	1.91885	4.12401	6.04285	31.754	0.598625	0.158354	0.46774	0.626094	25.2924	0.526968
27	60	1.43	450	N3	26	Combined	3.28281	4.43867	7.72148	42.5153	0.710269	0.314836	0.526567	0.841403	37.418	0.658211
27	60	1.43	450	N3	27	Combined	1.72245	4.0837	5.80615	29.6659	0.575989	0.142158	0.452276	0.594434	23.9149	0.510975
27	60	1.43	450	N3	28	Combined	2.1276	3.94804	6.07565	35.0186	0.633246	0.200365	0.466509	0.666874	30.0454	0.580135
27	60	1.43	450	N3	29	Combined	1.86707	4.73746	6.60454	28.2696	0.560596	0.160839	0.540389	0.701228	22.9368	0.499428
27	60	1.43	450	N3	30	Combined	0.225138	3.61885	3.84399	5.85688	0.244437	0.01626	0.319741	0.336001	4.83927	0.221797
27	60	1.43	450	N3	31	Combined	2.28303	4.12987	6.4129	35.6006	0.639335	0.212909	0.483701	0.69661	30.5636	0.585773
27	60	1.43	450	N3	32	Combined	1.88651	3.34112	5.22764	36.0873	0.64441	0.155794	0.362158	0.517952	30.0788	0.5805
27	60	1.43	450	N4	1	Combined	3.21725	4.55174	7.769	41.4115	0.699085	0.270732	0.476823	0.747555	36.2157	0.645746
27	60	1.43	450	N4	2	Combined	3.54417	4.77797	8.32214	42.5872	0.710996	0.295989	0.481328	0.777317	38.0783	0.665022
27	60	1.43	450	N4	3	Combined	3.07269	4.06563	7.13832	43.045	0.715622	0.258861	0.398767	0.657628	39.3628	0.678207
27	60	1.43	450	N4	4	Combined	2.80861	4.19886	7.00747	40.0802	0.685538	0.245902	0.438382	0.684284	35.9357	0.642831
27	60	1.43	450	N4	5	Combined	3.7701	4.91254	8.68263	43.4211	0.719418	0.355461	0.570707	0.926168	38.3798	0.668123
27	60	1.43	450	N4	6	Combined	3.51093	4.824	8.33493	42.1231	0.7063	0.362787	0.559146	0.921933	39.3507	0.678083
27	60	1.43	450	N4	7	Combined	4.03988	4.00738	8.04726	50.2019	0.787417	0.370816	0.471521	0.842337	44.0223	0.725478
27	60	1.43	450	N4	8	Combined	3.69153	5.02714	8.71867	42.3405	0.708501	0.326802	0.572832	0.899634	36.3261	0.646895
27	60	1.43	450	N4	9	Combined	3.25425	4.11601	7.37026	44.1538	0.726802	0.316018	0.453541	0.769559	41.0648	0.695564
27	60	1.43	450	N4	10	Combined	2.70186	4.36332	7.06517	38.2419	0.666706	0.254075	0.505325	0.7594	33.4573	0.616794
27	60	1.43	450	N4	11	Combined	2.57362	4.66342	7.23704	35.5618	0.63893	0.241162	0.570695	0.811857	29.705	0.576416
27	60	1.43	450	N4	12	Combined	2.58818	3.84916	6.43734	40.2057	0.686818	0.239595	0.43844	0.678035	35.3367	0.636577
27	60	1.43	450	N4	13	Combined	2.88944	4.55568	7.44511	38.8098	0.672541	0.286157	0.58062	0.866777	33.0139	0.612088
27	60	1.43	450	N4	14	Combined	2.30349	2.67671	4.9802	46.253	0.747893	0.231503	0.24962	0.481123	48.1172	0.766566
27	60	1.43	450	N4	15	Combined	3.18609	4.15161	7.3377	43.4208	0.719415	0.324874	0.456424	0.781298	41.5813	0.700808
27	60	1.43	450	N4	16	Combined	1.07477	0.939589	2.01436	53.3555	0.818978	0.069642	0.072602	0.142244	48.9595	0.774993
27	60	1.43	450	N4	17	Combined	2.82759	4.08075	6.90834	40.93	0.694194	0.239529	0.458638	0.698167	34.3083	0.625784
27	60	1.43	450	N4	18	Combined	2.13751	4.5109	6.64841	32.1507	0.602879	0.197316	0.554602	0.751918	26.2417	0.537822
27	60	1.43	450	N4	19	Combined	3.31	4.31279	7.62279	43.4225	0.719432	0.348832	0.512063	0.860895	40.5197	0.690018
27	60	1.43	450	N4	20	Combined	2.95311	4.51285	7.46595	39.5543	0.680166	0.290322	0.567122	0.857444	33.859	0.621044
27	60	1.43	450	N4	21	Combined	3.03075	4.59403	7.62477	39.7487	0.682153	0.303362	0.530613	0.833975	36.3754	0.647407
27	60	1.43	450	N4	22	Combined	2.89888	3.92039	6.81928	42.5101	0.710217	0.264099	0.416572	0.680671	38.7998	0.672438
27	60	1.43	450	N4	23	Combined	3.76984	5.05965	8.82949	42.696	0.712096	0.374778	0.565	0.939778	39.8794	0.683488
27	60	1.43	450	N4	24	Combined	3.30434	4.15254	7.45688	44.3126	0.728401	0.308466	0.44038	0.748846	41.1922	0.696858
27	60	1.43	450	N4	25	Combined	3.63429	4.95947	8.59376	42.2899	0.707988	0.387775	0.658803	1.04658	37.0517	0.654422
27	60	1.43	450	N4	26	Combined	3.09587	4.5987	7.69457	40.2345	0.687111	0.277772	0.553123	0.830895	33.4305	0.616509
27	60	1.43	450	N4	27	Combined	3.25382	4.22607	7.47989	43.5009	0.720223	0.311137	0.478695	0.789832	39.3928	0.678514
27	60	1.43	450	N4	28	Combined	3.91884	4.57279	8.49163	46.1495	0.746855	0.400163	0.569023	0.969186	41.2886	0.697837
27	60	1.43	450	N4	29	Combined	3.37066	5.25005	8.62071	39.0996	0.675512	0.320637	0.653937	0.974574	32.9002	0.610878
27	60	1.43	450	N4	30	Combined	2.2389	4.26338	6.50227	34.4325	0.627092	0.199897	0.532059	0.731956	27.31	0.549885
27	60	1.43	450	N4	31	Combined	3.16638	4.60078	7.76716	40.7663	0.692528	0.340233	0.590474	0.930707	36.5564	0.649287
27	60	1.43	450	N4	32	Combined	3.20896	4.03541	7.24437	44.2959	0.728232	0.330183	0.503653	0.833836	39.5981	0.680614
27	60	1.43	720	N1	1	Combined	-0.076241	1.54278	1.46654	N/A	N/A	-0.005726	0.142258	0.136532	N/A	N/A
27	60	1.43	720	N1	2	Combined	0.083427	0.595532	0.678959	12.2875	0.358142	0.005928	0.045671	0.051599	11.4886	0.345799
27	60	1.43	720	N1	3	Combined	-0.03067	0.471662	0.440992	N/A	N/A	-0.001888	0.031265	0.029377	N/A	N/A
27	60	1.43	720	N1	4	Combined	-0.119599	0.761304	0.641705	N/A	N/A	-0.007789	0.054122	0.046333	N/A	N/A
27	60	1.43	720	N1	5	Combined	-0.233467	3.31257	3.0791	N/A	N/A	-0.018134	0.327865	0.309731	N/A	N/A
27	60	1.43	720	N1	6	Combined	-0.07636	0.446432	0.370072	N/A	N/A	-0.005704	0.033579	0.027875	N/A	N/A
27	60	1.43	720	N1	7	Combined	-0.267395	1.28739	1.02	N/A	N/A	-0.021148	0.101582	0.080434	N/A	N/A
27	60	1.43	720	N1	8	Combined	-0.275014	0.516348	0.241334	N/A	N/A	-0.019287	0.039081	0.019794	N/A	N/A
27	60	1.43	720	N1	9	Combined	-0.124022	0.160682	0.03666	N/A	N/A	-0.008522	0.010702	0.00218	N/A	N/A
27	60	1.43	720	N1	10	Combined	-0.269849	2.43515	2.1653	N/A	N/A	-0.020354	0.201833	0.181479	N/A	N/A
27	60	1.43	720	N1	11	Combined	0.057551	1.52856	1.58611	3.62845	0.191656	0.003939	0.11109	0.115029	3.42435	0.186123
27	60	1.43	720	N1	12	Combined	0.17275	1.07061	1.24336	13.8938	0.381964	0.012088	0.076336	0.088424	13.6705	0.378725
27	60	1.43	720	N1	13	Combined	-0.126396	2.66746	2.54106	N/A	N/A	-0.008706	0.211172	0.202466	N/A	N/A
27	60	1.43	720	N1	14	Combined	0.009364	2.16508	2.17445	0.430638	0.0656702	0.000724	0.183664	0.184388	0.39265	0.0627029
27	60	1.43	720	N1	15	Combined	0.038598	2.18589	2.22449	1.73514	0.132109	0.002747	0.172237	0.174984	1.56986	0.125624
27	60	1.43	720	N1	16	Combined	0.208844	0.803913	1.01276	20.6213	0.47137	0.014503	0.059179	0.073682	19.6832	0.459676
27	60	1.43	720	N1	17	Combined	0.009048	2.06488	2.07393	0.436274	0.0660991	0.00062	0.163263	0.163883	0.378319	0.0615465
27	60	1.43	720	N1	18	Combined	0.299752	1.45034	1.75009	17.1278	0.426687	0.02148	0.111103	0.132583	16.2012	0.414254
27	60	1.43	720	N1	19	Combined	-0.00226	2.15512	2.15286	N/A	N/A	-0.000167	0.170523	0.170356	N/A	N/A
27	60	1.43	720	N1	20	Combined	0.137028	1.86856	2.00559	6.83231	0.264459	0.010052	0.148157	0.158209	6.35362	0.254812
27	60	1.43	720	N1	21	Combined	0.017025	2.48557	2.50259	0.680294	0.0825738	0.001161	0.201083	0.202244	0.574059	0.0758394
27	60	1.43	720	N1	22	Combined	0.24115	1.23229	1.47344	16.3665	0.416492	0.015751	0.083932	0.099683	15.8011	0.408797
27	60	1.43	720	N1	23	Combined	0.490335	2.29573	2.78607	17.5995	0.432914	0.034563	0.178976	0.213539	16.1858	0.414045
27	60	1.43	720	N1	24	Combined	0.315955	2.47235	2.78831	11.3314	0.343327	0.022222	0.196895	0.219117	10.1416	0.324103
27	60	1.43	720	N1	25	Combined	0.119951	0.889963	1.00991	11.8773	0.35185	0.007262	0.058555	0.065817	11.0336	0.338602
27	60	1.43	720	N1	26	Combined	0.10865	1.92015	2.0288	5.35539	0.233534	0.00687	0.126393	0.133263	5.15522	0.229049
27	60	1.43	720	N1	27	Combined	0.142079	3.15424	3.29632	4.31023	0.209132	0.00926	0.242354	0.251614	3.68024	0.193036
27	60	1.43	720	N1	28	Combined	0.224355	1.74532	1.96967	11.3905	0.344257	0.013919	0.112241	0.12616	11.0328	0.338589
27	60	1.43	720	N1	29	Combined	0.542271	3.03733	3.5796	15.1489	0.399781	0.034943	0.217595	0.252538	13.8367	0.381139
27	60	1.43	720	N1	30	Combined	0.069887	2.27664	2.34653	2.97831	0.173446	0.004247	0.150052	0.154299	2.75245	0.166676
27	60	1.43	720	N1	31	Combined	0.038346	1.49576	1.53411	2.49956	0.158766	0.002392	0.094041	0.096433	2.48048	0.158154
27	60	1.43	720	N1	32	Combined	-0.013069	2.79795	2.78489	N/A	N/A	-0.00092	0.20336	0.20244	N/A	N/A
27	60	1.43	720	N2	1	Combined	-0.160805	1.13829	0.977486	N/A	N/A	-0.010733	0.079552	0.068819	N/A	N/A
27	60	1.43	720	N2	2	Combined	0.066295	2.02068	2.08697	3.17661	0.179188	0.004886	0.166777	0.171663	2.84627	0.16952
27	60	1.43	720	N2	3	Combined	-0.01609	1.56853	1.55244	N/A	N/A	-0.001135	0.121384	0.120249	N/A	N/A
27	60	1.43	720	N2	4	Combined	0.142368	1.34032	1.48269	9.60204	0.315058	0.010099	0.100527	0.110626	9.12896	0.306938
27	60	1.43	720	N2	5	Combined	0.046014	1.98484	2.03085	2.26575	0.151098	0.003431	0.160345	0.163776	2.09493	0.145249
27	60	1.43	720	N2	6	Combined	0.12951	1.50239	1.6319	7.93612	0.285577	0.008902	0.108953	0.117855	7.55335	0.278417
27	60	1.43	720	N2	7	Combined	-0.049425	1.81667	1.76725	N/A	N/A	-0.003352	0.137327	0.133975	N/A	N/A
27	60	1.43	720	N2	8	Combined	0.01801	0.435875	0.453885	3.96797	0.200539	0.001176	0.027927	0.029103	4.04082	0.202397
27	60	1.43	720	N2	9	Combined	0.822613	2.43354	3.25615	25.2634	0.526635	0.063615	0.205478	0.269093	23.6405	0.507753
27	60	1.43	720	N2	10	Combined	0.464001	3.53253	3.99653	11.6101	0.3477	0.035184	0.321837	0.357021	9.85488	0.319324
27	60	1.43	720	N2	11	Combined	-0.048255	1.4417	1.39344	N/A	N/A	-0.003222	0.103364	0.100142	N/A	N/A
27	60	1.43	720	N2	12	Combined	0.42403	3.07864	3.50267	12.1059	0.355368	0.030384	0.263085	0.293469	10.3534	0.327595
27	60	1.43	720	N2	13	Combined	1.35267	5.0766	6.42927	21.0392	0.476515	0.11737	0.593765	0.711135	16.5046	0.418356
27	60	1.43	720	N2	14	Combined	0.009212	4.58406	4.59327	0.200554	0.0447983	0.000716	0.495609	0.496325	0.14426	0.0379908
27	60	1.43	720	N2	15	Combined	0.702609	4.62369	5.3263	13.1913	0.371699	0.059277	0.52305	0.582327	10.1793	0.324728
27	60	1.43	720	N2	16	Combined	0.860155	4.62999	5.49014	15.6673	0.406959	0.072782	0.501197	0.573979	12.6803	0.364084
27	60	1.43	720	N2	17	Combined	0.567385	2.65149	3.21888	17.6268	0.433272	0.043619	0.235237	0.278856	15.6421	0.406614
27	60	1.43	720	N2	18	Combined	0.897384	4.2194	5.11678	17.5381	0.432107	0.075233	0.492484	0.567717	13.2518	0.372592
27	60	1.43	720	N2	19	Combined	0.222896	5.24713	5.47003	4.07486	0.20326	0.017959	0.634581	0.65254	2.75217	0.166667
27	60	1.43	720	N2	20	Combined	0.009205	3.50673	3.51594	0.261808	0.0511895	0.000679	0.340395	0.341074	0.199077	0.0446329
27	60	1.43	720	N2	21	Combined	0.406637	3.53443	3.94106	10.318	0.327013	0.030246	0.319771	0.350017	8.64129	0.298368
27	60	1.43	720	N2	22	Combined	0.156416	4.08658	4.243	3.68645	0.193201	0.011228	0.434164	0.445392	2.52093	0.159449
27	60	1.43	720	N2	23	Combined	0.981165	4.33901	5.32018	18.4423	0.443879	0.078896	0.440215	0.519111	15.1983	0.400469
27	60	1.43	720	N2	24	Combined	0.257552	4.58867	4.84622	5.31449	0.232624	0.018725	0.4517	0.470425	3.98044	0.200858
27	60	1.43	720	N2	25	Combined	-0.31227	0.425095	0.112825	N/A	N/A	-0.019943	0.027199	0.007256	N/A	N/A
27	60	1.43	720	N2	26	Combined	-0.156675	3.24908	3.0924	N/A	N/A	-0.011758	0.307588	0.29583	N/A	N/A
27	60	1.43	720	N2	27	Combined	-0.00025	3.2428	3.24255	N/A	N/A	-1.9e-05	0.309099	0.30908	N/A	N/A
27	60	1.43	720	N2	28	Combined	-0.100981	3.40858	3.3076	N/A	N/A	-0.007328	0.321326	0.313998	N/A	N/A
27	60	1.43	720	N2	29	Combined	-0.073267	2.91304	2.83977	N/A	N/A	-0.005731	0.242073	0.236342	N/A	N/A
27	60	1.43	720	N2	30	Combined	-0.09287	1.34774	1.25487	N/A	N/A	-0.00543	0.102089	0.096659	N/A	N/A
27	60	1.43	720	N2	31	Combined	0.030145	3.50555	3.5357	0.85259	0.0924675	0.00211	0.292341	0.294451	0.716588	0.0847529
27	60	1.43	720	N2	32	Combined	-0.002176	2.31416	2.31198	N/A	N/A	-0.000158	0.185384	0.185226	N/A	N/A
27	60	1.43	720	N3	1	Combined	0.323091	4.87896	5.20205	6.21084	0.25187	0.021813	0.436677	0.45849	4.75757	0.219886
27	60	1.43	720	N3	2	Combined	0.739735	3.25979	3.99953	18.4956	0.444564	0.057688	0.273232	0.33092	17.4326	0.430719
27	60	1.43	720	N3	3	Combined	0.300396	4.8086	5.109	5.87975	0.244923	0.022313	0.480549	0.502862	4.4372	0.212236
27	60	1.43	720	N3	4	Combined	0.384588	4.22795	4.61254	8.33788	0.292925	0.024298	0.342539	0.366837	6.62365	0.260294
27	60	1.43	720	N3	5	Combined	0.308535	5.11061	5.41914	5.69343	0.240933	0.021062	0.463909	0.484971	4.34294	0.209936
27	60	1.43	720	N3	6	Combined	1.00144	5.83275	6.83419	14.6534	0.392822	0.07292	0.604497	0.677417	10.7644	0.334283
27	60	1.43	720	N3	7	Combined	0.133542	5.10636	5.23991	2.54856	0.160328	0.009121	0.492168	0.501289	1.81951	0.135302
27	60	1.43	720	N3	8	Combined	0.593147	4.62024	5.21339	11.3774	0.344051	0.043422	0.462386	0.505808	8.58468	0.297359
27	60	1.43	720	N3	9	Combined	0.696037	5.79874	6.49478	10.7169	0.333515	0.052684	0.605351	0.658035	8.00626	0.286872
27	60	1.43	720	N3	10	Combined	1.06436	4.35591	5.42027	19.6367	0.45909	0.083141	0.407809	0.49095	16.9347	0.424119
27	60	1.43	720	N3	11	Combined	1.97698	4.96481	6.94179	28.4794	0.562924	0.163732	0.51092	0.674652	24.2691	0.515117
27	60	1.43	720	N3	12	Combined	-0.04845	4.42126	4.37281	N/A	N/A	-0.003319	0.390893	0.387574	N/A	N/A
27	60	1.43	720	N3	13	Combined	0.067638	4.67091	4.73855	1.4274	0.11976	0.00463	0.43398	0.43861	1.05561	0.102924
27	60	1.43	720	N3	14	Combined	0.923942	5.18848	6.11242	15.1158	0.399318	0.072116	0.566651	0.638767	11.2899	0.342671
27	60	1.43	720	N3	15	Combined	2.66635	5.20978	7.87613	33.8536	0.620987	0.242953	0.570622	0.813575	29.8624	0.578137
27	60	1.43	720	N3	16	Combined	0.715967	4.84122	5.55719	12.8836	0.367129	0.053521	0.489964	0.543485	9.84774	0.319204
27	60	1.43	720	N3	17	Combined	0.526741	4.503	5.02974	10.4725	0.329545	0.039309	0.45127	0.490579	8.01278	0.286992
27	60	1.43	720	N3	18	Combined	0.486077	4.32865	4.81473	10.0956	0.323341	0.041617	0.436453	0.47807	8.70521	0.299504
27	60	1.43	720	N3	19	Combined	0.438055	4.91048	5.34854	8.19019	0.290243	0.037014	0.600076	0.63709	5.80985	0.243434
27	60	1.43	720	N3	20	Combined	2.15081	4.10939	6.26019	34.3569	0.626295	0.199989	0.466336	0.666325	30.0137	0.57979
27	60	1.43	720	N3	21	Combined	0.894884	5.2189	6.11379	14.6371	0.392593	0.078946	0.600837	0.679783	11.6134	0.347751
27	60	1.43	720	N3	22	Combined	1.01228	5.17547	6.18776	16.3595	0.416397	0.084699	0.579641	0.66434	12.7493	0.365121
27	60	1.43	720	N3	23	Combined	0.636156	3.84063	4.47679	14.2101	0.386515	0.048987	0.359316	0.408303	11.9977	0.353706
27	60	1.43	720	N3	24	Combined	0.892397	4.59097	5.48337	16.2746	0.415249	0.072704	0.456928	0.529632	13.7273	0.379551
27	60	1.43	720	N3	25	Combined	0.639553	3.7571	4.39665	14.5464	0.391307	0.047199	0.311414	0.358613	13.1615	0.371258
27	60	1.43	720	N3	26	Combined	0.041796	1.8453	1.88709	2.21483	0.149378	0.002609	0.121598	0.124207	2.10053	0.145444
27	60	1.43	720	N3	27	Combined	0.943955	3.54368	4.48764	21.0346	0.476458	0.066353	0.291261	0.357614	18.5544	0.445321
27	60	1.43	720	N3	28	Combined	0.066115	5.33636	5.40248	1.22379	0.110852	0.00504	0.54315	0.54819	0.919389	0.0960323
27	60	1.43	720	N3	29	Combined	-0.031595	4.05148	4.01988	N/A	N/A	-0.002123	0.34267	0.340547	N/A	N/A
27	60	1.43	720	N3	30	Combined	0.021978	4.2447	4.26667	0.515109	0.0718328	0.001449	0.36649	0.367939	0.393815	0.062796
27	60	1.43	720	N3	31	Combined	1.90484	5.63751	7.54235	25.2552	0.526541	0.157671	0.648019	0.80569	19.5697	0.458247
27	60	1.43	720	N3	32	Combined	0.264388	5.77984	6.04423	4.37422	0.210702	0.020094	0.662547	0.682641	2.94357	0.172421
27	60	1.43	720	N4	1	Combined	0.905048	4.95343	5.85848	15.4485	0.403942	0.071909	0.551356	0.623265	11.5375	0.346564
27	60	1.43	720	N4	2	Combined	0.017044	2.56057	2.57762	0.661231	0.081406	0.001251	0.20872	0.209971	0.595797	0.0772647
27	60	1.43	720	N4	3	Combined	1.07937	4.56479	5.64416	19.1237	0.452602	0.092624	0.525582	0.618206	14.9827	0.397457
27	60	1.43	720	N4	4	Combined	1.77651	4.05576	5.83227	30.4599	0.584647	0.154757	0.437318	0.592075	26.1381	0.536643
27	60	1.43	720	N4	5	Combined	1.17525	4.87497	6.05023	19.4249	0.45642	0.104477	0.545893	0.65037	16.0642	0.412392
27	60	1.43	720	N4	6	Combined	1.71207	4.53337	6.24544	27.4131	0.551042	0.160384	0.583966	0.74435	21.5469	0.482715
27	60	1.43	720	N4	7	Combined	1.50452	3.8124	5.31691	28.2968	0.560899	0.155673	0.47829	0.633963	24.5555	0.518451
27	60	1.43	720	N4	8	Combined	1.02998	3.51426	4.54424	22.6657	0.496197	0.090515	0.367223	0.457738	19.7744	0.460822
27	60	1.43	720	N4	9	Combined	1.75562	4.70494	6.46055	27.1744	0.548363	0.152229	0.510018	0.662247	22.9867	0.500022
27	60	1.43	720	N4	10	Combined	0.35964	3.92739	4.28703	8.38902	0.293849	0.026703	0.373285	0.399988	6.67595	0.261343
27	60	1.43	720	N4	11	Combined	1.96097	4.64963	6.6106	29.664	0.575968	0.174657	0.543964	0.718621	24.3045	0.51553
27	60	1.43	720	N4	12	Combined	1.75593	5.50763	7.26356	24.1745	0.514013	0.156295	0.657328	0.813623	19.2098	0.453695
27	60	1.43	720	N4	13	Combined	1.1531	4.75918	5.91229	19.5035	0.457412	0.087928	0.486549	0.574477	15.3057	0.401963
27	60	1.43	720	N4	14	Combined	1.41868	5.22707	6.64575	21.3472	0.480283	0.122605	0.621133	0.743738	16.485	0.418091
27	60	1.43	720	N4	15	Combined	0.785743	4.55361	5.33935	14.7161	0.393708	0.061469	0.48403	0.545499	11.2684	0.342332
27	60	1.43	720	N4	16	Combined	1.77944	5.29515	7.07458	25.1525	0.525358	0.170956	0.676214	0.84717	20.1797	0.46589
27	60	1.43	720	N4	17	Combined	0.903473	3.06979	3.97326	22.7388	0.49707	0.083298	0.366594	0.449892	18.5151	0.444816
27	60	1.43	720	N4	18	Combined	0.550818	3.23178	3.78259	14.5619	0.391527	0.05582	0.385502	0.441322	12.6484	0.363604
27	60	1.43	720	N4	19	Combined	0.289529	4.62838	4.91791	5.88724	0.245083	0.02854	0.679893	0.708433	4.02861	0.202087
27	60	1.43	720	N4	20	Combined	-0.015096	4.04086	4.02576	N/A	N/A	-0.001365	0.53463	0.533265	N/A	N/A
27	60	1.43	720	N4	21	Combined	0.47788	4.62892	5.10679	9.35773	0.310888	0.042408	0.623039	0.665447	6.37286	0.255206
27	60	1.43	720	N4	22	Combined	0.811949	4.35128	5.16323	15.7256	0.407761	0.075292	0.574421	0.649713	11.5885	0.347362
27	60	1.43	720	N4	23	Combined	-0.325752	1.23621	0.910461	N/A	N/A	-0.024961	0.101358	0.076397	N/A	N/A
27	60	1.43	720	N4	24	Combined	0.441794	3.75944	4.20123	10.5158	0.330252	0.038252	0.401186	0.439438	8.70475	0.299496
27	60	1.43	720	N4	25	Combined	-0.124014	1.16723	1.04322	N/A	N/A	-0.008381	0.093311	0.08493	N/A	N/A
27	60	1.43	720	N4	26	Combined	-0.165018	3.16936	3.00434	N/A	N/A	-0.014024	0.310919	0.296895	N/A	N/A
27	60	1.43	720	N4	27	Combined	1.45423	4.10443	5.55867	26.1615	0.53691	0.1331	0.546503	0.679603	19.585	0.458439
27	60	1.43	720	N4	28	Combined	2.0377	4.38195	6.41965	31.7415	0.598491	0.203567	0.582367	0.785934	25.9013	0.533945
27	60	1.43	720	N4	29	Combined	2.21658	4.61931	6.83589	32.4256	0.605818	0.203893	0.59167	0.795563	25.6288	0.530829
27	60	1.43	720	N4	30	Combined	1.67643	4.86984	6.54627	25.6089	0.530601	0.146068	0.637288	0.783356	18.6464	0.446504
27	60	1.43	720	N4	31	Combined	1.4334	4.63089	6.06428	23.6367	0.507709	0.128313	0.622028	0.750341	17.1006	0.426327
27	60	1.43	720	N4	32	Combined	0.235216	4.4786	4.71382	4.98993	0.225282	0.018782	0.501268	0.52005	3.61158	0.191204
37	50	3.14	450	N1	1	Combined	5.03464	7.19462	12.2293	41.1688	0.696621	0.30596	0.49602	0.80198	38.1506	0.665766
37	50	3.14	450	N1	2	Combined	4.57873	7.13101	11.7097	39.1019	0.675535	0.30451	0.567637	0.872147	34.915	0.63216
37	50	3.14	450	N1	3	Combined	5.56669	7.79178	13.3585	41.6716	0.701724	0.449095	0.755329	1.20442	37.2871	0.656858
37	50	3.14	450	N1	4	Combined	5.5289	6.68722	12.2161	45.259	0.737917	0.405926	0.564847	0.970773	41.8147	0.703175
37	50	3.14	450	N1	5	Combined	5.07054	6.56247	11.633	43.5875	0.721096	0.391594	0.591099	0.982693	39.8491	0.683178
37	50	3.14	450	N1	6	Combined	5.34603	6.723	12.069	44.2954	0.728228	0.421896	0.654422	1.07632	39.1981	0.676521
37	50	3.14	450	N1	7	Combined	5.44672	6.22584	11.6726	46.6626	0.751999	0.427504	0.554893	0.982397	43.5164	0.720379
37	50	3.14	450	N1	8	Combined	5.76435	6.20108	11.9654	48.1751	0.767145	0.466746	0.515935	0.982681	47.4972	0.76036
37	50	3.14	450	N1	9	Combined	4.75402	6.27132	11.0253	43.119	0.71637	0.327851	0.497205	0.825056	39.7368	0.682032
37	50	3.14	450	N1	10	Combined	5.52724	6.51731	12.0445	45.8899	0.744251	0.437162	0.561717	0.998879	43.7653	0.722888
37	50	3.14	450	N1	11	Combined	6.13807	6.79382	12.9319	47.4646	0.760033	0.483291	0.644543	1.12783	42.8513	0.713665
37	50	3.14	450	N1	12	Combined	5.67554	7.13236	12.8079	44.3128	0.728403	0.399997	0.602219	1.00222	39.9113	0.683813
37	50	3.14	450	N1	13	Combined	5.47215	7.54008	13.0122	42.0539	0.705599	0.41951	0.652245	1.07176	39.1423	0.67595
37	50	3.14	450	N1	14	Combined	5.91345	6.9508	12.8643	45.9681	0.745035	0.476075	0.636179	1.11225	42.8027	0.713174
37	50	3.14	450	N1	15	Combined	5.3596	6.97928	12.3389	43.4367	0.719575	0.406554	0.583738	0.990292	41.054	0.695453
37	50	3.14	450	N1	16	Combined	3.35566	3.55475	6.91041	48.5594	0.770991	0.199584	0.217329	0.416913	47.8719	0.76411
37	50	3.14	450	N1	17	Combined	4.67862	7.18647	11.8651	39.4318	0.678913	0.341193	0.648305	0.989498	34.4814	0.627606
37	50	3.14	450	N1	18	Combined	5.46771	7.57922	13.0469	41.908	0.704121	0.450097	0.761095	1.21119	37.1615	0.655559
37	50	3.14	450	N1	19	Combined	6.08445	6.17331	12.2578	49.6375	0.781773	0.476592	0.524416	1.00101	47.6112	0.761501
37	50	3.14	450	N1	20	Combined	4.90443	6.89616	11.8006	41.5609	0.700601	0.349567	0.59674	0.946307	36.9401	0.653267
37	50	3.14	450	N1	21	Combined	5.27625	6.76044	12.0367	43.8347	0.723588	0.459444	0.63209	1.09153	42.0916	0.705981
37	50	3.14	450	N1	22	Combined	5.20195	6.51683	11.7188	44.3899	0.729178	0.405472	0.563402	0.968874	41.8498	0.703531
37	50	3.14	450	N1	23	Combined	5.44595	6.56163	12.0076	45.3543	0.738874	0.3946	0.534824	0.929424	42.4564	0.709673
37	50	3.14	450	N1	24	Combined	4.51318	5.98123	10.4944	43.0056	0.715224	0.311291	0.479725	0.791016	39.3533	0.67811
37	50	3.14	450	N1	25	Combined	5.25397	3.652	8.90597	58.9938	0.875828	0.342522	0.223282	0.565804	60.5372	0.891566
37	50	3.14	450	N1	26	Combined	5.51158	6.17846	11.69	47.1476	0.756859	0.398224	0.474603	0.872827	45.6246	0.741588
37	50	3.14	450	N1	27	Combined	6.06241	6.78046	12.8429	47.2045	0.757428	0.460884	0.585259	1.04614	44.0555	0.725813
37	50	3.14	450	N1	28	Combined	6.08048	6.68552	12.766	47.6303	0.761692	0.473172	0.588459	1.06163	44.5703	0.730994
37	50	3.14	450	N1	29	Combined	5.60328	6.9915	12.5948	44.4889	0.730175	0.419236	0.607476	1.02671	40.8329	0.693205
37	50	3.14	450	N1	30	Combined	4.58292	6.35725	10.9402	41.8908	0.703946	0.321888	0.517191	0.839079	38.3621	0.667941
37	50	3.14	450	N1	31	Combined	5.05876	7.31469	12.3734	40.884	0.693725	0.378783	0.696578	1.07536	35.2238	0.635396
37	50	3.14	450	N1	32	Combined	4.59294	7.30439	11.8973	38.6048	0.670436	0.310542	0.619873	0.930415	33.3767	0.61594
37	50	3.14	450	N2	1	Combined	2.08405	4.01416	6.0982	34.1747	0.624377	0.107941	0.245888	0.353829	30.5065	0.585153
37	50	3.14	450	N2	2	Combined	4.49215	6.26925	10.7614	41.7432	0.70245	0.303374	0.485352	0.788726	38.4638	0.668987
37	50	3.14	450	N2	3	Combined	6.30247	7.32467	13.6271	46.2494	0.747857	0.544146	0.688981	1.23313	44.1273	0.726536
37	50	3.14	450	N2	4	Combined	5.04302	6.54699	11.59	43.5118	0.720332	0.359901	0.546104	0.906005	39.724	0.6819
37	50	3.14	450	N2	5	Combined	5.11707	6.75727	11.8743	43.0935	0.716111	0.365854	0.557877	0.923731	39.6061	0.680696
37	50	3.14	450	N2	6	Combined	4.38243	6.33678	10.7192	40.8839	0.693724	0.298888	0.477068	0.775956	38.5187	0.669551
37	50	3.14	450	N2	7	Combined	6.19474	6.55461	12.7493	48.5887	0.771283	0.452441	0.529591	0.982032	46.0719	0.746077
37	50	3.14	450	N2	8	Combined	5.65301	7.00972	12.6627	44.6429	0.731724	0.378139	0.581547	0.959686	39.4024	0.678612
37	50	3.14	450	N2	9	Combined	5.68365	7.05697	12.7406	44.6105	0.731398	0.409834	0.586672	0.996506	41.1271	0.696197
37	50	3.14	450	N2	10	Combined	3.25058	3.98297	7.23355	44.9375	0.734687	0.171463	0.234881	0.406344	42.1965	0.707043
37	50	3.14	450	N2	11	Combined	5.82606	6.81114	12.6372	46.1024	0.746383	0.429121	0.573617	1.00274	42.7949	0.713096
37	50	3.14	450	N2	12	Combined	5.91638	7.88341	13.7998	42.873	0.713884	0.441747	0.756924	1.19867	36.8531	0.652365
37	50	3.14	450	N2	13	Combined	5.5434	7.43842	12.9818	42.7013	0.712149	0.382777	0.573775	0.956552	40.0163	0.684886
37	50	3.14	450	N2	14	Combined	5.66101	7.18214	12.8431	44.0781	0.726039	0.424483	0.616018	1.0405	40.796	0.69283
37	50	3.14	450	N2	15	Combined	6.35898	6.23568	12.5947	50.4895	0.790293	0.466856	0.49407	0.960926	48.584	0.771236
37	50	3.14	450	N2	16	Combined	5.76681	7.36394	13.1308	43.9184	0.724431	0.430358	0.703675	1.13403	37.9493	0.663693
37	50	3.14	450	N2	17	Combined	4.80127	6.40784	11.2091	42.8336	0.713487	0.332271	0.517769	0.85004	39.0889	0.675402
37	50	3.14	450	N2	18	Combined	4.94343	6.7377	11.6811	42.3198	0.708291	0.350989	0.57566	0.926649	37.8772	0.66295
37	50	3.14	450	N2	19	Combined	5.46959	7.34984	12.8194	42.6664	0.711796	0.432463	0.630327	1.06279	40.6913	0.691765
37	50	3.14	450	N2	20	Combined	5.19446	5.87634	11.0708	46.9204	0.754582	0.401277	0.488641	0.889918	45.0915	0.736234
37	50	3.14	450	N2	21	Combined	3.56886	6.49705	10.0659	35.4549	0.637813	0.23195	0.475658	0.707608	32.7794	0.609592
37	50	3.14	450	N2	22	Combined	4.70131	6.95193	11.6532	40.3434	0.688221	0.322333	0.579185	0.901518	35.7545	0.640942
37	50	3.14	450	N2	23	Combined	5.4895	5.94623	11.4357	48.0031	0.765423	0.388047	0.466209	0.854256	45.4251	0.739586
37	50	3.14	450	N2	24	Combined	3.34526	5.89476	9.24003	36.204	0.645625	0.186217	0.46064	0.646857	28.788	0.566337
37	50	3.14	450	N2	25	Combined	5.1609	6.77154	11.9324	43.251	0.717702	0.3566	0.513839	0.870439	40.9678	0.694578
37	50	3.14	450	N2	26	Combined	5.84658	6.42726	12.2738	47.6345	0.761734	0.410862	0.51898	0.929842	44.1862	0.727129
37	50	3.14	450	N2	27	Combined	6.22407	7.17604	13.4001	46.4479	0.749847	0.48351	0.636722	1.12023	43.1616	0.716799
37	50	3.14	450	N2	28	Combined	5.82612	7.20324	13.0294	44.7153	0.732452	0.451837	0.718104	1.16994	38.6205	0.670597
37	50	3.14	450	N2	29	Combined	5.00159	6.45454	11.4561	43.6586	0.721813	0.355824	0.59638	0.952204	37.3685	0.657699
37	50	3.14	450	N2	30	Combined	4.98943	6.8265	11.8159	42.2263	0.707344	0.352206	0.552083	0.904289	38.9484	0.673962
37	50	3.14	450	N2	31	Combined	5.45042	7.51087	12.9613	42.0515	0.705575	0.391222	0.619617	1.01084	38.7027	0.671441
37	50	3.14	450	N2	32	Combined	4.28026	7.86648	12.1467	35.238	0.635544	0.282136	0.600041	0.882177	31.9818	0.601069
37	50	3.14	450	N3	1	Combined	3.36612	4.06694	7.43306	45.2858	0.738186	0.16793	0.214717	0.382647	43.8864	0.724109
37	50	3.14	450	N3	2	Combined	5.31243	6.67403	11.9865	44.3203	0.728478	0.328116	0.462658	0.790774	41.493	0.699912
37	50	3.14	450	N3	3	Combined	5.11211	6.30141	11.4135	44.7899	0.733203	0.307327	0.439468	0.746795	41.1528	0.696458
37	50	3.14	450	N3	4	Combined	5.64277	7.66584	13.3086	42.3994	0.709096	0.37863	0.619515	0.998145	37.9334	0.663529
37	50	3.14	450	N3	5	Combined	4.47912	6.12436	10.6035	42.242	0.707503	0.276974	0.426717	0.703691	39.3602	0.67818
37	50	3.14	450	N3	6	Combined	6.10616	7.17799	13.2842	45.9658	0.745012	0.444939	0.598816	1.04375	42.6287	0.711415
37	50	3.14	450	N3	7	Combined	5.66692	7.11508	12.782	44.3352	0.728628	0.381912	0.57162	0.953532	40.0524	0.685253
37	50	3.14	450	N3	8	Combined	3.11357	6.82329	9.93686	31.3335	0.5941	0.184752	0.503705	0.688457	26.8357	0.544548
37	50	3.14	450	N3	9	Combined	5.62424	6.67039	12.2946	45.7455	0.742801	0.419077	0.510679	0.929756	45.0739	0.736057
37	50	3.14	450	N3	10	Combined	5.98932	7.35811	13.3474	44.8725	0.734032	0.420168	0.601371	1.02154	41.1309	0.696235
37	50	3.14	450	N3	11	Combined	5.48179	7.37574	12.8575	42.6349	0.711478	0.405525	0.645965	1.05149	38.5667	0.670045
37	50	3.14	450	N3	12	Combined	5.34554	6.1623	11.5078	46.4513	0.749881	0.367107	0.476137	0.843244	43.5351	0.720568
37	50	3.14	450	N3	13	Combined	6.66469	7.18996	13.8546	48.1044	0.766437	0.570828	0.637976	1.2088	47.2225	0.757609
37	50	3.14	450	N3	14	Combined	6.10269	7.08592	13.1886	46.2724	0.748088	0.457424	0.598966	1.05639	43.3007	0.718203
37	50	3.14	450	N3	15	Combined	5.59616	6.88968	12.4858	44.82	0.733506	0.414787	0.544178	0.958965	43.2536	0.717728
37	50	3.14	450	N3	16	Combined	5.70317	7.22196	12.9251	44.1247	0.726509	0.412444	0.613464	1.02591	40.2028	0.686788
37	50	3.14	450	N3	17	Combined	5.80921	6.86216	12.6714	45.8452	0.743802	0.458869	0.545475	1.00434	45.6884	0.742229
37	50	3.14	450	N3	18	Combined	5.91401	8.1375	14.0515	42.0881	0.705945	0.448005	0.762974	1.21098	36.9953	0.653838
37	50	3.14	450	N3	19	Combined	3.42561	6.37913	9.80473	34.9383	0.632405	0.212724	0.431511	0.644235	33.0196	0.612148
37	50	3.14	450	N3	20	Combined	3.95698	6.90226	10.8592	36.4388	0.648066	0.250885	0.509616	0.760501	32.9894	0.611827
37	50	3.14	450	N3	21	Combined	4.10672	5.55729	9.66401	42.4949	0.710063	0.259448	0.391639	0.651087	39.8484	0.683172
37	50	3.14	450	N3	22	Combined	1.87774	7.11615	8.99389	20.8779	0.474534	0.110832	0.513778	0.62461	17.7442	0.434811
37	50	3.14	450	N3	23	Combined	6.16911	7.05754	13.2267	46.6415	0.751788	0.468773	0.584993	1.05377	44.4855	0.730141
37	50	3.14	450	N3	24	Combined	3.65869	5.86881	9.52751	38.4014	0.668346	0.221217	0.392742	0.613959	36.0312	0.643826
37	50	3.14	450	N3	25	Combined	5.8417	6.28869	12.1304	48.1576	0.76697	0.422648	0.496597	0.919245	45.9777	0.745132
37	50	3.14	450	N3	26	Combined	4.95102	5.56137	10.5124	47.097	0.756352	0.319561	0.392027	0.711588	44.9081	0.734391
37	50	3.14	450	N3	27	Combined	6.40331	7.90786	14.3112	44.7434	0.732735	0.493522	0.723561	1.21708	40.5496	0.690322
37	50	3.14	450	N3	28	Combined	6.21499	8.10817	14.3232	43.3912	0.719116	0.481116	0.76504	1.24616	38.608	0.670469
37	50	3.14	450	N3	29	Combined	5.64314	7.31402	12.9572	43.5523	0.720741	0.455747	0.680352	1.1361	40.1151	0.685893
37	50	3.14	450	N3	30	Combined	5.04496	4.72119	9.76615	51.6576	0.801977	0.374942	0.315206	0.690148	54.3278	0.82873
37	50	3.14	450	N3	31	Combined	4.54295	6.53692	11.0799	41.0018	0.694924	0.331982	0.591258	0.92324	35.9584	0.643067
37	50	3.14	450	N3	32	Combined	5.44369	6.40017	11.8439	45.9621	0.744976	0.392778	0.548434	0.941212	41.7311	0.702327
37	50	3.14	450	N4	1	Combined	5.88215	7.41597	13.2981	44.233	0.727599	0.446718	0.655028	1.10175	40.5464	0.690289
37	50	3.14	450	N4	2	Combined	6.35003	6.68785	13.0379	48.7045	0.772441	0.485348	0.525267	1.01062	48.025	0.765643
37	50	3.14	450	N4	3	Combined	6.27197	7.6363	13.9083	45.0953	0.736272	0.520647	0.714741	1.23539	42.1444	0.706515
37	50	3.14	450	N4	4	Combined	5.93884	6.9821	12.9209	45.9629	0.744983	0.498444	0.607381	1.10583	45.0744	0.736062
37	50	3.14	450	N4	5	Combined	5.38669	7.30742	12.6941	42.4346	0.709452	0.431435	0.680638	1.11207	38.7956	0.672394
37	50	3.14	450	N4	6	Combined	5.44003	6.99909	12.4391	43.7332	0.722565	0.445518	0.641852	1.08737	40.9721	0.694621
37	50	3.14	450	N4	7	Combined	6.2486	7.35571	13.6043	45.931	0.744663	0.496206	0.638263	1.13447	43.7391	0.722624
37	50	3.14	450	N4	8	Combined	5.98247	7.02043	13.0029	46.0087	0.745443	0.474226	0.672705	1.14693	41.3474	0.698434
37	50	3.14	450	N4	9	Combined	6.04188	7.19339	13.2353	45.6498	0.741842	0.489592	0.635733	1.12532	43.5067	0.720281
37	50	3.14	450	N4	10	Combined	5.94929	6.86009	12.8094	46.4448	0.749816	0.438956	0.589129	1.02808	42.6965	0.712101
37	50	3.14	450	N4	11	Combined	5.51354	6.69296	12.2065	45.1689	0.737011	0.423127	0.553108	0.976235	43.3427	0.718627
37	50	3.14	450	N4	12	Combined	5.86172	7.48543	13.3472	43.9174	0.724421	0.450123	0.683479	1.1336	39.7073	0.68173
37	50	3.14	450	N4	13	Combined	6.25043	7.24332	13.4938	46.3209	0.748574	0.494414	0.656451	1.15087	42.9602	0.714766
37	50	3.14	450	N4	14	Combined	5.71881	6.78679	12.5056	45.73	0.742646	0.476711	0.61054	1.08725	43.8455	0.723697
37	50	3.14	450	N4	15	Combined	5.79335	6.80999	12.6033	45.9668	0.745022	0.467292	0.57263	1.03992	44.9353	0.734664
37	50	3.14	450	N4	16	Combined	5.64115	6.87581	12.517	45.068	0.735998	0.441285	0.63361	1.07489	41.0538	0.695452
37	50	3.14	450	N4	17	Combined	5.90741	6.92395	12.8314	46.0388	0.745745	0.420957	0.561186	0.982143	42.8611	0.713764
37	50	3.14	450	N4	18	Combined	6.3846	7.12424	13.5088	47.2624	0.758008	0.514222	0.562114	1.07634	47.7752	0.763143
37	50	3.14	450	N4	19	Combined	6.08862	7.29394	13.3826	45.4967	0.740304	0.442131	0.654662	1.09679	40.3113	0.687894
37	50	3.14	450	N4	20	Combined	6.34556	5.71814	12.0637	52.6004	0.811414	0.480272	0.383204	0.863476	55.6208	0.841725
37	50	3.14	450	N4	21	Combined	4.23526	6.46604	10.7013	39.5771	0.680399	0.260304	0.456697	0.717001	36.3046	0.646671
37	50	3.14	450	N4	22	Combined	4.39444	5.79964	10.1941	43.1077	0.716255	0.271486	0.426246	0.697732	38.9098	0.673566
37	50	3.14	450	N4	23	Combined	0.829833	2.15433	2.98417	27.8079	0.555457	0.034427	0.097941	0.132368	26.0086	0.535168
37	50	3.14	450	N4	24	Combined	1.82039	3.61247	5.43286	33.5071	0.617321	0.082761	0.19185	0.274611	30.1375	0.581139
37	50	3.14	450	N4	25	Combined	6.41197	6.93424	13.3462	48.0434	0.765827	0.470616	0.572762	1.04338	45.105	0.73637
37	50	3.14	450	N4	26	Combined	6.0728	6.53547	12.6083	48.1652	0.767046	0.443525	0.572306	1.01583	43.6613	0.72184
37	50	3.14	450	N4	27	Combined	5.41589	7.09316	12.509	43.2958	0.718153	0.414731	0.631707	1.04644	39.6326	0.680967
37	50	3.14	450	N4	28	Combined	5.69832	7.4131	13.1114	43.4607	0.719818	0.434265	0.683691	1.11796	38.8446	0.672897
37	50	3.14	450	N4	29	Combined	6.67027	6.57866	13.2489	50.3457	0.788856	0.541712	0.583997	1.12571	48.1219	0.766612
37	50	3.14	450	N4	30	Combined	5.85952	7.29467	13.1542	44.5449	0.730738	0.46119	0.708612	1.1698	39.4246	0.67884
37	50	3.14	450	N4	31	Combined	5.46403	7.95625	13.4203	40.7147	0.692003	0.422967	0.808012	1.23098	34.3602	0.626331
37	50	3.14	450	N4	32	Combined	5.64148	6.87099	12.5125	45.0868	0.736187	0.447657	0.657796	1.10545	40.4953	0.68977
37	50	3.14	720	N1	1	Combined	2.01603	3.31966	5.33569	37.7838	0.661987	0.093505	0.163069	0.256574	36.4437	0.648117
37	50	3.14	720	N1	2	Combined	5.21006	5.98097	11.191	46.5557	0.750928	0.301408	0.363687	0.665095	45.318	0.73851
37	50	3.14	720	N1	3	Combined	2.32402	4.93189	7.25592	32.0294	0.601579	0.107611	0.270641	0.378252	28.4496	0.562593
37	50	3.14	720	N1	4	Combined	2.06998	2.95029	5.02027	41.2324	0.697267	0.090205	0.142033	0.232238	38.8416	0.672867
37	50	3.14	720	N1	5	Combined	6.83883	7.29792	14.1367	48.3762	0.769158	0.432907	0.516965	0.949872	45.5753	0.741093
37	50	3.14	720	N1	6	Combined	5.38945	6.54245	11.9319	45.1684	0.737007	0.314148	0.426362	0.74051	42.4232	0.709337
37	50	3.14	720	N1	7	Combined	3.92456	1.72597	5.65053	69.4548	0.985223	0.185021	0.078953	0.263974	70.0906	0.992146
37	50	3.14	720	N1	8	Combined	1.73008	5.10437	6.83446	25.3141	0.527218	0.079216	0.282041	0.361257	21.9279	0.487334
37	50	3.14	720	N1	9	Combined	3.66008	7.50605	11.1661	32.7784	0.609581	0.189522	0.517727	0.707249	26.7971	0.544112
37	50	3.14	720	N1	10	Combined	4.47872	4.67496	9.15368	48.928	0.774678	0.235103	0.254959	0.490062	47.9741	0.765134
37	50	3.14	720	N1	11	Combined	5.02977	4.30425	9.33402	53.8864	0.824301	0.26673	0.238289	0.505019	52.8158	0.813571
37	50	3.14	720	N1	12	Combined	5.36978	5.14644	10.5162	51.0619	0.796018	0.317789	0.307086	0.624875	50.8564	0.793963
37	50	3.14	720	N1	13	Combined	3.91797	6.53634	10.4543	37.4771	0.658822	0.213029	0.433403	0.646432	32.9546	0.611457
37	50	3.14	720	N1	14	Combined	6.57626	9.37902	15.9553	41.2168	0.697108	0.341895	0.546108	0.888003	38.5016	0.669375
37	50	3.14	720	N1	15	Combined	6.69086	8.6831	15.374	43.5208	0.720423	0.381598	0.535771	0.917369	41.597	0.700968
37	50	3.14	720	N1	16	Combined	5.13005	7.8321	12.9621	39.5771	0.6804	0.278782	0.48704	0.765822	36.403	0.647694
37	50	3.14	720	N1	17	Combined	6.2943	7.16276	13.4571	46.7732	0.753108	0.397144	0.532923	0.930067	42.7006	0.712142
37	50	3.14	720	N1	18	Combined	6.14208	8.502	14.6441	41.9424	0.704469	0.416734	0.701619	1.11835	37.2632	0.656611
37	50	3.14	720	N1	19	Combined	7.04066	7.8248	14.8655	47.3625	0.759011	0.518496	0.611086	1.12958	45.9016	0.744368
37	50	3.14	720	N1	20	Combined	5.91333	7.692	13.6053	43.4634	0.719844	0.422777	0.575093	0.99787	42.3679	0.708778
37	50	3.14	720	N1	21	Combined	6.11634	8.39062	14.507	42.1614	0.706688	0.404461	0.657117	1.06158	38.1	0.665245
37	50	3.14	720	N1	22	Combined	1.18353	8.14143	9.32496	12.6921	0.364261	0.061432	0.58355	0.644982	9.52461	0.313741
37	50	3.14	720	N1	23	Combined	6.66576	8.27843	14.9442	44.6044	0.731336	0.4327	0.616887	1.04959	41.2257	0.697199
37	50	3.14	720	N1	24	Combined	6.81271	8.93508	15.7478	43.2614	0.717806	0.510597	0.742737	1.25333	40.7391	0.692251
37	50	3.14	720	N1	25	Combined	6.21192	7.05763	13.2695	46.8133	0.75351	0.406807	0.481084	0.887891	45.8172	0.743521
37	50	3.14	720	N1	26	Combined	5.62394	7.55102	13.175	42.6866	0.712001	0.342862	0.548388	0.89125	38.4698	0.669049
37	50	3.14	720	N1	27	Combined	6.47837	8.95247	15.4308	41.9833	0.704883	0.410207	0.693037	1.10324	37.1819	0.65577
37	50	3.14	720	N1	28	Combined	6.81461	8.35567	15.1703	44.9208	0.734518	0.440794	0.626476	1.06727	41.3011	0.697964
37	50	3.14	720	N1	29	Combined	7.37711	7.87727	15.2544	48.3606	0.769001	0.548726	0.59482	1.14355	47.9846	0.765239
37	50	3.14	720	N1	30	Combined	6.00955	8.60726	14.6168	41.114	0.696063	0.387309	0.690997	1.07831	35.9183	0.64265
37	50	3.14	720	N1	31	Combined	5.95321	7.99701	13.9502	42.6746	0.71188	0.401965	0.540242	0.942207	42.6621	0.711753
37	50	3.14	720	N1	32	Combined	4.90373	5.21969	10.1234	48.4395	0.76979	0.377457	0.341383	0.71884	52.5092	0.810501
37	50	3.14	720	N2	1	Combined	6.34916	7.95807	14.3072	44.3773	0.729052	0.378475	0.529049	0.907524	41.7041	0.702054
37	50	3.14	720	N2	2	Combined	6.58922	7.64876	14.238	46.2792	0.748155	0.417265	0.534349	0.951614	43.8481	0.723723
37	50	3.14	720	N2	3	Combined	6.90792	7.88992	14.7978	46.682	0.752193	0.47732	0.584664	1.06198	44.9461	0.734772
37	50	3.14	720	N2	4	Combined	6.66931	8.32385	14.9932	44.4823	0.730109	0.464674	0.630345	1.09502	42.4352	0.709459
37	50	3.14	720	N2	5	Combined	6.15712	8.25329	14.4104	42.7269	0.712408	0.397781	0.624865	1.02265	38.8972	0.673437
37	50	3.14	720	N2	6	Combined	5.39715	8.1791	13.5763	39.7544	0.682211	0.336507	0.589079	0.925586	36.3561	0.647207
37	50	3.14	720	N2	7	Combined	5.29307	8.25368	13.5468	39.0726	0.675235	0.331809	0.630471	0.96228	34.4815	0.627608
37	50	3.14	720	N2	8	Combined	6.94941	8.31245	15.2619	45.5345	0.740684	0.514523	0.691771	1.20629	42.6532	0.711663
37	50	3.14	720	N2	9	Combined	6.97162	7.31086	14.2825	48.8124	0.773521	0.508655	0.539194	1.04785	48.5428	0.770824
37	50	3.14	720	N2	10	Combined	6.20491	7.77689	13.9818	44.3785	0.729064	0.426164	0.590905	1.01707	41.9012	0.704052
37	50	3.14	720	N2	11	Combined	6.59044	8.1108	14.7012	44.8291	0.733597	0.446174	0.633897	1.08007	41.3097	0.698051
37	50	3.14	720	N2	12	Combined	6.06767	6.43033	12.498	48.5492	0.770888	0.379078	0.403352	0.78243	48.4488	0.769884
37	50	3.14	720	N2	13	Combined	6.66927	4.71742	11.3867	58.5707	0.871531	0.458488	0.293654	0.752142	60.9576	0.895871
37	50	3.14	720	N2	14	Combined	6.68863	7.27689	13.9655	47.8939	0.764331	0.473044	0.579092	1.05214	44.9603	0.734916
37	50	3.14	720	N2	15	Combined	6.78971	7.29137	14.0811	48.2186	0.767581	0.479378	0.560217	1.0396	46.112	0.746479
37	50	3.14	720	N2	16	Combined	6.39381	8.05335	14.4472	44.2565	0.727836	0.460217	0.637846	1.09806	41.9117	0.704158
37	50	3.14	720	N2	17	Combined	5.79053	6.49623	12.2868	47.1282	0.756665	0.385471	0.474876	0.860347	44.8041	0.733346
37	50	3.14	720	N2	18	Combined	6.48275	7.32426	13.807	46.9526	0.754905	0.492124	0.597984	1.09011	45.1445	0.736767
37	50	3.14	720	N2	19	Combined	6.68048	7.11095	13.7914	48.4393	0.769789	0.473004	0.543543	1.01655	46.5305	0.750675
37	50	3.14	720	N2	20	Combined	6.13905	7.38972	13.5288	45.3778	0.73911	0.427579	0.551781	0.97936	43.659	0.721817
37	50	3.14	720	N2	21	Combined	5.18819	6.70522	11.8934	43.6224	0.721448	0.389844	0.535476	0.92532	42.1307	0.706377
37	50	3.14	720	N2	22	Combined	4.92766	6.25954	11.1872	44.0473	0.72573	0.314283	0.447644	0.761927	41.2484	0.697429
37	50	3.14	720	N2	23	Combined	6.20587	6.22306	12.4289	49.9308	0.784707	0.407565	0.412024	0.819589	49.728	0.782678
37	50	3.14	720	N2	24	Combined	5.23603	7.44895	12.685	41.2774	0.697724	0.354576	0.583155	0.937731	37.8121	0.662279
37	50	3.14	720	N2	25	Combined	5.54237	4.10288	9.64525	57.4622	0.8603	0.357432	0.24118	0.598612	59.7101	0.88312
37	50	3.14	720	N2	26	Combined	5.25953	6.93331	12.1928	43.1362	0.716543	0.363311	0.527441	0.890752	40.787	0.692739
37	50	3.14	720	N2	27	Combined	4.98661	5.80875	10.7954	46.1922	0.747283	0.315618	0.422137	0.737755	42.7809	0.712954
37	50	3.14	720	N2	28	Combined	4.56845	6.44076	11.0092	41.4966	0.699949	0.327057	0.500494	0.827551	39.5211	0.679826
37	50	3.14	720	N2	29	Combined	5.40306	5.8139	11.217	48.1687	0.767081	0.381298	0.398716	0.780014	48.8835	0.774232
37	50	3.14	720	N2	30	Combined	5.475	3.39872	8.87372	61.699	0.903483	0.349086	0.200238	0.549324	63.5483	0.922596
37	50	3.14	720	N2	31	Combined	5.81944	5.87261	11.6921	49.7726	0.783124	0.398932	0.386567	0.785499	50.7871	0.793269
37	50	3.14	720	N2	32	Combined	6.10043	7.28026	13.3807	45.5913	0.741254	0.428724	0.518502	0.947226	45.261	0.737937
37	50	3.14	720	N3	1	Combined	7.01003	8.00518	15.0152	46.6862	0.752236	0.516251	0.651735	1.16799	44.2001	0.727268
37	50	3.14	720	N3	2	Combined	7.67419	8.77995	16.4541	46.6399	0.751772	0.595996	0.725879	1.32187	45.0872	0.73619
37	50	3.14	720	N3	3	Combined	7.25709	8.66381	15.9209	45.5822	0.741162	0.540608	0.709322	1.24993	43.2511	0.717702
37	50	3.14	720	N3	4	Combined	7.12074	7.4119	14.5326	48.9983	0.77538	0.522384	0.560642	1.08303	48.2337	0.767732
37	50	3.14	720	N3	5	Combined	5.9972	8.39453	14.3917	41.6712	0.70172	0.430509	0.714649	1.14516	37.5939	0.660027
37	50	3.14	720	N3	6	Combined	5.74885	8.42609	14.1749	40.5564	0.690392	0.390474	0.694933	1.08541	35.9749	0.64324
37	50	3.14	720	N3	7	Combined	7.10223	7.79859	14.9008	47.6633	0.762023	0.539124	0.621728	1.16085	46.4421	0.749789
37	50	3.14	720	N3	8	Combined	7.04438	8.13271	15.1771	46.4146	0.749513	0.536735	0.669465	1.2062	44.498	0.730267
37	50	3.14	720	N3	9	Combined	5.95449	6.95788	12.9124	46.1146	0.746505	0.423869	0.517516	0.941385	45.0261	0.735577
37	50	3.14	720	N3	10	Combined	6.4821	7.28467	13.7668	47.0851	0.756233	0.415362	0.502151	0.917513	45.2704	0.738032
37	50	3.14	720	N3	11	Combined	7.0449	7.36578	14.4107	48.8866	0.774264	0.537309	0.571664	1.10897	48.451	0.769906
37	50	3.14	720	N3	12	Combined	5.73227	7.23151	12.9638	44.2176	0.727445	0.386344	0.574215	0.960559	40.2207	0.686971
37	50	3.14	720	N3	13	Combined	6.62033	6.73632	13.3567	49.5658	0.781056	0.490658	0.508096	0.998754	49.127	0.776668
37	50	3.14	720	N3	14	Combined	6.42789	7.19996	13.6279	47.1673	0.757056	0.442629	0.53348	0.976109	45.3463	0.738793
37	50	3.14	720	N3	15	Combined	5.99017	7.84999	13.8402	43.2811	0.718005	0.404252	0.586643	0.990895	40.7967	0.692837
37	50	3.14	720	N3	16	Combined	7.12229	8.23317	15.3555	46.3828	0.749194	0.524366	0.700578	1.22494	42.8073	0.713221
37	50	3.14	720	N3	17	Combined	5.4759	8.37102	13.8469	39.5459	0.680081	0.351572	0.675851	1.02742	34.2188	0.624841
37	50	3.14	720	N3	18	Combined	5.99067	7.95009	13.9408	42.9723	0.714888	0.415253	0.641921	1.05717	39.2795	0.677355
37	50	3.14	720	N3	19	Combined	6.44544	7.93722	14.3827	44.8139	0.733444	0.432173	0.622473	1.05465	40.978	0.694681
37	50	3.14	720	N3	20	Combined	6.38348	8.11069	14.4942	44.0417	0.725673	0.480446	0.66664	1.14709	41.884	0.703878
37	50	3.14	720	N3	21	Combined	5.47469	6.71195	12.1866	44.9237	0.734548	0.367649	0.494596	0.862245	42.6386	0.711515
37	50	3.14	720	N3	22	Combined	6.08207	6.99073	13.0728	46.5246	0.750616	0.382251	0.521843	0.904094	42.28	0.707888
37	50	3.14	720	N3	23	Combined	6.81764	7.12032	13.938	48.9142	0.774539	0.447641	0.540977	0.988618	45.2795	0.738122
37	50	3.14	720	N3	24	Combined	6.82911	7.25531	14.0844	48.487	0.770266	0.454373	0.530258	0.984631	46.1465	0.746825
37	50	3.14	720	N3	25	Combined	6.58126	6.25796	12.8392	51.259	0.79799	0.421976	0.40439	0.826366	51.0641	0.79604
37	50	3.14	720	N3	26	Combined	6.31503	7.74725	14.0623	44.9076	0.734386	0.409394	0.533268	0.942662	43.4296	0.719503
37	50	3.14	720	N3	27	Combined	4.52428	6.66998	11.1943	40.4161	0.688962	0.246584	0.47589	0.722474	34.1305	0.62391
37	50	3.14	720	N3	28	Combined	6.52133	8.15268	14.674	44.4414	0.729697	0.465391	0.687129	1.15252	40.3803	0.688598
37	50	3.14	720	N3	29	Combined	6.64103	7.12058	13.7616	48.2577	0.767971	0.45801	0.540095	0.998105	45.888	0.744231
37	50	3.14	720	N3	30	Combined	6.84255	7.74983	14.5924	46.8913	0.754291	0.438931	0.549783	0.988714	44.3941	0.729221
37	50	3.14	720	N3	31	Combined	6.36674	5.34825	11.715	54.347	0.828923	0.439923	0.339836	0.779759	56.4178	0.849754
37	50	3.14	720	N3	32	Combined	6.49591	7.2949	13.7908	47.1032	0.756414	0.459449	0.568604	1.02805	44.6912	0.73221
37	50	3.14	720	N4	1	Combined	5.55635	4.97025	10.5266	52.7839	0.813251	0.308874	0.255197	0.564071	54.758	0.83305
37	50	3.14	720	N4	2	Combined	4.9718	7.61535	12.5871	39.499	0.6796	0.247272	0.403349	0.650621	38.0055	0.664272
37	50	3.14	720	N4	3	Combined	6.40974	8.45448	14.8642	43.1219	0.716399	0.379	0.542734	0.921734	41.1182	0.696106
37	50	3.14	720	N4	4	Combined	5.45865	8.10839	13.567	40.2347	0.687113	0.316234	0.519013	0.835247	37.8611	0.662784
37	50	3.14	720	N4	5	Combined	6.60918	6.5186	13.1278	50.345	0.788848	0.420504	0.402474	0.822978	51.0954	0.796353
37	50	3.14	720	N4	6	Combined	5.40711	7.79171	13.1988	40.9666	0.694566	0.325105	0.536811	0.861916	37.7189	0.661317
37	50	3.14	720	N4	7	Combined	5.52221	7.55825	13.0805	42.2172	0.707253	0.331868	0.523258	0.855126	38.8093	0.672535
37	50	3.14	720	N4	8	Combined	5.11303	6.90616	12.0192	42.5406	0.710524	0.285504	0.439488	0.724992	39.3803	0.678386
37	50	3.14	720	N4	9	Combined	6.16691	7.15041	13.3173	46.3074	0.748439	0.405682	0.515098	0.92078	44.0585	0.725843
37	50	3.14	720	N4	10	Combined	6.43348	7.98292	14.4164	44.6261	0.731555	0.419911	0.612998	1.03291	40.6532	0.691377
37	50	3.14	720	N4	11	Combined	6.99361	8.37178	15.3654	45.5153	0.740491	0.481707	0.634907	1.11661	43.14	0.716581
37	50	3.14	720	N4	12	Combined	7.16993	8.75607	15.926	45.0203	0.735519	0.559271	0.761032	1.3203	42.3593	0.708691
37	50	3.14	720	N4	13	Combined	6.47437	6.34039	12.8148	50.5228	0.790626	0.481765	0.474453	0.956218	50.3823	0.789222
37	50	3.14	720	N4	14	Combined	6.24358	7.25914	13.5027	46.2394	0.747757	0.447152	0.577397	1.02455	43.6438	0.721664
37	50	3.14	720	N4	15	Combined	5.8546	7.4141	13.2687	44.1234	0.726496	0.388573	0.550279	0.938852	41.3881	0.698848
37	50	3.14	720	N4	16	Combined	5.70054	7.78549	13.486	42.27	0.707786	0.384954	0.557761	0.942715	40.8346	0.693223
37	50	3.14	720	N4	17	Combined	5.65867	7.33699	12.9957	43.5427	0.720645	0.359762	0.548477	0.908239	39.6109	0.680745
37	50	3.14	720	N4	18	Combined	6.9202	7.91031	14.8305	46.6619	0.751992	0.490869	0.614657	1.10553	44.4014	0.729294
37	50	3.14	720	N4	19	Combined	5.73028	6.09101	11.8213	48.4742	0.770138	0.403935	0.442204	0.846139	47.7386	0.762777
37	50	3.14	720	N4	20	Combined	3.97135	6.23387	10.2052	38.9149	0.673619	0.224439	0.427799	0.652238	34.4106	0.626861
37	50	3.14	720	N4	21	Combined	6.88921	7.74818	14.6374	47.0658	0.75604	0.495786	0.625426	1.12121	44.2188	0.727456
37	50	3.14	720	N4	22	Combined	6.31538	8.47909	14.7945	42.6874	0.712009	0.427644	0.646818	1.07446	39.8008	0.682685
37	50	3.14	720	N4	23	Combined	5.92036	6.85774	12.7781	46.3321	0.748686	0.415209	0.562889	0.978098	42.4507	0.709615
37	50	3.14	720	N4	24	Combined	5.54434	6.95678	12.5011	44.3508	0.728785	0.392275	0.586597	0.978872	40.0742	0.685476
37	50	3.14	720	N4	25	Combined	5.44122	6.28574	11.727	46.3993	0.74936	0.34515	0.433889	0.779039	44.3046	0.72832
37	50	3.14	720	N4	26	Combined	6.27278	8.6979	14.9707	41.9004	0.704044	0.387329	0.752558	1.13989	33.9796	0.622318
37	50	3.14	720	N4	27	Combined	5.38247	8.14693	13.5294	39.7835	0.682509	0.325016	0.649517	0.974533	33.3509	0.615667
37	50	3.14	720	N4	28	Combined	6.56209	7.91969	14.4818	45.3127	0.738456	0.485254	0.692647	1.1779	41.1965	0.696902
37	50	3.14	720	N4	29	Combined	6.83572	8.30272	15.1384	45.1547	0.736869	0.442673	0.671225	1.1139	39.7409	0.682073
37	50	3.14	720	N4	30	Combined	6.09718	7.87023	13.9674	43.6529	0.721756	0.39898	0.5141	0.91308	43.6961	0.722191
37	50	3.14	720	N4	31	Combined	6.73418	8.99211	15.7263	42.8212	0.713361	0.45486	0.72873	1.18359	38.4305	0.668645
37	50	3.14	720	N4	32	Abaxial	7.30455	8.08576	15.3903	47.462	0.760007	0.545586	0.729418	1.275	42.7909	0.713055

## Sheet: Thermal Fig. 4, Fig. S8
Temperature	RH	VPD	CO2	N-fertiliser	Leaf surface	Average E	Average gsw	∆ leaf temperature
°C	%	kPa	ppm	category		mmol m⁻² s⁻¹	mol m⁻² s⁻¹	°C
27	60	1.43	450	N1	Adaxial	2.95484	0.248415	-4.54375
27	60	1.43	450	N2	Adaxial	4.14343	0.381671	-4.9875
27	60	1.43	450	N3	Adaxial	4.35767	0.480512	-6.05625
27	60	1.43	450	N4	Adaxial	4.2916	0.496298	-5.95
27	60	1.43	720	N1	Adaxial	1.72792	0.13313	-3.74063
27	60	1.43	720	N2	Adaxial	2.93087	0.282682	-4.49375
27	60	1.43	720	N3	Adaxial	4.63031	0.461567	-5.1375
27	60	1.43	720	N4	Adaxial	4.1207	0.487589	-5.7375
37	50	1.43	450	N1	Adaxial	6.59926	0.567146	-8.325
37	50	1.43	450	N2	Adaxial	6.64582	0.550059	-7.1625
37	50	1.43	450	N3	Adaxial	6.70694	0.534724	-8.14687
37	50	1.43	450	N4	Adaxial	6.72256	0.581979	-7.35
37	50	1.43	720	N1	Adaxial	6.8269	0.471924	-7.875
37	50	1.43	720	N2	Adaxial	6.94988	0.512328	-9.26562
37	50	1.43	720	N3	Adaxial	7.5394	0.582383	-8.92188
37	50	1.43	720	N4	Adaxial	7.52808	0.560412	-9.43125
27	60	1.43	450	N1	Abaxial	0.890259	0.0631563	-4.54375
27	60	1.43	450	N2	Abaxial	1.82722	0.14037	-4.9875
27	60	1.43	450	N3	Abaxial	2.62062	0.245495	-6.05625
27	60	1.43	450	N4	Abaxial	3.07333	0.292027	-5.95
27	60	1.43	720	N1	Abaxial	0.0535007	0.00332269	-3.74063
27	60	1.43	720	N2	Abaxial	0.236038	0.0193034	-4.49375
27	60	1.43	720	N3	Abaxial	0.710491	0.0576141	-5.1375
27	60	1.43	720	N4	Abaxial	1.00213	0.0904073	-5.7375
37	50	1.43	450	N1	Abaxial	5.2766	0.394274	-8.325
37	50	1.43	450	N2	Abaxial	5.11153	0.365533	-7.1625
37	50	1.43	450	N3	Abaxial	5.13471	0.363781	-8.14687
37	50	1.43	450	N4	Abaxial	5.54723	0.425727	-7.35
37	50	1.43	720	N1	Abaxial	5.1843	0.322154	-7.875
37	50	1.43	720	N2	Abaxial	6.01543	0.409858	-9.26562
37	50	1.43	720	N3	Abaxial	6.44113	0.448996	-8.92188
37	50	1.43	720	N4	Abaxial	6.05203	0.399317	-9.43125
27	60	1.43	450	N1	Combined	3.8451	0.311572	-4.54375
27	60	1.43	450	N2	Combined	5.97066	0.522041	-4.9875
27	60	1.43	450	N3	Combined	6.97829	0.726008	-6.05625
27	60	1.43	450	N4	Combined	7.36493	0.788325	-5.95
27	60	1.43	720	N1	Combined	1.78142	0.136453	-3.74063
27	60	1.43	720	N2	Combined	3.16691	0.301985	-4.49375
27	60	1.43	720	N3	Combined	5.3408	0.519181	-5.1375
27	60	1.43	720	N4	Combined	5.12283	0.577996	-5.7375
37	50	1.43	450	N1	Combined	11.8759	0.96142	-8.325
37	50	1.43	450	N2	Combined	11.7573	0.915593	-7.1625
37	50	1.43	450	N3	Combined	11.8417	0.898505	-8.14687
37	50	1.43	450	N4	Combined	12.2698	1.00771	-7.35
37	50	1.43	720	N1	Combined	12.0112	0.794078	-7.875
37	50	1.43	720	N2	Combined	12.9653	0.922186	-9.26562
37	50	1.43	720	N3	Combined	13.9805	1.03138	-8.92188
37	50	1.43	720	N4	Combined	13.5801	0.959729	-9.43125

## Sheet: LS plot Fig. 5, Tleaf Fig. S10
Temperature	RH	VPD	CO2	N-fertiliser	Replicate	Time	A	gsw	Tleaf
°C	%	kPa	ppm	category		Minute	µmol m⁻² s⁻¹	mol m⁻² s⁻¹	°C
27	60	1.43	450	N4	1	1	40.0625	0.625634	26.7544
27	60	1.43	450	N4	1	2	39.9906	0.623405	26.7675
27	60	1.43	450	N4	1	3	39.9681	0.624086	26.7585
27	60	1.43	450	N4	1	4	39.9652	0.623702	26.7667
27	60	1.43	450	N4	1	5	40.0236	0.619508	26.7794
27	60	1.43	450	N4	1	6	-2.06479	0.578815	25.6941
27	60	1.43	450	N4	1	7	-2.61988	0.558311	25.8511
27	60	1.43	450	N4	1	8	-2.87607	0.558753	25.9381
27	60	1.43	450	N4	1	9	-3.68929	0.543326	25.9698
27	60	1.43	450	N4	1	10	-3.18654	0.518158	26.0115
27	60	1.43	450	N4	1	11	-3.34855	0.501259	26.0507
27	60	1.43	450	N4	1	12	-3.12133	0.471989	26.1088
27	60	1.43	450	N4	1	13	-3.29077	0.449968	26.1768
27	60	1.43	450	N4	1	14	-3.05475	0.415699	26.2537
27	60	1.43	450	N4	1	15	-2.70514	0.39495	26.2984
27	60	1.43	450	N4	1	16	-2.99994	0.362414	26.3691
27	60	1.43	450	N4	1	17	-2.60043	0.338004	26.4216
27	60	1.43	450	N4	1	18	-2.21623	0.308706	26.4941
27	60	1.43	450	N4	1	19	-2.26445	0.281403	26.5467
27	60	1.43	450	N4	1	20	-2.02797	0.25775	26.585
27	60	1.43	450	N4	1	21	-2.24089	0.234819	26.6404
27	60	1.43	450	N4	1	22	-2.2782	0.206593	26.6915
27	60	1.43	450	N4	1	23	-2.12312	0.187903	26.7513
27	60	1.43	450	N4	1	24	-1.85228	0.162392	26.7669
27	60	1.43	450	N4	1	25	-1.97215	0.146901	26.814
27	60	1.43	450	N4	1	26	-2.20834	0.12577	26.7832
27	60	1.43	450	N4	1	27	-1.89737	0.109372	26.807
27	60	1.43	450	N4	1	28	-1.98806	0.0941732	26.8355
27	60	1.43	450	N4	1	29	-1.78816	0.0833686	26.8698
27	60	1.43	450	N4	1	30	-1.84988	0.0743369	26.8752
27	60	1.43	450	N4	1	31	-2.12534	0.0624158	26.8876
27	60	1.43	450	N4	1	32	-1.86801	0.0534712	26.8852
27	60	1.43	450	N4	1	33	-2.12476	0.0479291	26.8797
27	60	1.43	450	N4	1	34	-0.663998	0.0352451	26.8798
27	60	1.43	450	N4	1	35	-1.7655	0.038403	26.8712
27	60	1.43	450	N4	1	36	-1.79394	0.0341819	26.8968
27	60	1.43	450	N4	1	37	-1.78591	0.0309313	26.9161
27	60	1.43	450	N4	1	38	-1.58347	0.0285117	26.9119
27	60	1.43	450	N4	1	39	-1.65978	0.0267807	26.9088
27	60	1.43	450	N4	1	40	-1.43711	0.0244178	26.903
27	60	1.43	450	N4	1	41	-1.69073	0.0207467	26.9222
27	60	1.43	450	N4	1	42	-1.25051	0.0221978	26.8962
27	60	1.43	450	N4	1	43	-1.75726	0.0208456	26.8915
27	60	1.43	450	N4	1	44	-1.71088	0.0193229	26.9287
27	60	1.43	450	N4	1	45	-1.45868	0.0162191	26.8974
27	60	1.43	450	N4	1	46	-1.51014	0.0179981	26.9317
27	60	1.43	450	N4	1	47	-1.44836	0.0170654	26.9248
27	60	1.43	450	N4	1	48	-1.69339	0.0160361	26.9157
27	60	1.43	450	N4	1	49	-1.28721	0.0148307	26.9078
27	60	1.43	450	N4	1	50	-1.34518	0.0167318	26.8936
27	60	1.43	450	N4	1	51	-0.761799	0.0118145	26.9102
27	60	1.43	450	N4	1	52	-1.45687	0.0131763	26.9338
27	60	1.43	450	N4	1	53	-1.14242	0.012553	26.9258
27	60	1.43	450	N4	1	54	-1.07528	0.011237	26.9368
27	60	1.43	450	N4	1	55	-1.26697	0.010152	26.9339
27	60	1.43	450	N4	1	56	-1.28487	0.0100709	26.9156
27	60	1.43	450	N4	1	57	-1.31028	0.00879919	26.9097
27	60	1.43	450	N4	1	58	-1.07012	0.00939024	26.9027
27	60	1.43	450	N4	1	59	-0.650887	0.0090593	26.8999
27	60	1.43	450	N4	1	60	-1.05023	0.0086329	26.9339
27	60	1.43	450	N4	1	61	-1.03235	0.00856504	26.9117
27	60	1.43	450	N4	1	62	-0.759488	0.00842177	26.9276
27	60	1.43	450	N4	1	63	-1.44195	0.00803756	26.9151
27	60	1.43	450	N4	1	64	-1.00448	0.00765604	26.9102
27	60	1.43	450	N4	1	65	-1.02724	0.00756008	26.9159
27	60	1.43	450	N4	1	66	1.51052	-0.0062488	28.1353
27	60	1.43	450	N4	1	67	1.74341	0.00880309	28.0611
27	60	1.43	450	N4	1	68	2.46686	0.0104788	28.0258
27	60	1.43	450	N4	1	69	3.09187	0.0140953	27.9923
27	60	1.43	450	N4	1	70	4.0366	0.0232898	27.9749
27	60	1.43	450	N4	1	71	5.52973	0.0327988	27.9496
27	60	1.43	450	N4	1	72	8.10191	0.0522842	27.9219
27	60	1.43	450	N4	1	73	10.7313	0.0698555	27.8763
27	60	1.43	450	N4	1	74	13.8469	0.0965553	27.8343
27	60	1.43	450	N4	1	75	16.45	0.124444	27.8015
27	60	1.43	450	N4	1	76	19.7201	0.157301	27.7266
27	60	1.43	450	N4	1	77	22.1868	0.187282	27.6622
27	60	1.43	450	N4	1	78	24.418	0.211562	27.5979
27	60	1.43	450	N4	1	79	26.3592	0.238092	27.5215
27	60	1.43	450	N4	1	80	27.6413	0.260487	27.4638
27	60	1.43	450	N4	1	81	28.9134	0.279789	27.4065
27	60	1.43	450	N4	1	82	29.9864	0.292054	27.3457
27	60	1.43	450	N4	1	83	30.804	0.309239	27.337
27	60	1.43	450	N4	1	84	31.3271	0.322976	27.2863
27	60	1.43	450	N4	1	85	31.7674	0.334889	27.2273
27	60	1.43	450	N4	1	86	32.5733	0.353057	27.1718
27	60	1.43	450	N4	1	87	32.9633	0.360604	27.1591
27	60	1.43	450	N4	1	88	33.8364	0.378093	27.1154
27	60	1.43	450	N4	1	89	34.422	0.392635	27.0833
27	60	1.43	450	N4	1	90	35.2463	0.408661	27.077
27	60	1.43	450	N4	1	91	35.5266	0.422365	27.0251
27	60	1.43	450	N4	1	92	36.1385	0.433725	27.0281
27	60	1.43	450	N4	1	93	35.8996	0.446667	26.9863
27	60	1.43	450	N4	1	94	36.4237	0.450832	27.0022
27	60	1.43	450	N4	1	95	36.7518	0.459224	26.9801
27	60	1.43	450	N4	1	96	36.8597	0.463459	26.9865
27	60	1.43	450	N4	1	97	37.2737	0.4652	26.9753
27	60	1.43	450	N4	1	98	37.2844	0.476401	26.9714
27	60	1.43	450	N4	1	99	37.2822	0.479149	26.9169
27	60	1.43	450	N4	1	100	37.4935	0.483537	26.8803
27	60	1.43	450	N4	1	101	37.813	0.491918	26.8975
27	60	1.43	450	N4	1	102	38.0578	0.498864	26.8777
27	60	1.43	450	N4	1	103	37.834	0.501393	26.8828
27	60	1.43	450	N4	1	104	37.6086	0.508805	26.8903
27	60	1.43	450	N4	1	105	37.9681	0.514052	26.8653
27	60	1.43	450	N4	1	106	38.2927	0.518075	26.8753
27	60	1.43	450	N4	1	107	38.0265	0.520071	26.8709
27	60	1.43	450	N4	1	108	38.618	0.524722	26.8652
27	60	1.43	450	N4	1	109	38.0364	0.530553	26.8551
27	60	1.43	450	N4	1	110	38.0498	0.535381	26.8607
27	60	1.43	450	N4	1	111	38.6477	0.538874	26.8412
27	60	1.43	450	N4	1	112	38.9314	0.538905	26.8359
27	60	1.43	450	N4	1	113	38.5808	0.544406	26.8513
27	60	1.43	450	N4	1	114	39.0303	0.547682	26.8147
27	60	1.43	450	N4	1	115	38.9187	0.550031	26.783
27	60	1.43	450	N4	1	116	38.6415	0.553173	26.7744
27	60	1.43	450	N4	1	117	38.8099	0.555246	26.765
27	60	1.43	450	N4	1	118	39.3397	0.555271	26.7854
27	60	1.43	450	N4	1	119	39.1422	0.561141	26.7905
27	60	1.43	450	N4	1	120	39.118	0.564183	26.7779
27	60	1.43	450	N4	1	121	39.5844	0.567736	26.7711
27	60	1.43	450	N4	1	122	38.5818	0.569511	26.7586
27	60	1.43	450	N4	1	123	39.0296	0.572606	26.7857
27	60	1.43	450	N4	1	124	39.5026	0.575552	26.7763
27	60	1.43	450	N4	1	125	38.9757	0.576681	26.7805
27	60	1.43	450	N4	2	1	41.3015	0.567057	27.4009
27	60	1.43	450	N4	2	2	41.2911	0.567885	27.3817
27	60	1.43	450	N4	2	3	41.0967	0.57125	27.394
27	60	1.43	450	N4	2	4	41.4119	0.565463	27.3727
27	60	1.43	450	N4	2	5	41.4688	0.573697	27.3564
27	60	1.43	450	N4	2	6	-2.75984	0.534397	26.2625
27	60	1.43	450	N4	2	7	-3.16389	0.508825	26.4282
27	60	1.43	450	N4	2	8	-3.47038	0.524409	26.445
27	60	1.43	450	N4	2	9	-3.60662	0.515378	26.4711
27	60	1.43	450	N4	2	10	-3.6065	0.510738	26.51
27	60	1.43	450	N4	2	11	-3.41223	0.50991	26.5154
27	60	1.43	450	N4	2	12	-3.36013	0.496741	26.5203
27	60	1.43	450	N4	2	13	-3.02649	0.491372	26.5171
27	60	1.43	450	N4	2	14	-3.30414	0.485544	26.5066
27	60	1.43	450	N4	2	15	-2.98018	0.478826	26.5133
27	60	1.43	450	N4	2	16	-2.787	0.469347	26.5394
27	60	1.43	450	N4	2	17	-2.85328	0.458891	26.555
27	60	1.43	450	N4	2	18	-2.5886	0.448549	26.5724
27	60	1.43	450	N4	2	19	-2.50808	0.437544	26.5507
27	60	1.43	450	N4	2	20	-2.51466	0.426503	26.5616
27	60	1.43	450	N4	2	21	-2.32588	0.411046	26.5951
27	60	1.43	450	N4	2	22	-2.43768	0.399928	26.5912
27	60	1.43	450	N4	2	23	-2.34558	0.383141	26.5761
27	60	1.43	450	N4	2	24	-2.70811	0.371682	26.5998
27	60	1.43	450	N4	2	25	-2.52384	0.354503	26.6128
27	60	1.43	450	N4	2	26	-2.43161	0.335397	26.6463
27	60	1.43	450	N4	2	27	-2.48157	0.320063	26.6468
27	60	1.43	450	N4	2	28	-2.44184	0.301242	26.6531
27	60	1.43	450	N4	2	29	-2.37309	0.283291	26.6825
27	60	1.43	450	N4	2	30	-2.59961	0.271293	26.6923
27	60	1.43	450	N4	2	31	-2.60446	0.248479	26.7032
27	60	1.43	450	N4	2	32	-2.34286	0.235998	26.7431
27	60	1.43	450	N4	2	33	-2.77339	0.215523	26.753
27	60	1.43	450	N4	2	34	-2.29214	0.196993	26.7814
27	60	1.43	450	N4	2	35	-2.58844	0.184226	26.7974
27	60	1.43	450	N4	2	36	-2.40637	0.163241	26.8203
27	60	1.43	450	N4	2	37	-2.3355	0.147239	26.8109
27	60	1.43	450	N4	2	38	-2.12326	0.133598	26.8264
27	60	1.43	450	N4	2	39	-2.29028	0.123625	26.8403
27	60	1.43	450	N4	2	40	-2.20356	0.108018	26.8808
27	60	1.43	450	N4	2	41	-2.18146	0.0946551	26.9078
27	60	1.43	450	N4	2	42	-2.15579	0.0810692	26.9249
27	60	1.43	450	N4	2	43	-1.95853	0.0715946	26.9453
27	60	1.43	450	N4	2	44	-2.40585	0.0630152	26.9538
27	60	1.43	450	N4	2	45	-1.91936	0.0546294	26.9488
27	60	1.43	450	N4	2	46	-2.03596	0.048952	26.9427
27	60	1.43	450	N4	2	47	-1.86171	0.0417784	26.9656
27	60	1.43	450	N4	2	48	-2.0725	0.0360427	26.9751
27	60	1.43	450	N4	2	49	-2.19366	0.0370319	26.9801
27	60	1.43	450	N4	2	50	-1.7644	0.0269353	27.0025
27	60	1.43	450	N4	2	51	-1.92787	0.0236434	26.9882
27	60	1.43	450	N4	2	52	-1.78644	0.0218358	27.0072
27	60	1.43	450	N4	2	53	-1.56929	0.0212105	26.9807
27	60	1.43	450	N4	2	54	-1.58832	0.0161602	26.9855
27	60	1.43	450	N4	2	55	-1.72693	0.0176438	26.9768
27	60	1.43	450	N4	2	56	-1.73122	0.0158809	26.999
27	60	1.43	450	N4	2	57	-1.60027	0.0150392	27.0044
27	60	1.43	450	N4	2	58	-1.94268	0.0130548	27.0135
27	60	1.43	450	N4	2	59	-1.6362	0.0103262	27.0037
27	60	1.43	450	N4	2	60	-1.6239	0.0126284	27.0024
27	60	1.43	450	N4	2	61	-1.46502	0.0109049	27.0031
27	60	1.43	450	N4	2	62	-1.72814	0.0109216	26.996
27	60	1.43	450	N4	2	63	-1.57606	0.0108873	27.0053
27	60	1.43	450	N4	2	64	-1.75929	0.00990002	26.9998
27	60	1.43	450	N4	2	65	-1.71116	0.00955291	27.0129
27	60	1.43	450	N4	2	66	1.00475	-0.00235771	28.1867
27	60	1.43	450	N4	2	67	1.40561	0.0145313	28.1082
27	60	1.43	450	N4	2	68	1.66894	0.0130153	28.0428
27	60	1.43	450	N4	2	69	2.7731	0.0167822	28.0297
27	60	1.43	450	N4	2	70	3.85791	0.0263248	28.0166
27	60	1.43	450	N4	2	71	5.50885	0.0363758	28.0143
27	60	1.43	450	N4	2	72	7.8382	0.051611	27.9799
27	60	1.43	450	N4	2	73	10.2165	0.0686596	27.9545
27	60	1.43	450	N4	2	74	13.2617	0.0915249	27.9239
27	60	1.43	450	N4	2	75	15.9412	0.116013	27.8955
27	60	1.43	450	N4	2	76	18.7108	0.143459	27.8717
27	60	1.43	450	N4	2	77	21.2336	0.165315	27.8412
27	60	1.43	450	N4	2	78	23.6353	0.197174	27.7818
27	60	1.43	450	N4	2	79	25.3556	0.218457	27.7579
27	60	1.43	450	N4	2	80	27.2867	0.242475	27.7152
27	60	1.43	450	N4	2	81	28.6792	0.254314	27.7167
27	60	1.43	450	N4	2	82	29.4979	0.27674	27.701
27	60	1.43	450	N4	2	83	30.3983	0.287423	27.6618
27	60	1.43	450	N4	2	84	31.7609	0.30125	27.6562
27	60	1.43	450	N4	2	85	32.2288	0.320616	27.6205
27	60	1.43	450	N4	2	86	33.3803	0.329248	27.6349
27	60	1.43	450	N4	2	87	33.6622	0.345044	27.6377
27	60	1.43	450	N4	2	88	34.2985	0.357989	27.5809
27	60	1.43	450	N4	2	89	35.2369	0.367437	27.6023
27	60	1.43	450	N4	2	90	35.3232	0.38034	27.6107
27	60	1.43	450	N4	2	91	36.0672	0.38937	27.5896
27	60	1.43	450	N4	2	92	36.7081	0.399795	27.5684
27	60	1.43	450	N4	2	93	37.029	0.411146	27.5409
27	60	1.43	450	N4	2	94	37.3172	0.422605	27.5381
27	60	1.43	450	N4	2	95	37.5159	0.428736	27.5095
27	60	1.43	450	N4	2	96	37.7783	0.440082	27.5215
27	60	1.43	450	N4	2	97	37.997	0.439905	27.5383
27	60	1.43	450	N4	2	98	38.3193	0.454742	27.5124
27	60	1.43	450	N4	2	99	38.4788	0.454996	27.5207
27	60	1.43	450	N4	2	100	38.6689	0.46251	27.5096
27	60	1.43	450	N4	2	101	38.7113	0.468987	27.49
27	60	1.43	450	N4	2	102	38.8999	0.472334	27.5361
27	60	1.43	450	N4	2	103	39.3474	0.476682	27.5036
27	60	1.43	450	N4	2	104	39.2342	0.482754	27.5199
27	60	1.43	450	N4	2	105	39.4042	0.484201	27.5122
27	60	1.43	450	N4	2	106	39.8006	0.486723	27.4794
27	60	1.43	450	N4	2	107	39.6503	0.49635	27.4746
27	60	1.43	450	N4	2	108	39.6117	0.499204	27.4877
27	60	1.43	450	N4	2	109	39.5653	0.505244	27.4673
27	60	1.43	450	N4	2	110	40.0067	0.511157	27.4564
27	60	1.43	450	N4	2	111	40.2722	0.515251	27.4414
27	60	1.43	450	N4	2	112	40.0901	0.517118	27.4674
27	60	1.43	450	N4	2	113	40.3613	0.520899	27.4671
27	60	1.43	450	N4	2	114	40.455	0.526305	27.4472
27	60	1.43	450	N4	2	115	40.6723	0.528861	27.4572
27	60	1.43	450	N4	2	116	40.4175	0.531242	27.4788
27	60	1.43	450	N4	2	117	40.3488	0.534649	27.4688
27	60	1.43	450	N4	2	118	40.7606	0.533819	27.4845
27	60	1.43	450	N4	2	119	40.6658	0.535443	27.4643
27	60	1.43	450	N4	2	120	40.7973	0.536244	27.4351
27	60	1.43	450	N4	2	121	40.8193	0.541086	27.4379
27	60	1.43	450	N4	2	122	41.076	0.543221	27.4315
27	60	1.43	450	N4	2	123	40.9132	0.545983	27.412
27	60	1.43	450	N4	2	124	41.0333	0.549967	27.4196
27	60	1.43	450	N4	2	125	41.0636	0.549603	27.4479
27	60	1.43	450	N4	3	1	42.6031	0.441735	29.1769
27	60	1.43	450	N4	3	2	42.5206	0.437249	29.1554
27	60	1.43	450	N4	3	3	42.6182	0.441508	29.1718
27	60	1.43	450	N4	3	4	42.6351	0.443046	29.1039
27	60	1.43	450	N4	3	5	42.6501	0.441933	29.0793
27	60	1.43	450	N4	3	6	-2.23545	0.39357	29.0861
27	60	1.43	450	N4	3	7	-2.75196	0.380805	28.1848
27	60	1.43	450	N4	3	8	-3.28994	0.374581	28.4152
27	60	1.43	450	N4	3	9	-3.625	0.360286	28.4365
27	60	1.43	450	N4	3	10	-3.70086	0.339684	28.5143
27	60	1.43	450	N4	3	11	-3.78216	0.313706	28.5554
27	60	1.43	450	N4	3	12	-3.78224	0.284636	28.612
27	60	1.43	450	N4	3	13	-3.72796	0.249614	28.6572
27	60	1.43	450	N4	3	14	-3.63439	0.22119	28.7613
27	60	1.43	450	N4	3	15	-3.47972	0.192255	28.8273
27	60	1.43	450	N4	3	16	-3.33848	0.164338	28.8958
27	60	1.43	450	N4	3	17	-3.26217	0.142653	28.9594
27	60	1.43	450	N4	3	18	-2.98808	0.11693	29.0338
27	60	1.43	450	N4	3	19	-2.91257	0.0962837	29.1198
27	60	1.43	450	N4	3	20	-2.89325	0.0812535	29.1663
27	60	1.43	450	N4	3	21	-2.73556	0.0654728	29.2134
27	60	1.43	450	N4	3	22	-2.70286	0.056077	29.2406
27	60	1.43	450	N4	3	23	-2.80287	0.0453559	29.2886
27	60	1.43	450	N4	3	24	-2.72171	0.0378584	29.2685
27	60	1.43	450	N4	3	25	-2.80152	0.0332821	29.2895
27	60	1.43	450	N4	3	26	-2.78124	0.0272118	29.3303
27	60	1.43	450	N4	3	27	-2.69705	0.0235965	29.3376
27	60	1.43	450	N4	3	28	-2.7009	0.0207753	29.3521
27	60	1.43	450	N4	3	29	-2.76207	0.0186028	29.351
27	60	1.43	450	N4	3	30	-2.70516	0.0163096	29.3562
27	60	1.43	450	N4	3	31	-2.69771	0.0135044	29.3449
27	60	1.43	450	N4	3	32	-2.7446	0.0153755	29.3293
27	60	1.43	450	N4	3	33	-2.64798	0.00926029	29.3385
27	60	1.43	450	N4	3	34	-2.67651	0.0112377	29.3688
27	60	1.43	450	N4	3	35	-2.63417	0.010657	29.368
27	60	1.43	450	N4	3	36	-2.6377	0.00990551	29.3807
27	60	1.43	450	N4	3	37	-2.64595	0.0085314	29.3696
27	60	1.43	450	N4	3	38	-2.64344	0.00793031	29.3607
27	60	1.43	450	N4	3	39	-2.60702	0.00785869	29.3732
27	60	1.43	450	N4	3	40	-2.64052	0.0075656	29.3528
27	60	1.43	450	N4	3	41	-2.62524	0.00738568	29.3447
27	60	1.43	450	N4	3	42	-2.64075	0.00597642	29.3704
27	60	1.43	450	N4	3	43	-2.60984	0.00659881	29.3745
27	60	1.43	450	N4	3	44	-2.60522	0.00629869	29.3941
27	60	1.43	450	N4	3	45	-2.60166	0.00538805	29.3862
27	60	1.43	450	N4	3	46	-2.56852	0.00487031	29.3804
27	60	1.43	450	N4	3	47	-2.54531	0.00579762	29.383
27	60	1.43	450	N4	3	48	-2.48338	0.00553864	29.3641
27	60	1.43	450	N4	3	49	-2.49805	0.00436566	29.3639
27	60	1.43	450	N4	3	50	-2.4867	0.00522934	29.3841
27	60	1.43	450	N4	3	51	-2.45876	0.00511268	29.379
27	60	1.43	450	N4	3	52	-2.43525	0.00525451	29.3687
27	60	1.43	450	N4	3	53	-2.4055	0.00402004	29.3574
27	60	1.43	450	N4	3	54	-2.40061	0.00444248	29.3643
27	60	1.43	450	N4	3	55	-2.39749	0.00427886	29.3522
27	60	1.43	450	N4	3	56	-2.3847	0.00481502	29.3546
27	60	1.43	450	N4	3	57	-2.39861	0.00518445	29.3609
27	60	1.43	450	N4	3	58	-2.41186	0.00491313	29.3791
27	60	1.43	450	N4	3	59	-2.3302	0.00370994	29.3685
27	60	1.43	450	N4	3	60	-2.33758	0.00280046	29.3672
27	60	1.43	450	N4	3	61	-2.35467	0.004447	29.3739
27	60	1.43	450	N4	3	62	-2.28136	0.00417031	29.3797
27	60	1.43	450	N4	3	63	-2.29021	0.00408855	29.3596
27	60	1.43	450	N4	3	64	-2.26216	0.00457494	29.3434
27	60	1.43	450	N4	3	65	-2.27625	0.00456018	29.3525
27	60	1.43	450	N4	3	66	0.213555	-0.000810472	29.3784
27	60	1.43	450	N4	3	67	0.304442	0.00675091	30.4363
27	60	1.43	450	N4	3	68	0.481926	0.0056729	30.2818
27	60	1.43	450	N4	3	69	0.722898	0.0060042	30.2948
27	60	1.43	450	N4	3	70	0.949095	0.00734962	30.2358
27	60	1.43	450	N4	3	71	1.60962	0.00928671	30.2369
27	60	1.43	450	N4	3	72	2.72021	0.0143309	30.1977
27	60	1.43	450	N4	3	73	4.74223	0.0235534	30.1785
27	60	1.43	450	N4	3	74	7.74729	0.0415692	30.1653
27	60	1.43	450	N4	3	75	11.503	0.0621551	30.0887
27	60	1.43	450	N4	3	76	15.562	0.0869636	30.0506
27	60	1.43	450	N4	3	77	19.3169	0.112155	29.9621
27	60	1.43	450	N4	3	78	22.8	0.137985	29.8824
27	60	1.43	450	N4	3	79	25.7842	0.162011	29.816
27	60	1.43	450	N4	3	80	28.1191	0.184738	29.7493
27	60	1.43	450	N4	3	81	29.8192	0.199591	29.6974
27	60	1.43	450	N4	3	82	31.1544	0.211758	29.6475
27	60	1.43	450	N4	3	83	32.2103	0.222402	29.6134
27	60	1.43	450	N4	3	84	33.1854	0.23376	29.5874
27	60	1.43	450	N4	3	85	34.1331	0.244973	29.5463
27	60	1.43	450	N4	3	86	34.9883	0.256742	29.4817
27	60	1.43	450	N4	3	87	35.8333	0.269987	29.4453
27	60	1.43	450	N4	3	88	36.6688	0.286297	29.4255
27	60	1.43	450	N4	3	89	37.512	0.298422	29.3914
27	60	1.43	450	N4	3	90	38.0441	0.30939	29.351
27	60	1.43	450	N4	3	91	38.5404	0.318393	29.3394
27	60	1.43	450	N4	3	92	38.8969	0.327716	29.3386
27	60	1.43	450	N4	3	93	39.2534	0.334622	29.3154
27	60	1.43	450	N4	3	94	39.4375	0.338309	29.3131
27	60	1.43	450	N4	3	95	39.6271	0.344892	29.2879
27	60	1.43	450	N4	3	96	39.8089	0.348094	29.2986
27	60	1.43	450	N4	3	97	40.0231	0.353563	29.2833
27	60	1.43	450	N4	3	98	40.2067	0.356573	29.286
27	60	1.43	450	N4	3	99	40.3052	0.362574	29.2719
27	60	1.43	450	N4	3	100	40.4637	0.367007	29.267
27	60	1.43	450	N4	3	101	40.5978	0.369699	29.2508
27	60	1.43	450	N4	3	102	40.7541	0.373388	29.2507
27	60	1.43	450	N4	3	103	40.7599	0.374193	29.2422
27	60	1.43	450	N4	3	104	40.7623	0.37737	29.2442
27	60	1.43	450	N4	3	105	40.8875	0.377966	29.2174
27	60	1.43	450	N4	3	106	40.881	0.382528	29.1973
27	60	1.43	450	N4	3	107	40.9691	0.384782	29.2034
27	60	1.43	450	N4	3	108	41.0331	0.386741	29.19
27	60	1.43	450	N4	3	109	41.0897	0.388027	29.2033
27	60	1.43	450	N4	3	110	41.1123	0.388687	29.2144
27	60	1.43	450	N4	3	111	41.0892	0.388153	29.2025
27	60	1.43	450	N4	3	112	41.2246	0.392674	29.2225
27	60	1.43	450	N4	3	113	41.2805	0.394716	29.1855
27	60	1.43	450	N4	3	114	41.3094	0.396596	29.1833
27	60	1.43	450	N4	3	115	41.3886	0.398077	29.192
27	60	1.43	450	N4	3	116	41.4177	0.399385	29.172
27	60	1.43	450	N4	3	117	41.4393	0.402001	29.1889
27	60	1.43	450	N4	3	118	41.4842	0.403282	29.1862
27	60	1.43	450	N4	3	119	41.5218	0.405775	29.1881
27	60	1.43	450	N4	3	120	41.5367	0.405812	29.1769
27	60	1.43	450	N4	3	121	41.4918	0.403588	29.1931
27	60	1.43	450	N4	3	122	41.5076	0.404177	29.1849
27	60	1.43	450	N4	3	123	41.5075	0.405549	29.17
27	60	1.43	450	N4	3	124	41.5648	0.409686	29.1561
27	60	1.43	450	N4	3	125	41.6453	0.411115	29.1294
27	60	1.43	450	N4	4	1	41.8976	0.638991	26.9811
27	60	1.43	450	N4	4	2	41.8763	0.639329	26.9946
27	60	1.43	450	N4	4	3	41.9075	0.641566	26.9723
27	60	1.43	450	N4	4	4	41.9008	0.641019	26.9913
27	60	1.43	450	N4	4	5	41.9239	0.640615	26.9878
27	60	1.43	450	N4	4	6	-1.82937	0.565839	26.1294
27	60	1.43	450	N4	4	7	-2.70414	0.558027	26.3334
27	60	1.43	450	N4	4	8	-3.21192	0.552754	26.3377
27	60	1.43	450	N4	4	9	-3.38128	0.551651	26.3779
27	60	1.43	450	N4	4	10	-3.2817	0.555988	26.3302
27	60	1.43	450	N4	4	11	-3.15381	0.544045	26.3803
27	60	1.43	450	N4	4	12	-3.0587	0.540072	26.3935
27	60	1.43	450	N4	4	13	-2.87814	0.535893	26.4067
27	60	1.43	450	N4	4	14	-2.66854	0.532059	26.424
27	60	1.43	450	N4	4	15	-2.54339	0.5238	26.4432
27	60	1.43	450	N4	4	16	-2.35836	0.520418	26.476
27	60	1.43	450	N4	4	17	-2.24962	0.520693	26.4497
27	60	1.43	450	N4	4	18	-2.15398	0.507999	26.4697
27	60	1.43	450	N4	4	19	-2.06881	0.500365	26.5033
27	60	1.43	450	N4	4	20	-2.0441	0.491596	26.499
27	60	1.43	450	N4	4	21	-2.00488	0.484293	26.5357
27	60	1.43	450	N4	4	22	-1.93336	0.481647	26.5277
27	60	1.43	450	N4	4	23	-1.97268	0.463762	26.6007
27	60	1.43	450	N4	4	24	-1.92629	0.461036	26.5584
27	60	1.43	450	N4	4	25	-1.93707	0.442079	26.6458
27	60	1.43	450	N4	4	26	-1.95137	0.431075	26.6649
27	60	1.43	450	N4	4	27	-1.92385	0.421619	26.6483
27	60	1.43	450	N4	4	28	-1.93421	0.410506	26.6834
27	60	1.43	450	N4	4	29	-1.94899	0.397613	26.7413
27	60	1.43	450	N4	4	30	-1.91837	0.390819	26.7173
27	60	1.43	450	N4	4	31	-1.96871	0.373783	26.8086
27	60	1.43	450	N4	4	32	-1.94923	0.362336	26.7995
27	60	1.43	450	N4	4	33	-1.96594	0.349672	26.8516
27	60	1.43	450	N4	4	34	-1.97963	0.335904	26.8617
27	60	1.43	450	N4	4	35	-1.92492	0.323184	26.8768
27	60	1.43	450	N4	4	36	-1.94273	0.311602	26.9049
27	60	1.43	450	N4	4	37	-1.95727	0.299924	26.9465
27	60	1.43	450	N4	4	38	-1.91654	0.286204	26.959
27	60	1.43	450	N4	4	39	-1.89168	0.27297	26.9685
27	60	1.43	450	N4	4	40	-1.92741	0.259176	27.0196
27	60	1.43	450	N4	4	41	-1.89497	0.245425	27.033
27	60	1.43	450	N4	4	42	-1.92249	0.23664	27.0212
27	60	1.43	450	N4	4	43	-1.89238	0.221116	27.055
27	60	1.43	450	N4	4	44	-1.84367	0.207961	27.083
27	60	1.43	450	N4	4	45	-1.82608	0.195433	27.0884
27	60	1.43	450	N4	4	46	-1.80447	0.182645	27.1285
27	60	1.43	450	N4	4	47	-1.79684	0.170232	27.1291
27	60	1.43	450	N4	4	48	-1.79335	0.161485	27.1411
27	60	1.43	450	N4	4	49	-1.76747	0.147259	27.1333
27	60	1.43	450	N4	4	50	-1.79787	0.141191	27.1423
27	60	1.43	450	N4	4	51	-1.77349	0.130727	27.1485
27	60	1.43	450	N4	4	52	-1.74427	0.121576	27.1773
27	60	1.43	450	N4	4	53	-1.74916	0.11424	27.1501
27	60	1.43	450	N4	4	54	-1.73044	0.10405	27.1751
27	60	1.43	450	N4	4	55	-1.75947	0.0982662	27.1995
27	60	1.43	450	N4	4	56	-1.73828	0.0930318	27.1466
27	60	1.43	450	N4	4	57	-1.72167	0.0878935	27.1856
27	60	1.43	450	N4	4	58	-1.71161	0.084057	27.1753
27	60	1.43	450	N4	4	59	-1.70144	0.0786473	27.2149
27	60	1.43	450	N4	4	60	-1.69043	0.0761162	27.22
27	60	1.43	450	N4	4	61	-1.65831	0.072665	27.2106
27	60	1.43	450	N4	4	62	-1.67016	0.070941	27.2044
27	60	1.43	450	N4	4	63	-1.66365	0.0676481	27.2014
27	60	1.43	450	N4	4	64	-1.66713	0.0645451	27.2091
27	60	1.43	450	N4	4	65	-1.62578	0.0611837	27.1872
27	60	1.43	450	N4	4	66	7.90588	0.0614869	28.2923
27	60	1.43	450	N4	4	67	9.68191	0.0707269	28.1433
27	60	1.43	450	N4	4	68	10.4762	0.0714418	28.1927
27	60	1.43	450	N4	4	69	11.27	0.0760415	28.1464
27	60	1.43	450	N4	4	70	12.5067	0.0863623	28.122
27	60	1.43	450	N4	4	71	14.247	0.0974678	28.0618
27	60	1.43	450	N4	4	72	16.5074	0.118472	28.0105
27	60	1.43	450	N4	4	73	19.0758	0.140161	27.9383
27	60	1.43	450	N4	4	74	21.6721	0.167863	27.9122
27	60	1.43	450	N4	4	75	24.1238	0.192917	27.8653
27	60	1.43	450	N4	4	76	26.4266	0.223877	27.8318
27	60	1.43	450	N4	4	77	28.4919	0.25199	27.7566
27	60	1.43	450	N4	4	78	29.9414	0.27689	27.7471
27	60	1.43	450	N4	4	79	31.2945	0.300117	27.6918
27	60	1.43	450	N4	4	80	32.4369	0.317919	27.6569
27	60	1.43	450	N4	4	81	33.3218	0.337046	27.6189
27	60	1.43	450	N4	4	82	34.0687	0.351958	27.5539
27	60	1.43	450	N4	4	83	34.7329	0.364229	27.5643
27	60	1.43	450	N4	4	84	35.3123	0.379619	27.5208
27	60	1.43	450	N4	4	85	35.7505	0.389513	27.5368
27	60	1.43	450	N4	4	86	36.438	0.408261	27.5496
27	60	1.43	450	N4	4	87	36.9651	0.419637	27.4783
27	60	1.43	450	N4	4	88	37.3934	0.431201	27.4991
27	60	1.43	450	N4	4	89	37.7611	0.443141	27.4921
27	60	1.43	450	N4	4	90	38.0878	0.453585	27.4521
27	60	1.43	450	N4	4	91	38.3593	0.460501	27.4636
27	60	1.43	450	N4	4	92	38.6385	0.466919	27.428
27	60	1.43	450	N4	4	93	38.7689	0.474085	27.4044
27	60	1.43	450	N4	4	94	38.9135	0.47904	27.4375
27	60	1.43	450	N4	4	95	39.05	0.486247	27.4413
27	60	1.43	450	N4	4	96	39.2713	0.488702	27.4384
27	60	1.43	450	N4	4	97	39.3601	0.495834	27.4276
27	60	1.43	450	N4	4	98	39.4328	0.49942	27.4337
27	60	1.43	450	N4	4	99	39.5536	0.501077	27.4374
27	60	1.43	450	N4	4	100	39.6699	0.504983	27.432
27	60	1.43	450	N4	4	101	39.7222	0.512393	27.4009
27	60	1.43	450	N4	4	102	39.7933	0.512494	27.4246
27	60	1.43	450	N4	4	103	39.8843	0.515532	27.4273
27	60	1.43	450	N4	4	104	39.9456	0.521038	27.4144
27	60	1.43	450	N4	4	105	40.0561	0.521707	27.4233
27	60	1.43	450	N4	4	106	40.0527	0.524328	27.4141
27	60	1.43	450	N4	4	107	40.1014	0.527938	27.4065
27	60	1.43	450	N4	4	108	40.216	0.528914	27.3986
27	60	1.43	450	N4	4	109	40.2646	0.531323	27.4158
27	60	1.43	450	N4	4	110	40.3012	0.533736	27.4094
27	60	1.43	450	N4	4	111	40.3273	0.536491	27.4175
27	60	1.43	450	N4	4	112	40.4381	0.537705	27.4073
27	60	1.43	450	N4	4	113	40.4103	0.540849	27.392
27	60	1.43	450	N4	4	114	40.4788	0.542954	27.4215
27	60	1.43	450	N4	4	115	40.5201	0.544626	27.3908
27	60	1.43	450	N4	4	116	40.5835	0.548582	27.374
27	60	1.43	450	N4	4	117	40.5994	0.546901	27.418
27	60	1.43	450	N4	4	118	40.6307	0.548712	27.4194
27	60	1.43	450	N4	4	119	40.6813	0.552931	27.3882
27	60	1.43	450	N4	4	120	40.7211	0.551658	27.4045
27	60	1.43	450	N4	4	121	40.7139	0.552604	27.4224
27	60	1.43	450	N4	4	122	40.7488	0.557137	27.3977
27	60	1.43	450	N4	4	123	40.8303	0.55604	27.4203
27	60	1.43	450	N4	4	124	40.7872	0.558005	27.4204
27	60	1.43	450	N4	4	125	40.8635	0.560563	27.3949
27	60	1.43	720	N4	1	1	39.1963	0.310413	27.2592
27	60	1.43	720	N4	1	2	39.2341	0.310216	27.277
27	60	1.43	720	N4	1	3	39.3841	0.307712	27.2736
27	60	1.43	720	N4	1	4	39.2501	0.305327	27.2471
27	60	1.43	720	N4	1	5	39.1554	0.304535	27.2762
27	60	1.43	720	N4	1	6	-1.51353	0.291097	25.7967
27	60	1.43	720	N4	1	7	-2.33099	0.271095	25.9613
27	60	1.43	720	N4	1	8	-2.74145	0.238921	26.1572
27	60	1.43	720	N4	1	9	-2.50145	0.174324	26.3297
27	60	1.43	720	N4	1	10	-2.58031	0.124444	26.4607
27	60	1.43	720	N4	1	11	-2.66109	0.0943742	26.5244
27	60	1.43	720	N4	1	12	-2.5724	0.0767774	26.5938
27	60	1.43	720	N4	1	13	-2.16236	0.0664285	26.6301
27	60	1.43	720	N4	1	14	-2.16694	0.0550595	26.6486
27	60	1.43	720	N4	1	15	-1.90856	0.0487822	26.6659
27	60	1.43	720	N4	1	16	-1.7825	0.0449253	26.6682
27	60	1.43	720	N4	1	17	-1.6989	0.0435661	26.6838
27	60	1.43	720	N4	1	18	-1.67195	0.0399194	26.6966
27	60	1.43	720	N4	1	19	-1.87842	0.0379352	26.7022
27	60	1.43	720	N4	1	20	-1.79063	0.035417	26.7115
27	60	1.43	720	N4	1	21	-1.72748	0.0343272	26.7007
27	60	1.43	720	N4	1	22	-1.78183	0.0331807	26.7157
27	60	1.43	720	N4	1	23	-1.78932	0.0323798	26.7261
27	60	1.43	720	N4	1	24	-1.79949	0.0312166	26.7317
27	60	1.43	720	N4	1	25	-1.82732	0.0308313	26.7128
27	60	1.43	720	N4	1	26	-1.83528	0.0305305	26.7169
27	60	1.43	720	N4	1	27	-2.01388	0.0329537	26.7405
27	60	1.43	720	N4	1	28	-1.8029	0.0299318	26.7236
27	60	1.43	720	N4	1	29	-1.83405	0.0292671	26.7306
27	60	1.43	720	N4	1	30	-1.74816	0.0294868	26.7252
27	60	1.43	720	N4	1	31	-1.9165	0.028488	26.7161
27	60	1.43	720	N4	1	32	-1.8209	0.0285797	26.7342
27	60	1.43	720	N4	1	33	-1.80719	0.0281048	26.7311
27	60	1.43	720	N4	1	34	-1.7258	0.0281334	26.746
27	60	1.43	720	N4	1	35	-1.72217	0.0275567	26.7283
27	60	1.43	720	N4	1	36	-1.77398	0.0271112	26.7282
27	60	1.43	720	N4	1	37	-1.74141	0.0281641	26.763
27	60	1.43	720	N4	1	38	-1.88368	0.0289404	26.7419
27	60	1.43	720	N4	1	39	-1.69679	0.0262206	26.761
27	60	1.43	720	N4	1	40	-1.85876	0.026827	26.7533
27	60	1.43	720	N4	1	41	-1.58235	0.0263529	26.7397
27	60	1.43	720	N4	1	42	-1.7233	0.0283102	26.7664
27	60	1.43	720	N4	1	43	-1.68309	0.0262411	26.751
27	60	1.43	720	N4	1	44	-1.65285	0.025193	26.7405
27	60	1.43	720	N4	1	45	-1.68658	0.0255073	26.7491
27	60	1.43	720	N4	1	46	-1.54908	0.0253928	26.7349
27	60	1.43	720	N4	1	47	-1.6161	0.0254007	26.7658
27	60	1.43	720	N4	1	48	-1.68222	0.0255021	26.7464
27	60	1.43	720	N4	1	49	-1.43641	0.0289298	26.7567
27	60	1.43	720	N4	1	50	-1.5981	0.0244414	26.7448
27	60	1.43	720	N4	1	51	-1.54651	0.0247296	26.7452
27	60	1.43	720	N4	1	52	-1.63047	0.026427	26.7517
27	60	1.43	720	N4	1	53	-1.52977	0.0242308	26.7491
27	60	1.43	720	N4	1	54	-1.62708	0.0247852	26.7503
27	60	1.43	720	N4	1	55	-1.65037	0.0240773	26.7566
27	60	1.43	720	N4	1	56	-1.57047	0.0239195	26.7409
27	60	1.43	720	N4	1	57	-1.39116	0.023787	26.7543
27	60	1.43	720	N4	1	58	-1.47217	0.0241433	26.7444
27	60	1.43	720	N4	1	59	-1.40863	0.0238777	26.7679
27	60	1.43	720	N4	1	60	-1.45651	0.0236906	26.752
27	60	1.43	720	N4	1	61	-1.43332	0.0240298	26.7387
27	60	1.43	720	N4	1	62	-1.42664	0.0232519	26.7615
27	60	1.43	720	N4	1	63	-1.43136	0.0240302	26.7577
27	60	1.43	720	N4	1	64	-1.35988	0.0240372	26.7504
27	60	1.43	720	N4	1	65	-1.52807	0.0231379	26.7632
27	60	1.43	720	N4	1	66	5.26638	0.0200418	28.4158
27	60	1.43	720	N4	1	67	5.56599	0.0231589	28.3356
27	60	1.43	720	N4	1	68	5.83815	0.0253274	28.3081
27	60	1.43	720	N4	1	69	6.11306	0.0257898	28.3109
27	60	1.43	720	N4	1	70	6.20926	0.0293373	28.2883
27	60	1.43	720	N4	1	71	6.67873	0.0292675	28.2758
27	60	1.43	720	N4	1	72	7.37887	0.0318742	28.2596
27	60	1.43	720	N4	1	73	8.46096	0.0326345	28.2143
27	60	1.43	720	N4	1	74	9.52859	0.0386241	28.2034
27	60	1.43	720	N4	1	75	11.1162	0.045041	28.1715
27	60	1.43	720	N4	1	76	12.7462	0.0530289	28.1551
27	60	1.43	720	N4	1	77	14.426	0.0616145	28.1344
27	60	1.43	720	N4	1	78	16.5746	0.0727404	28.1123
27	60	1.43	720	N4	1	79	18.8305	0.086775	28.0588
27	60	1.43	720	N4	1	80	20.6125	0.0984479	28.0248
27	60	1.43	720	N4	1	81	22.7069	0.113495	27.9339
27	60	1.43	720	N4	1	82	24.069	0.123197	27.8805
27	60	1.43	720	N4	1	83	25.2455	0.131922	27.83
27	60	1.43	720	N4	1	84	26.3895	0.141575	27.8036
27	60	1.43	720	N4	1	85	27.2782	0.150181	27.7733
27	60	1.43	720	N4	1	86	28.1871	0.159735	27.7564
27	60	1.43	720	N4	1	87	28.7756	0.16516	27.7458
27	60	1.43	720	N4	1	88	29.3559	0.170623	27.7509
27	60	1.43	720	N4	1	89	29.7047	0.174591	27.7378
27	60	1.43	720	N4	1	90	30.3506	0.180683	27.6938
27	60	1.43	720	N4	1	91	30.5139	0.182382	27.6847
27	60	1.43	720	N4	1	92	30.8829	0.186041	27.6246
27	60	1.43	720	N4	1	93	31.0603	0.19051	27.64
27	60	1.43	720	N4	1	94	31.5648	0.195411	27.594
27	60	1.43	720	N4	1	95	31.6706	0.200969	27.6288
27	60	1.43	720	N4	1	96	31.9197	0.200784	27.6198
27	60	1.43	720	N4	1	97	32.313	0.209035	27.5914
27	60	1.43	720	N4	1	98	32.3164	0.208083	27.5936
27	60	1.43	720	N4	1	99	32.4941	0.209336	27.5938
27	60	1.43	720	N4	1	100	32.5576	0.210492	27.5899
27	60	1.43	720	N4	1	101	32.7069	0.209553	27.5678
27	60	1.43	720	N4	1	102	32.5377	0.208803	27.5845
27	60	1.43	720	N4	1	103	32.6094	0.208055	27.5725
27	60	1.43	720	N4	1	104	32.2664	0.206726	27.6062
27	60	1.43	720	N4	1	105	32.6001	0.208118	27.6132
27	60	1.43	720	N4	1	106	32.6052	0.208395	27.5811
27	60	1.43	720	N4	1	107	32.5549	0.21106	27.5935
27	60	1.43	720	N4	1	108	32.7678	0.214401	27.5668
27	60	1.43	720	N4	1	109	32.9473	0.21726	27.5517
27	60	1.43	720	N4	1	110	33.1728	0.21887	27.5283
27	60	1.43	720	N4	1	111	33.2539	0.220757	27.4977
27	60	1.43	720	N4	1	112	33.4252	0.225292	27.4815
27	60	1.43	720	N4	1	113	33.5529	0.228922	27.4824
27	60	1.43	720	N4	1	114	33.7277	0.234951	27.4593
27	60	1.43	720	N4	1	115	33.604	0.23816	27.4639
27	60	1.43	720	N4	1	116	33.9777	0.240891	27.4498
27	60	1.43	720	N4	1	117	34.2286	0.244264	27.4387
27	60	1.43	720	N4	1	118	34.3053	0.249033	27.4318
27	60	1.43	720	N4	1	119	34.2807	0.249172	27.4087
27	60	1.43	720	N4	1	120	34.2479	0.25087	27.3825
27	60	1.43	720	N4	1	121	34.3316	0.254417	27.3651
27	60	1.43	720	N4	1	122	34.4368	0.257218	27.3692
27	60	1.43	720	N4	1	123	34.6406	0.258626	27.3625
27	60	1.43	720	N4	1	124	34.6212	0.259819	27.3577
27	60	1.43	720	N4	1	125	34.7706	0.262079	27.3515
27	60	1.43	720	N4	2	1	43.9572	0.385182	26.9929
27	60	1.43	720	N4	2	2	43.9751	0.384722	26.9871
27	60	1.43	720	N4	2	3	43.8217	0.3831	26.9673
27	60	1.43	720	N4	2	4	43.7977	0.384181	26.9747
27	60	1.43	720	N4	2	5	43.8988	0.382515	26.965
27	60	1.43	720	N4	2	6	-1.85764	0.376232	25.5371
27	60	1.43	720	N4	2	7	-2.34394	0.351615	25.819
27	60	1.43	720	N4	2	8	-2.72751	0.341521	25.8078
27	60	1.43	720	N4	2	9	-3.00262	0.328024	25.9169
27	60	1.43	720	N4	2	10	-3.01189	0.301692	25.9527
27	60	1.43	720	N4	2	11	-3.08837	0.270124	26.0442
27	60	1.43	720	N4	2	12	-2.90673	0.241035	26.0994
27	60	1.43	720	N4	2	13	-2.80434	0.217036	26.1632
27	60	1.43	720	N4	2	14	-2.74009	0.185977	26.2254
27	60	1.43	720	N4	2	15	-2.46194	0.160525	26.2884
27	60	1.43	720	N4	2	16	-2.29742	0.137202	26.3595
27	60	1.43	720	N4	2	17	-2.18239	0.117821	26.422
27	60	1.43	720	N4	2	18	-2.10785	0.0998773	26.4934
27	60	1.43	720	N4	2	19	-2.04458	0.0868502	26.5329
27	60	1.43	720	N4	2	20	-1.99556	0.073925	26.5498
27	60	1.43	720	N4	2	21	-1.92834	0.0630802	26.5932
27	60	1.43	720	N4	2	22	-2.05156	0.0528422	26.5974
27	60	1.43	720	N4	2	23	-1.96962	0.0481239	26.6149
27	60	1.43	720	N4	2	24	-1.75251	0.0436816	26.6304
27	60	1.43	720	N4	2	25	-1.88425	0.0398873	26.6567
27	60	1.43	720	N4	2	26	-1.80179	0.0330869	26.6702
27	60	1.43	720	N4	2	27	-1.73354	0.0294174	26.6698
27	60	1.43	720	N4	2	28	-1.86641	0.0254477	26.686
27	60	1.43	720	N4	2	29	-1.85047	0.0235389	26.6704
27	60	1.43	720	N4	2	30	-1.80571	0.021327	26.6804
27	60	1.43	720	N4	2	31	-1.81907	0.0208824	26.6925
27	60	1.43	720	N4	2	32	-1.7207	0.0190242	26.6915
27	60	1.43	720	N4	2	33	-1.74539	0.0141819	26.7115
27	60	1.43	720	N4	2	34	-1.68403	0.0125628	26.7221
27	60	1.43	720	N4	2	35	-1.56219	0.0125231	26.7289
27	60	1.43	720	N4	2	36	-1.56097	0.0134719	26.7065
27	60	1.43	720	N4	2	37	-1.57166	0.0115887	26.7158
27	60	1.43	720	N4	2	38	-1.59058	0.0112213	26.6979
27	60	1.43	720	N4	2	39	-1.59888	0.0112937	26.7064
27	60	1.43	720	N4	2	40	-1.41265	0.00951692	26.7258
27	60	1.43	720	N4	2	41	-1.46589	0.00663865	26.7292
27	60	1.43	720	N4	2	42	-1.42349	0.00861689	26.7279
27	60	1.43	720	N4	2	43	-1.53026	0.00524562	26.7207
27	60	1.43	720	N4	2	44	-1.48679	0.00450493	26.725
27	60	1.43	720	N4	2	45	-1.51048	0.00645571	26.7265
27	60	1.43	720	N4	2	46	-1.27906	0.0062351	26.7189
27	60	1.43	720	N4	2	47	-1.34065	0.00609681	26.7239
27	60	1.43	720	N4	2	48	-1.30934	0.00580495	26.75
27	60	1.43	720	N4	2	49	-1.4338	0.00476322	26.7357
27	60	1.43	720	N4	2	50	-1.48551	0.00523725	26.7394
27	60	1.43	720	N4	2	51	-1.34326	0.00441803	26.7274
27	60	1.43	720	N4	2	52	-1.26386	0.00430096	26.726
27	60	1.43	720	N4	2	53	-1.27389	0.00432378	26.7235
27	60	1.43	720	N4	2	54	-1.16366	0.00493876	26.7222
27	60	1.43	720	N4	2	55	-1.23163	0.00192329	26.7412
27	60	1.43	720	N4	2	56	-1.1991	0.00442058	26.7417
27	60	1.43	720	N4	2	57	-1.06224	0.0022691	26.7497
27	60	1.43	720	N4	2	58	-1.17979	0.00365286	26.7311
27	60	1.43	720	N4	2	59	-1.10285	0.0029148	26.7448
27	60	1.43	720	N4	2	60	-1.08829	0.00251352	26.7181
27	60	1.43	720	N4	2	61	-1.1266	0.00333674	26.7306
27	60	1.43	720	N4	2	62	-1.09587	0.00293933	26.7412
27	60	1.43	720	N4	2	63	-1.06013	0.00302813	26.7444
27	60	1.43	720	N4	2	64	-0.858252	0.00253424	26.7471
27	60	1.43	720	N4	2	65	-1.00498	0.00293393	26.7383
27	60	1.43	720	N4	2	66	0.844972	-0.0119243	28.4432
27	60	1.43	720	N4	2	67	0.778541	0.0105998	28.3014
27	60	1.43	720	N4	2	68	1.2781	0.00437846	28.2543
27	60	1.43	720	N4	2	69	1.58153	0.0052267	28.2424
27	60	1.43	720	N4	2	70	2.07084	0.00627156	28.2563
27	60	1.43	720	N4	2	71	2.75793	0.0087765	28.2211
27	60	1.43	720	N4	2	72	3.92593	0.0120151	28.2013
27	60	1.43	720	N4	2	73	6.03353	0.0188764	28.1774
27	60	1.43	720	N4	2	74	9.07959	0.0308395	28.0967
27	60	1.43	720	N4	2	75	12.8338	0.0466887	28.0226
27	60	1.43	720	N4	2	76	16.9522	0.0686296	27.924
27	60	1.43	720	N4	2	77	21.105	0.0877139	27.8163
27	60	1.43	720	N4	2	78	24.9112	0.110396	27.6909
27	60	1.43	720	N4	2	79	28.3559	0.133155	27.6158
27	60	1.43	720	N4	2	80	31.1772	0.159524	27.5248
27	60	1.43	720	N4	2	81	33.3274	0.182927	27.4551
27	60	1.43	720	N4	2	82	34.7304	0.201052	27.4248
27	60	1.43	720	N4	2	83	35.9575	0.215235	27.3561
27	60	1.43	720	N4	2	84	37.0469	0.227524	27.3388
27	60	1.43	720	N4	2	85	37.6583	0.238723	27.3163
27	60	1.43	720	N4	2	86	38.2819	0.248031	27.278
27	60	1.43	720	N4	2	87	38.8631	0.25683	27.2795
27	60	1.43	720	N4	2	88	39.4224	0.262704	27.2592
27	60	1.43	720	N4	2	89	39.9095	0.26958	27.2481
27	60	1.43	720	N4	2	90	40.32	0.279161	27.2208
27	60	1.43	720	N4	2	91	40.6203	0.284982	27.1974
27	60	1.43	720	N4	2	92	40.9839	0.288762	27.1905
27	60	1.43	720	N4	2	93	41.3815	0.297922	27.1639
27	60	1.43	720	N4	2	94	41.4372	0.303852	27.1564
27	60	1.43	720	N4	2	95	41.5831	0.308213	27.1396
27	60	1.43	720	N4	2	96	41.6831	0.313152	27.1244
27	60	1.43	720	N4	2	97	42.0054	0.315775	27.1245
27	60	1.43	720	N4	2	98	42.1016	0.316802	27.0946
27	60	1.43	720	N4	2	99	42.2549	0.321036	27.0474
27	60	1.43	720	N4	2	100	42.3304	0.32437	27.0526
27	60	1.43	720	N4	2	101	42.4936	0.329167	27.02
27	60	1.43	720	N4	2	102	42.5629	0.329749	27.0231
27	60	1.43	720	N4	2	103	42.7313	0.337839	26.9936
27	60	1.43	720	N4	2	104	42.8686	0.342082	26.99
27	60	1.43	720	N4	2	105	42.905	0.345962	26.9844
27	60	1.43	720	N4	2	106	43.0599	0.347795	26.9523
27	60	1.43	720	N4	2	107	43.2129	0.358347	26.9561
27	60	1.43	720	N4	2	108	43.2744	0.35875	26.9697
27	60	1.43	720	N4	2	109	43.1079	0.357875	26.9701
27	60	1.43	720	N4	2	110	43.2942	0.35982	26.9744
27	60	1.43	720	N4	2	111	43.2683	0.363053	26.9701
27	60	1.43	720	N4	2	112	43.3385	0.365247	26.971
27	60	1.43	720	N4	2	113	43.2275	0.366958	26.9633
27	60	1.43	720	N4	2	114	43.2004	0.36759	26.9653
27	60	1.43	720	N4	2	115	43.3615	0.371887	26.9685
27	60	1.43	720	N4	2	116	43.2683	0.372286	26.9632
27	60	1.43	720	N4	2	117	43.2272	0.372193	26.9589
27	60	1.43	720	N4	2	118	43.2252	0.374755	26.9215
27	60	1.43	720	N4	2	119	43.1875	0.374072	26.9008
27	60	1.43	720	N4	2	120	43.4497	0.377854	26.8986
27	60	1.43	720	N4	2	121	43.1285	0.380113	26.877
27	60	1.43	720	N4	2	122	43.2758	0.380122	26.8867
27	60	1.43	720	N4	2	123	43.3463	0.383403	26.88
27	60	1.43	720	N4	2	124	43.2489	0.384843	26.8793
27	60	1.43	720	N4	2	125	43.2488	0.387498	26.8866
27	60	1.43	720	N4	3	1	40.6714	0.397371	27.0988
27	60	1.43	720	N4	3	2	40.0437	0.403673	27.0902
27	60	1.43	720	N4	3	3	40.2988	0.410104	27.0672
27	60	1.43	720	N4	3	4	40.5381	0.410341	27.0651
27	60	1.43	720	N4	3	5	40.4892	0.412843	27.054
27	60	1.43	720	N4	3	6	-1.63142	0.376868	25.8799
27	60	1.43	720	N4	3	7	-1.94079	0.349396	26.0722
27	60	1.43	720	N4	3	8	-2.4483	0.357422	26.1147
27	60	1.43	720	N4	3	9	-2.21107	0.346568	26.1389
27	60	1.43	720	N4	3	10	-2.44029	0.327912	26.1696
27	60	1.43	720	N4	3	11	-2.46779	0.307791	26.2046
27	60	1.43	720	N4	3	12	-2.40632	0.280519	26.2833
27	60	1.43	720	N4	3	13	-2.30982	0.251253	26.3614
27	60	1.43	720	N4	3	14	-2.27839	0.223917	26.4224
27	60	1.43	720	N4	3	15	-2.01302	0.194819	26.4784
27	60	1.43	720	N4	3	16	-1.66573	0.168906	26.547
27	60	1.43	720	N4	3	17	-1.8483	0.139252	26.6003
27	60	1.43	720	N4	3	18	-1.61921	0.118697	26.6778
27	60	1.43	720	N4	3	19	-1.44493	0.0951815	26.7182
27	60	1.43	720	N4	3	20	-1.59767	0.0799233	26.7409
27	60	1.43	720	N4	3	21	-1.35427	0.0687023	26.7531
27	60	1.43	720	N4	3	22	-1.38732	0.0565217	26.7835
27	60	1.43	720	N4	3	23	-1.334	0.0481198	26.7938
27	60	1.43	720	N4	3	24	-1.4705	0.039665	26.8133
27	60	1.43	720	N4	3	25	-1.41199	0.0356903	26.8165
27	60	1.43	720	N4	3	26	-1.14681	0.0272063	26.8107
27	60	1.43	720	N4	3	27	-1.21245	0.0218984	26.8174
27	60	1.43	720	N4	3	28	-0.999602	0.0191079	26.8248
27	60	1.43	720	N4	3	29	-1.12567	0.0161602	26.8457
27	60	1.43	720	N4	3	30	-1.18172	0.016249	26.842
27	60	1.43	720	N4	3	31	-1.34959	0.0127945	26.8393
27	60	1.43	720	N4	3	32	-1.23102	0.0142597	26.8373
27	60	1.43	720	N4	3	33	-1.26089	0.0119776	26.8245
27	60	1.43	720	N4	3	34	-0.96231	0.0129801	26.8447
27	60	1.43	720	N4	3	35	-0.994024	0.0118271	26.8464
27	60	1.43	720	N4	3	36	-1.16057	0.0120662	26.8367
27	60	1.43	720	N4	3	37	-1.22444	0.011017	26.8176
27	60	1.43	720	N4	3	38	-1.16006	0.0104116	26.8235
27	60	1.43	720	N4	3	39	-1.16658	0.0105236	26.8346
27	60	1.43	720	N4	3	40	-1.27015	0.00972763	26.8381
27	60	1.43	720	N4	3	41	-1.05575	0.00823776	26.8439
27	60	1.43	720	N4	3	42	-1.04582	0.00971264	26.8339
27	60	1.43	720	N4	3	43	-1.08688	0.00920841	26.8389
27	60	1.43	720	N4	3	44	-1.18112	0.00916217	26.8353
27	60	1.43	720	N4	3	45	-0.801017	0.00939544	26.8487
27	60	1.43	720	N4	3	46	-0.99607	0.0080858	26.8427
27	60	1.43	720	N4	3	47	-0.799934	0.00756532	26.8354
27	60	1.43	720	N4	3	48	-0.671499	0.0076891	26.8263
27	60	1.43	720	N4	3	49	-0.912633	0.00795898	26.8226
27	60	1.43	720	N4	3	50	-0.821264	0.00817345	26.8363
27	60	1.43	720	N4	3	51	-0.893682	0.00636099	26.8506
27	60	1.43	720	N4	3	52	-0.86262	0.0072597	26.8525
27	60	1.43	720	N4	3	53	-0.927292	0.00637935	26.8345
27	60	1.43	720	N4	3	54	-0.901184	0.00633175	26.8325
27	60	1.43	720	N4	3	55	-0.766884	0.00697431	26.8274
27	60	1.43	720	N4	3	56	-0.942973	0.00732504	26.8554
27	60	1.43	720	N4	3	57	-0.209244	0.0069101	26.851
27	60	1.43	720	N4	3	58	-0.869391	0.00657906	26.8407
27	60	1.43	720	N4	3	59	-0.871465	0.00657167	26.8356
27	60	1.43	720	N4	3	60	-0.783871	0.00650091	26.8234
27	60	1.43	720	N4	3	61	-0.798574	0.0063346	26.8449
27	60	1.43	720	N4	3	62	-0.791781	0.00654547	26.8541
27	60	1.43	720	N4	3	63	-0.634956	0.00615088	26.8491
27	60	1.43	720	N4	3	64	-0.702135	0.00597185	26.8373
27	60	1.43	720	N4	3	65	-0.671411	0.00622117	26.8401
27	60	1.43	720	N4	3	66	1.78913	-0.00834514	28.2021
27	60	1.43	720	N4	3	67	1.61328	0.0119066	28.1069
27	60	1.43	720	N4	3	68	1.78816	0.00664207	28.031
27	60	1.43	720	N4	3	69	1.83882	0.00636987	28.0046
27	60	1.43	720	N4	3	70	2.06895	0.00759905	28.0012
27	60	1.43	720	N4	3	71	2.33784	0.00861894	27.9765
27	60	1.43	720	N4	3	72	2.84989	0.0100031	27.984
27	60	1.43	720	N4	3	73	3.47567	0.0130095	27.9789
27	60	1.43	720	N4	3	74	4.78434	0.0203796	27.9541
27	60	1.43	720	N4	3	75	6.64471	0.0275481	27.9427
27	60	1.43	720	N4	3	76	8.9085	0.0368448	27.9015
27	60	1.43	720	N4	3	77	11.5674	0.0521524	27.8627
27	60	1.43	720	N4	3	78	14.6034	0.06955	27.8224
27	60	1.43	720	N4	3	79	17.4178	0.0934046	27.7559
27	60	1.43	720	N4	3	80	20.4818	0.111655	27.7005
27	60	1.43	720	N4	3	81	23.014	0.136066	27.649
27	60	1.43	720	N4	3	82	24.9555	0.157436	27.5818
27	60	1.43	720	N4	3	83	26.7801	0.172565	27.5303
27	60	1.43	720	N4	3	84	28.3924	0.19312	27.4916
27	60	1.43	720	N4	3	85	29.8824	0.207012	27.4609
27	60	1.43	720	N4	3	86	31.1254	0.224278	27.4151
27	60	1.43	720	N4	3	87	31.9767	0.23966	27.3852
27	60	1.43	720	N4	3	88	33.1213	0.253925	27.3565
27	60	1.43	720	N4	3	89	33.6148	0.272748	27.314
27	60	1.43	720	N4	3	90	34.5993	0.282511	27.2833
27	60	1.43	720	N4	3	91	34.9651	0.291521	27.2678
27	60	1.43	720	N4	3	92	35.3268	0.302342	27.2547
27	60	1.43	720	N4	3	93	35.6094	0.31008	27.2387
27	60	1.43	720	N4	3	94	35.8509	0.315591	27.2236
27	60	1.43	720	N4	3	95	36.1777	0.325113	27.1988
27	60	1.43	720	N4	3	96	36.4586	0.329619	27.2025
27	60	1.43	720	N4	3	97	36.786	0.332349	27.1842
27	60	1.43	720	N4	3	98	36.6245	0.340276	27.171
27	60	1.43	720	N4	3	99	36.8022	0.345521	27.1636
27	60	1.43	720	N4	3	100	37.1288	0.349881	27.154
27	60	1.43	720	N4	3	101	37.2924	0.354409	27.1325
27	60	1.43	720	N4	3	102	37.5785	0.358516	27.1383
27	60	1.43	720	N4	3	103	37.5789	0.363576	27.1262
27	60	1.43	720	N4	3	104	37.5177	0.368452	27.1104
27	60	1.43	720	N4	3	105	37.8801	0.368952	27.1119
27	60	1.43	720	N4	3	106	37.6814	0.376646	27.1029
27	60	1.43	720	N4	3	107	38.0193	0.379443	27.0981
27	60	1.43	720	N4	3	108	38.037	0.383659	27.0893
27	60	1.43	720	N4	3	109	38.2851	0.388324	27.0904
27	60	1.43	720	N4	3	110	38.1469	0.390684	27.0873
27	60	1.43	720	N4	3	111	38.1936	0.392471	27.0777
27	60	1.43	720	N4	3	112	38.082	0.397866	27.0746
27	60	1.43	720	N4	3	113	38.1899	0.400536	27.0731
27	60	1.43	720	N4	3	114	38.2335	0.403292	27.0752
27	60	1.43	720	N4	3	115	38.4709	0.408178	27.0645
27	60	1.43	720	N4	3	116	38.3751	0.408988	27.0658
27	60	1.43	720	N4	3	117	38.2985	0.41172	27.0539
27	60	1.43	720	N4	3	118	38.4822	0.414592	27.0499
27	60	1.43	720	N4	3	119	38.5056	0.416447	27.0494
27	60	1.43	720	N4	3	120	38.4284	0.418503	27.0495
27	60	1.43	720	N4	3	121	38.4271	0.420646	27.048
27	60	1.43	720	N4	3	122	38.2975	0.424459	27.0348
27	60	1.43	720	N4	3	123	38.493	0.428092	27.032
27	60	1.43	720	N4	3	124	38.5072	0.429137	27.0285
27	60	1.43	720	N4	3	125	38.3493	0.431087	27.0284
27	60	1.43	720	N4	4	1	39.1963	0.310413	27.2592
27	60	1.43	720	N4	4	2	39.2341	0.310216	27.277
27	60	1.43	720	N4	4	3	39.3841	0.307712	27.2736
27	60	1.43	720	N4	4	4	39.2501	0.305327	27.2471
27	60	1.43	720	N4	4	5	39.1554	0.304535	27.2762
27	60	1.43	720	N4	4	6	-1.51353	0.291097	25.7967
27	60	1.43	720	N4	4	7	-2.33099	0.271095	25.9613
27	60	1.43	720	N4	4	8	-2.74145	0.238921	26.1572
27	60	1.43	720	N4	4	9	-2.50145	0.174324	26.3297
27	60	1.43	720	N4	4	10	-2.58031	0.124444	26.4607
27	60	1.43	720	N4	4	11	-2.66109	0.0943742	26.5244
27	60	1.43	720	N4	4	12	-2.5724	0.0767774	26.5938
27	60	1.43	720	N4	4	13	-2.16236	0.0664285	26.6301
27	60	1.43	720	N4	4	14	-2.16694	0.0550595	26.6486
27	60	1.43	720	N4	4	15	-1.90856	0.0487822	26.6659
27	60	1.43	720	N4	4	16	-1.7825	0.0449253	26.6682
27	60	1.43	720	N4	4	17	-1.6989	0.0435661	26.6838
27	60	1.43	720	N4	4	18	-1.67195	0.0399194	26.6966
27	60	1.43	720	N4	4	19	-1.87842	0.0379352	26.7022
27	60	1.43	720	N4	4	20	-1.79063	0.035417	26.7115
27	60	1.43	720	N4	4	21	-1.72748	0.0343272	26.7007
27	60	1.43	720	N4	4	22	-1.78183	0.0331807	26.7157
27	60	1.43	720	N4	4	23	-1.78932	0.0323798	26.7261
27	60	1.43	720	N4	4	24	-1.79949	0.0312166	26.7317
27	60	1.43	720	N4	4	25	-1.82732	0.0308313	26.7128
27	60	1.43	720	N4	4	26	-1.83528	0.0305305	26.7169
27	60	1.43	720	N4	4	27	-2.01388	0.0329537	26.7405
27	60	1.43	720	N4	4	28	-1.8029	0.0299318	26.7236
27	60	1.43	720	N4	4	29	-1.83405	0.0292671	26.7306
27	60	1.43	720	N4	4	30	-1.74816	0.0294868	26.7252
27	60	1.43	720	N4	4	31	-1.9165	0.028488	26.7161
27	60	1.43	720	N4	4	32	-1.8209	0.0285797	26.7342
27	60	1.43	720	N4	4	33	-1.80719	0.0281048	26.7311
27	60	1.43	720	N4	4	34	-1.7258	0.0281334	26.746
27	60	1.43	720	N4	4	35	-1.72217	0.0275567	26.7283
27	60	1.43	720	N4	4	36	-1.77398	0.0271112	26.7282
27	60	1.43	720	N4	4	37	-1.74141	0.0281641	26.763
27	60	1.43	720	N4	4	38	-1.88368	0.0289404	26.7419
27	60	1.43	720	N4	4	39	-1.69679	0.0262206	26.761
27	60	1.43	720	N4	4	40	-1.85876	0.026827	26.7533
27	60	1.43	720	N4	4	41	-1.58235	0.0263529	26.7397
27	60	1.43	720	N4	4	42	-1.7233	0.0283102	26.7664
27	60	1.43	720	N4	4	43	-1.68309	0.0262411	26.751
27	60	1.43	720	N4	4	44	-1.65285	0.025193	26.7405
27	60	1.43	720	N4	4	45	-1.68658	0.0255073	26.7491
27	60	1.43	720	N4	4	46	-1.54908	0.0253928	26.7349
27	60	1.43	720	N4	4	47	-1.6161	0.0254007	26.7658
27	60	1.43	720	N4	4	48	-1.68222	0.0255021	26.7464
27	60	1.43	720	N4	4	49	-1.43641	0.0289298	26.7567
27	60	1.43	720	N4	4	50	-1.5981	0.0244414	26.7448
27	60	1.43	720	N4	4	51	-1.54651	0.0247296	26.7452
27	60	1.43	720	N4	4	52	-1.63047	0.026427	26.7517
27	60	1.43	720	N4	4	53	-1.52977	0.0242308	26.7491
27	60	1.43	720	N4	4	54	-1.62708	0.0247852	26.7503
27	60	1.43	720	N4	4	55	-1.65037	0.0240773	26.7566
27	60	1.43	720	N4	4	56	-1.57047	0.0239195	26.7409
27	60	1.43	720	N4	4	57	-1.39116	0.023787	26.7543
27	60	1.43	720	N4	4	58	-1.47217	0.0241433	26.7444
27	60	1.43	720	N4	4	59	-1.40863	0.0238777	26.7679
27	60	1.43	720	N4	4	60	-1.45651	0.0236906	26.752
27	60	1.43	720	N4	4	61	-1.43332	0.0240298	26.7387
27	60	1.43	720	N4	4	62	-1.42664	0.0232519	26.7615
27	60	1.43	720	N4	4	63	-1.43136	0.0240302	26.7577
27	60	1.43	720	N4	4	64	-1.35988	0.0240372	26.7504
27	60	1.43	720	N4	4	65	-1.52807	0.0231379	26.7632
27	60	1.43	720	N4	4	66	5.26638	0.0200418	28.4158
27	60	1.43	720	N4	4	67	5.56599	0.0231589	28.3356
27	60	1.43	720	N4	4	68	5.83815	0.0253274	28.3081
27	60	1.43	720	N4	4	69	6.11306	0.0257898	28.3109
27	60	1.43	720	N4	4	70	6.20926	0.0293373	28.2883
27	60	1.43	720	N4	4	71	6.67873	0.0292675	28.2758
27	60	1.43	720	N4	4	72	7.37887	0.0318742	28.2596
27	60	1.43	720	N4	4	73	8.46096	0.0326345	28.2143
27	60	1.43	720	N4	4	74	9.52859	0.0386241	28.2034
27	60	1.43	720	N4	4	75	11.1162	0.045041	28.1715
27	60	1.43	720	N4	4	76	12.7462	0.0530289	28.1551
27	60	1.43	720	N4	4	77	14.426	0.0616145	28.1344
27	60	1.43	720	N4	4	78	16.5746	0.0727404	28.1123
27	60	1.43	720	N4	4	79	18.8305	0.086775	28.0588
27	60	1.43	720	N4	4	80	20.6125	0.0984479	28.0248
27	60	1.43	720	N4	4	81	22.7069	0.113495	27.9339
27	60	1.43	720	N4	4	82	24.069	0.123197	27.8805
27	60	1.43	720	N4	4	83	25.2455	0.131922	27.83
27	60	1.43	720	N4	4	84	26.3895	0.141575	27.8036
27	60	1.43	720	N4	4	85	27.2782	0.150181	27.7733
27	60	1.43	720	N4	4	86	28.1871	0.159735	27.7564
27	60	1.43	720	N4	4	87	28.7756	0.16516	27.7458
27	60	1.43	720	N4	4	88	29.3559	0.170623	27.7509
27	60	1.43	720	N4	4	89	29.7047	0.174591	27.7378
27	60	1.43	720	N4	4	90	30.3506	0.180683	27.6938
27	60	1.43	720	N4	4	91	30.5139	0.182382	27.6847
27	60	1.43	720	N4	4	92	30.8829	0.186041	27.6246
27	60	1.43	720	N4	4	93	31.0603	0.19051	27.64
27	60	1.43	720	N4	4	94	31.5648	0.195411	27.594
27	60	1.43	720	N4	4	95	31.6706	0.200969	27.6288
27	60	1.43	720	N4	4	96	31.9197	0.200784	27.6198
27	60	1.43	720	N4	4	97	32.313	0.209035	27.5914
27	60	1.43	720	N4	4	98	32.3164	0.208083	27.5936
27	60	1.43	720	N4	4	99	32.4941	0.209336	27.5938
27	60	1.43	720	N4	4	100	32.5576	0.210492	27.5899
27	60	1.43	720	N4	4	101	32.7069	0.209553	27.5678
27	60	1.43	720	N4	4	102	32.5377	0.208803	27.5845
27	60	1.43	720	N4	4	103	32.6094	0.208055	27.5725
27	60	1.43	720	N4	4	104	32.2664	0.206726	27.6062
27	60	1.43	720	N4	4	105	32.6001	0.208118	27.6132
27	60	1.43	720	N4	4	106	32.6052	0.208395	27.5811
27	60	1.43	720	N4	4	107	32.5549	0.21106	27.5935
27	60	1.43	720	N4	4	108	32.7678	0.214401	27.5668
27	60	1.43	720	N4	4	109	32.9473	0.21726	27.5517
27	60	1.43	720	N4	4	110	33.1728	0.21887	27.5283
27	60	1.43	720	N4	4	111	33.2539	0.220757	27.4977
27	60	1.43	720	N4	4	112	33.4252	0.225292	27.4815
27	60	1.43	720	N4	4	113	33.5529	0.228922	27.4824
27	60	1.43	720	N4	4	114	33.7277	0.234951	27.4593
27	60	1.43	720	N4	4	115	33.604	0.23816	27.4639
27	60	1.43	720	N4	4	116	33.9777	0.240891	27.4498
27	60	1.43	720	N4	4	117	34.2286	0.244264	27.4387
27	60	1.43	720	N4	4	118	34.3053	0.249033	27.4318
27	60	1.43	720	N4	4	119	34.2807	0.249172	27.4087
27	60	1.43	720	N4	4	120	34.2479	0.25087	27.3825
27	60	1.43	720	N4	4	121	34.3316	0.254417	27.3651
27	60	1.43	720	N4	4	122	34.4368	0.257218	27.3692
27	60	1.43	720	N4	4	123	34.6406	0.258626	27.3625
27	60	1.43	720	N4	4	124	34.6212	0.259819	27.3577
27	60	1.43	720	N4	4	125	34.7706	0.262079	27.3515
37	50	3.14	450	N4	1	1	29.6711	0.587013	35.2269
37	50	3.14	450	N4	1	2	29.656	0.583176	35.1897
37	50	3.14	450	N4	1	3	29.5423	0.580305	35.2289
37	50	3.14	450	N4	1	4	29.5146	0.578375	35.248
37	50	3.14	450	N4	1	5	29.4798	0.574008	35.2595
37	50	3.14	450	N4	1	6	-3.39364	0.542558	33.8835
37	50	3.14	450	N4	1	7	-4.55423	0.52958	34.0037
37	50	3.14	450	N4	1	8	-5.11242	0.5409	34.0219
37	50	3.14	450	N4	1	9	-5.18963	0.533502	34.0353
37	50	3.14	450	N4	1	10	-5.26195	0.532342	34.0351
37	50	3.14	450	N4	1	11	-5.02206	0.523785	34.074
37	50	3.14	450	N4	1	12	-4.83651	0.520849	34.1135
37	50	3.14	450	N4	1	13	-4.58189	0.51573	34.122
37	50	3.14	450	N4	1	14	-4.15752	0.508975	34.0969
37	50	3.14	450	N4	1	15	-3.92418	0.501317	34.1333
37	50	3.14	450	N4	1	16	-3.71135	0.50035	34.1397
37	50	3.14	450	N4	1	17	-3.47619	0.494908	34.1954
37	50	3.14	450	N4	1	18	-3.42913	0.487625	34.2179
37	50	3.14	450	N4	1	19	-3.40798	0.485025	34.2421
37	50	3.14	450	N4	1	20	-3.31517	0.474142	34.2557
37	50	3.14	450	N4	1	21	-3.33829	0.472597	34.2734
37	50	3.14	450	N4	1	22	-3.48771	0.469011	34.2843
37	50	3.14	450	N4	1	23	-3.33797	0.461599	34.2941
37	50	3.14	450	N4	1	24	-3.42562	0.456805	34.2994
37	50	3.14	450	N4	1	25	-3.38428	0.451541	34.3079
37	50	3.14	450	N4	1	26	-3.42913	0.447067	34.2923
37	50	3.14	450	N4	1	27	-3.41077	0.44098	34.2888
37	50	3.14	450	N4	1	28	-3.31914	0.436944	34.232
37	50	3.14	450	N4	1	29	-3.28594	0.436303	34.2626
37	50	3.14	450	N4	1	30	-3.29974	0.42777	34.2904
37	50	3.14	450	N4	1	31	-3.1993	0.423111	34.3118
37	50	3.14	450	N4	1	32	-3.21757	0.415726	34.3126
37	50	3.14	450	N4	1	33	-3.18744	0.41001	34.3278
37	50	3.14	450	N4	1	34	-3.08381	0.400596	34.3572
37	50	3.14	450	N4	1	35	-3.08024	0.396487	34.3614
37	50	3.14	450	N4	1	36	-3.02437	0.389032	34.415
37	50	3.14	450	N4	1	37	-3.00188	0.38269	34.445
37	50	3.14	450	N4	1	38	-3.00211	0.376638	34.4582
37	50	3.14	450	N4	1	39	-2.98715	0.369033	34.4956
37	50	3.14	450	N4	1	40	-2.93867	0.362111	34.5347
37	50	3.14	450	N4	1	41	-2.89905	0.356967	34.5473
37	50	3.14	450	N4	1	42	-2.8589	0.348953	34.567
37	50	3.14	450	N4	1	43	-2.84673	0.349052	34.539
37	50	3.14	450	N4	1	44	-2.87901	0.342783	34.5671
37	50	3.14	450	N4	1	45	-2.8913	0.336351	34.5858
37	50	3.14	450	N4	1	46	-2.77188	0.3297	34.6113
37	50	3.14	450	N4	1	47	-2.79815	0.327875	34.5826
37	50	3.14	450	N4	1	48	-2.77588	0.330519	34.5701
37	50	3.14	450	N4	1	49	-2.78678	0.326778	34.6043
37	50	3.14	450	N4	1	50	-2.73688	0.323071	34.6473
37	50	3.14	450	N4	1	51	-2.65021	0.322914	34.67
37	50	3.14	450	N4	1	52	-2.64038	0.318009	34.6973
37	50	3.14	450	N4	1	53	-2.6409	0.316707	34.7217
37	50	3.14	450	N4	1	54	-2.68895	0.311452	34.7157
37	50	3.14	450	N4	1	55	-2.41042	0.308445	34.7366
37	50	3.14	450	N4	1	56	-2.49838	0.306358	34.6946
37	50	3.14	450	N4	1	57	-2.71245	0.303386	34.7386
37	50	3.14	450	N4	1	58	-2.653	0.303938	34.7372
37	50	3.14	450	N4	1	59	-2.55331	0.29956	34.7766
37	50	3.14	450	N4	1	60	-2.53153	0.299369	34.7893
37	50	3.14	450	N4	1	61	-2.53841	0.294851	34.7989
37	50	3.14	450	N4	1	62	-2.58412	0.294805	34.812
37	50	3.14	450	N4	1	63	-2.54556	0.293974	34.8222
37	50	3.14	450	N4	1	64	-2.51979	0.292709	34.8145
37	50	3.14	450	N4	1	65	-2.4672	0.289604	34.8375
37	50	3.14	450	N4	1	66	12.6741	0.295828	36.5057
37	50	3.14	450	N4	1	67	18.7549	0.311398	36.391
37	50	3.14	450	N4	1	68	20.8487	0.311623	36.3259
37	50	3.14	450	N4	1	69	22.2257	0.31727	36.2789
37	50	3.14	450	N4	1	70	23.1443	0.328113	36.2452
37	50	3.14	450	N4	1	71	23.8743	0.3354	36.1842
37	50	3.14	450	N4	1	72	24.4116	0.344645	36.1571
37	50	3.14	450	N4	1	73	24.8465	0.353176	36.1145
37	50	3.14	450	N4	1	74	25.2313	0.360121	36.0703
37	50	3.14	450	N4	1	75	25.4983	0.365706	36.0574
37	50	3.14	450	N4	1	76	25.8005	0.373526	36.024
37	50	3.14	450	N4	1	77	26.0007	0.378866	36.0136
37	50	3.14	450	N4	1	78	26.2277	0.388023	35.9835
37	50	3.14	450	N4	1	79	26.421	0.396299	35.9298
37	50	3.14	450	N4	1	80	26.7053	0.402508	35.8959
37	50	3.14	450	N4	1	81	26.9168	0.409267	35.8757
37	50	3.14	450	N4	1	82	27.1183	0.413724	35.862
37	50	3.14	450	N4	1	83	27.2694	0.417218	35.8465
37	50	3.14	450	N4	1	84	27.4848	0.425414	35.8226
37	50	3.14	450	N4	1	85	27.5861	0.426618	35.8111
37	50	3.14	450	N4	1	86	27.6807	0.432136	35.7968
37	50	3.14	450	N4	1	87	27.8292	0.437172	35.7717
37	50	3.14	450	N4	1	88	27.836	0.439828	35.7669
37	50	3.14	450	N4	1	89	27.9766	0.444451	35.7453
37	50	3.14	450	N4	1	90	28.0789	0.447536	35.7389
37	50	3.14	450	N4	1	91	28.1112	0.451413	35.7167
37	50	3.14	450	N4	1	92	28.1756	0.453742	35.7093
37	50	3.14	450	N4	1	93	28.2588	0.459317	35.7021
37	50	3.14	450	N4	1	94	28.2682	0.459975	35.6923
37	50	3.14	450	N4	1	95	28.3947	0.462775	35.672
37	50	3.14	450	N4	1	96	28.4348	0.466437	35.6741
37	50	3.14	450	N4	1	97	28.5342	0.468472	35.6557
37	50	3.14	450	N4	1	98	28.5591	0.471128	35.6456
37	50	3.14	450	N4	1	99	28.6303	0.474591	35.6284
37	50	3.14	450	N4	1	100	28.6702	0.4754	35.6398
37	50	3.14	450	N4	1	101	28.7046	0.477444	35.6317
37	50	3.14	450	N4	1	102	28.6908	0.481309	35.6206
37	50	3.14	450	N4	1	103	28.707	0.483256	35.5998
37	50	3.14	450	N4	1	104	28.8763	0.484567	35.5966
37	50	3.14	450	N4	1	105	28.8324	0.485417	35.5982
37	50	3.14	450	N4	1	106	28.8209	0.48833	35.5842
37	50	3.14	450	N4	1	107	28.9199	0.490258	35.5635
37	50	3.14	450	N4	1	108	28.9574	0.491937	35.5361
37	50	3.14	450	N4	1	109	28.9278	0.492761	35.5396
37	50	3.14	450	N4	1	110	28.9811	0.495047	35.5495
37	50	3.14	450	N4	1	111	29.0136	0.495441	35.5558
37	50	3.14	450	N4	1	112	29.046	0.497349	35.5418
37	50	3.14	450	N4	1	113	29.1162	0.498646	35.537
37	50	3.14	450	N4	1	114	29.0724	0.499089	35.5455
37	50	3.14	450	N4	1	115	29.0906	0.500689	35.5433
37	50	3.14	450	N4	1	116	29.1583	0.502562	35.5029
37	50	3.14	450	N4	1	117	29.1652	0.503871	35.5134
37	50	3.14	450	N4	1	118	29.1362	0.504214	35.513
37	50	3.14	450	N4	1	119	29.1833	0.505167	35.5144
37	50	3.14	450	N4	1	120	29.1757	0.505912	35.5179
37	50	3.14	450	N4	1	121	29.3145	0.507301	35.5125
37	50	3.14	450	N4	1	122	29.2891	0.508941	35.509
37	50	3.14	450	N4	1	123	29.2687	0.508596	35.5059
37	50	3.14	450	N4	1	124	29.2307	0.510224	35.5033
37	50	3.14	450	N4	1	125	29.2156	0.511093	35.4977
37	50	3.14	450	N4	2	1	29.4289	0.505346	35.3055
37	50	3.14	450	N4	2	2	29.4297	0.506453	35.3312
37	50	3.14	450	N4	2	3	29.3918	0.509308	35.3266
37	50	3.14	450	N4	2	4	29.4768	0.505704	35.3405
37	50	3.14	450	N4	2	5	29.374	0.506213	35.345
37	50	3.14	450	N4	2	6	-3.10832	0.486079	34.1036
37	50	3.14	450	N4	2	7	-4.21089	0.480423	34.2703
37	50	3.14	450	N4	2	8	-5.14327	0.483087	34.3117
37	50	3.14	450	N4	2	9	-5.28089	0.479083	34.3388
37	50	3.14	450	N4	2	10	-5.12525	0.477746	34.3588
37	50	3.14	450	N4	2	11	-5.08319	0.474265	34.3787
37	50	3.14	450	N4	2	12	-4.95715	0.47152	34.3992
37	50	3.14	450	N4	2	13	-4.52092	0.467106	34.414
37	50	3.14	450	N4	2	14	-4.46946	0.464351	34.4424
37	50	3.14	450	N4	2	15	-4.06073	0.460677	34.4731
37	50	3.14	450	N4	2	16	-3.94438	0.458244	34.4944
37	50	3.14	450	N4	2	17	-3.66902	0.45336	34.4956
37	50	3.14	450	N4	2	18	-3.63946	0.449423	34.5384
37	50	3.14	450	N4	2	19	-3.60955	0.446354	34.5615
37	50	3.14	450	N4	2	20	-3.59347	0.44359	34.5715
37	50	3.14	450	N4	2	21	-3.54748	0.441679	34.5985
37	50	3.14	450	N4	2	22	-3.72738	0.441915	34.6083
37	50	3.14	450	N4	2	23	-3.69484	0.436528	34.6405
37	50	3.14	450	N4	2	24	-3.62622	0.43343	34.6599
37	50	3.14	450	N4	2	25	-3.7129	0.432641	34.6752
37	50	3.14	450	N4	2	26	-3.78846	0.430882	34.6442
37	50	3.14	450	N4	2	27	-3.75881	0.427774	34.7149
37	50	3.14	450	N4	2	28	-3.71481	0.424654	34.7158
37	50	3.14	450	N4	2	29	-3.6414	0.423032	34.7451
37	50	3.14	450	N4	2	30	-3.54943	0.421996	34.7457
37	50	3.14	450	N4	2	31	-3.57699	0.418927	34.7663
37	50	3.14	450	N4	2	32	-3.52271	0.416412	34.7959
37	50	3.14	450	N4	2	33	-3.60907	0.414937	34.79
37	50	3.14	450	N4	2	34	-3.58313	0.41044	34.8208
37	50	3.14	450	N4	2	35	-3.44017	0.409094	34.817
37	50	3.14	450	N4	2	36	-3.45165	0.406169	34.8189
37	50	3.14	450	N4	2	37	-3.52744	0.403083	34.8576
37	50	3.14	450	N4	2	38	-3.45417	0.401356	34.87
37	50	3.14	450	N4	2	39	-3.38507	0.399473	34.8959
37	50	3.14	450	N4	2	40	-3.29557	0.397617	34.8967
37	50	3.14	450	N4	2	41	-3.32096	0.394962	34.9097
37	50	3.14	450	N4	2	42	-3.37725	0.393017	34.9232
37	50	3.14	450	N4	2	43	-3.44239	0.391439	34.9404
37	50	3.14	450	N4	2	44	-3.31579	0.389562	34.9507
37	50	3.14	450	N4	2	45	-3.30906	0.388513	34.9524
37	50	3.14	450	N4	2	46	-3.39179	0.387109	34.9572
37	50	3.14	450	N4	2	47	-3.23616	0.385139	34.9661
37	50	3.14	450	N4	2	48	-3.24545	0.383804	34.9809
37	50	3.14	450	N4	2	49	-3.27402	0.382479	34.9803
37	50	3.14	450	N4	2	50	-3.22207	0.381398	34.9806
37	50	3.14	450	N4	2	51	-3.24191	0.378248	34.982
37	50	3.14	450	N4	2	52	-3.32108	0.374625	35.0247
37	50	3.14	450	N4	2	53	-3.11433	0.373345	35.0385
37	50	3.14	450	N4	2	54	-3.23978	0.371439	35.0694
37	50	3.14	450	N4	2	55	-3.24652	0.371472	35.0661
37	50	3.14	450	N4	2	56	-3.20734	0.37033	35.0852
37	50	3.14	450	N4	2	57	-3.26349	0.370326	35.0919
37	50	3.14	450	N4	2	58	-3.12041	0.368783	35.1064
37	50	3.14	450	N4	2	59	-3.03707	0.367805	35.114
37	50	3.14	450	N4	2	60	-3.10259	0.367311	35.1276
37	50	3.14	450	N4	2	61	-3.08799	0.366971	35.1363
37	50	3.14	450	N4	2	62	-2.97731	0.36656	35.136
37	50	3.14	450	N4	2	63	-3.06136	0.366374	35.1356
37	50	3.14	450	N4	2	64	-3.11509	0.366084	35.1451
37	50	3.14	450	N4	2	65	-3.14949	0.36657	35.1413
37	50	3.14	450	N4	2	66	15.002	0.37472	36.5004
37	50	3.14	450	N4	2	67	21.3527	0.383647	36.405
37	50	3.14	450	N4	2	68	23.0037	0.393932	36.2883
37	50	3.14	450	N4	2	69	24.5967	0.402786	36.2353
37	50	3.14	450	N4	2	70	25.6438	0.411015	36.1949
37	50	3.14	450	N4	2	71	26.6367	0.419675	36.1429
37	50	3.14	450	N4	2	72	27.1522	0.42591	36.1119
37	50	3.14	450	N4	2	73	27.4873	0.431045	36.0921
37	50	3.14	450	N4	2	74	27.6508	0.434508	36.0754
37	50	3.14	450	N4	2	75	27.7702	0.437674	36.0573
37	50	3.14	450	N4	2	76	27.938	0.440063	36.0399
37	50	3.14	450	N4	2	77	28.109	0.443777	36.013
37	50	3.14	450	N4	2	78	28.2545	0.445152	36.0101
37	50	3.14	450	N4	2	79	28.363	0.448002	35.999
37	50	3.14	450	N4	2	80	28.4491	0.450888	35.9925
37	50	3.14	450	N4	2	81	28.4954	0.452928	35.9857
37	50	3.14	450	N4	2	82	28.5701	0.456465	35.9697
37	50	3.14	450	N4	2	83	28.6817	0.459485	35.9546
37	50	3.14	450	N4	2	84	28.7664	0.461754	35.9455
37	50	3.14	450	N4	2	85	28.7373	0.463642	35.9531
37	50	3.14	450	N4	2	86	28.8676	0.465935	35.9434
37	50	3.14	450	N4	2	87	28.9471	0.470273	35.9309
37	50	3.14	450	N4	2	88	29.1594	0.471969	35.9333
37	50	3.14	450	N4	2	89	29.1185	0.474126	35.9106
37	50	3.14	450	N4	2	90	29.1507	0.476923	35.901
37	50	3.14	450	N4	2	91	28.7527	0.478593	35.9002
37	50	3.14	450	N4	2	92	29.1067	0.480723	35.8898
37	50	3.14	450	N4	2	93	29.1944	0.482642	35.8897
37	50	3.14	450	N4	2	94	29.2399	0.484264	35.8878
37	50	3.14	450	N4	2	95	29.287	0.486598	35.8791
37	50	3.14	450	N4	2	96	29.4251	0.487188	35.8801
37	50	3.14	450	N4	2	97	29.3322	0.490031	35.8693
37	50	3.14	450	N4	2	98	29.4219	0.491193	35.8721
37	50	3.14	450	N4	2	99	29.4868	0.492034	35.876
37	50	3.14	450	N4	2	100	29.5374	0.495552	35.8462
37	50	3.14	450	N4	2	101	29.5932	0.500175	35.7697
37	50	3.14	450	N4	2	102	29.8194	0.50136	35.578
37	50	3.14	450	N4	2	103	29.5477	0.501874	35.7113
37	50	3.14	450	N4	2	104	29.6705	0.501533	35.7508
37	50	3.14	450	N4	2	105	29.6317	0.502773	35.7811
37	50	3.14	450	N4	2	106	29.6644	0.503341	35.7744
37	50	3.14	450	N4	2	107	29.6267	0.503844	35.8001
37	50	3.14	450	N4	2	108	29.7723	0.505213	35.7892
37	50	3.14	450	N4	2	109	29.7541	0.505735	35.805
37	50	3.14	450	N4	2	110	29.8078	0.506997	35.7864
37	50	3.14	450	N4	2	111	29.7118	0.508825	35.786
37	50	3.14	450	N4	2	112	29.7688	0.509373	35.801
37	50	3.14	450	N4	2	113	29.7686	0.50919	35.8101
37	50	3.14	450	N4	2	114	29.6978	0.510315	35.8043
37	50	3.14	450	N4	2	115	29.8176	0.510714	35.8093
37	50	3.14	450	N4	2	116	29.7199	0.512216	35.8009
37	50	3.14	450	N4	2	117	29.7051	0.513554	35.7974
37	50	3.14	450	N4	2	118	29.8109	0.513941	35.799
37	50	3.14	450	N4	2	119	29.7653	0.513898	35.8054
37	50	3.14	450	N4	2	120	29.9358	0.515168	35.7928
37	50	3.14	450	N4	2	121	29.883	0.515955	35.799
37	50	3.14	450	N4	2	122	29.7791	0.517174	35.7954
37	50	3.14	450	N4	2	123	29.7406	0.51721	35.7975
37	50	3.14	450	N4	2	124	29.8351	0.519414	35.7841
37	50	3.14	450	N4	2	125	29.8301	0.519453	35.7878
37	50	3.14	450	N4	3	1	29.736	0.505922	35.6477
37	50	3.14	450	N4	3	2	29.7387	0.502136	35.6672
37	50	3.14	450	N4	3	3	29.6859	0.502184	35.6458
37	50	3.14	450	N4	3	4	29.6969	0.503792	35.6602
37	50	3.14	450	N4	3	5	29.6697	0.497221	35.6977
37	50	3.14	450	N4	3	6	-4.05925	0.468207	34.9074
37	50	3.14	450	N4	3	7	-5.43384	0.444127	35.1015
37	50	3.14	450	N4	3	8	-5.73221	0.45068	35.1783
37	50	3.14	450	N4	3	9	-5.7561	0.444961	35.2198
37	50	3.14	450	N4	3	10	-5.55427	0.438754	35.2595
37	50	3.14	450	N4	3	11	-5.16066	0.430456	35.3298
37	50	3.14	450	N4	3	12	-4.72528	0.422789	35.3581
37	50	3.14	450	N4	3	13	-4.31182	0.414304	35.4028
37	50	3.14	450	N4	3	14	-4.07949	0.407786	35.4416
37	50	3.14	450	N4	3	15	-3.92853	0.399319	35.4738
37	50	3.14	450	N4	3	16	-3.84946	0.391141	35.5077
37	50	3.14	450	N4	3	17	-3.79469	0.383265	35.5506
37	50	3.14	450	N4	3	18	-3.84182	0.37694	35.5686
37	50	3.14	450	N4	3	19	-3.95676	0.371725	35.6005
37	50	3.14	450	N4	3	20	-3.99829	0.36321	35.6414
37	50	3.14	450	N4	3	21	-3.88704	0.358149	35.6554
37	50	3.14	450	N4	3	22	-3.66419	0.351207	35.6681
37	50	3.14	450	N4	3	23	-3.97614	0.347574	35.6984
37	50	3.14	450	N4	3	24	-3.97993	0.340689	35.7243
37	50	3.14	450	N4	3	25	-3.95948	0.335134	35.744
37	50	3.14	450	N4	3	26	-3.9005	0.332681	35.7517
37	50	3.14	450	N4	3	27	-3.70572	0.328598	35.767
37	50	3.14	450	N4	3	28	-3.80944	0.325512	35.7736
37	50	3.14	450	N4	3	29	-3.6412	0.323902	35.7334
37	50	3.14	450	N4	3	30	-3.83553	0.322242	35.7885
37	50	3.14	450	N4	3	31	-3.76723	0.320228	35.7745
37	50	3.14	450	N4	3	32	-3.79736	0.319637	35.8009
37	50	3.14	450	N4	3	33	-3.81193	0.31784	35.7976
37	50	3.14	450	N4	3	34	-3.72079	0.317004	35.8017
37	50	3.14	450	N4	3	35	-3.73624	0.315228	35.8169
37	50	3.14	450	N4	3	36	-3.53583	0.314599	35.8152
37	50	3.14	450	N4	3	37	-3.52401	0.314699	35.8088
37	50	3.14	450	N4	3	38	-3.41185	0.313661	35.8172
37	50	3.14	450	N4	3	39	-3.7724	0.314845	35.7596
37	50	3.14	450	N4	3	40	-3.6242	0.314831	35.8107
37	50	3.14	450	N4	3	41	-3.68689	0.31429	35.8087
37	50	3.14	450	N4	3	42	-3.40046	0.315924	35.7938
37	50	3.14	450	N4	3	43	-3.5692	0.3154	35.8081
37	50	3.14	450	N4	3	44	-3.68478	0.318339	35.8092
37	50	3.14	450	N4	3	45	-3.45099	0.316081	35.8059
37	50	3.14	450	N4	3	46	-3.70874	0.315879	35.7996
37	50	3.14	450	N4	3	47	-3.45533	0.319018	35.8064
37	50	3.14	450	N4	3	48	-3.51967	0.317314	35.7955
37	50	3.14	450	N4	3	49	-3.56738	0.31729	35.7943
37	50	3.14	450	N4	3	50	-3.42542	0.320178	35.7954
37	50	3.14	450	N4	3	51	-3.58915	0.319362	35.7854
37	50	3.14	450	N4	3	52	-3.54972	0.319358	35.7862
37	50	3.14	450	N4	3	53	-3.56855	0.321958	35.7746
37	50	3.14	450	N4	3	54	-3.50243	0.321818	35.7672
37	50	3.14	450	N4	3	55	-3.57577	0.322819	35.7667
37	50	3.14	450	N4	3	56	-3.34841	0.32414	35.7635
37	50	3.14	450	N4	3	57	-3.45434	0.325475	35.7457
37	50	3.14	450	N4	3	58	-3.45669	0.325566	35.7572
37	50	3.14	450	N4	3	59	-3.4614	0.326553	35.7484
37	50	3.14	450	N4	3	60	-3.37489	0.327202	35.7412
37	50	3.14	450	N4	3	61	-3.36883	0.329749	35.7285
37	50	3.14	450	N4	3	62	-3.426	0.328238	35.7345
37	50	3.14	450	N4	3	63	-3.23862	0.329729	35.7211
37	50	3.14	450	N4	3	64	-3.27095	0.330857	35.7112
37	50	3.14	450	N4	3	65	-3.27739	0.331723	35.7241
37	50	3.14	450	N4	3	66	16.3941	0.349872	36.5357
37	50	3.14	450	N4	3	67	21.3262	0.381652	36.383
37	50	3.14	450	N4	3	68	23.2893	0.380611	36.3018
37	50	3.14	450	N4	3	69	24.8695	0.392504	36.2337
37	50	3.14	450	N4	3	70	26.2289	0.402402	36.1686
37	50	3.14	450	N4	3	71	27.3472	0.412811	36.1119
37	50	3.14	450	N4	3	72	27.8058	0.41948	36.0704
37	50	3.14	450	N4	3	73	28.2991	0.427742	36.0206
37	50	3.14	450	N4	3	74	28.429	0.429642	36.0137
37	50	3.14	450	N4	3	75	28.6685	0.435215	35.9762
37	50	3.14	450	N4	3	76	28.7605	0.437547	35.9484
37	50	3.14	450	N4	3	77	28.9461	0.44107	35.9295
37	50	3.14	450	N4	3	78	29.0414	0.446103	35.881
37	50	3.14	450	N4	3	79	29.0912	0.450019	35.8762
37	50	3.14	450	N4	3	80	29.1604	0.454705	35.8328
37	50	3.14	450	N4	3	81	29.3019	0.457684	35.8199
37	50	3.14	450	N4	3	82	29.2924	0.463953	35.7962
37	50	3.14	450	N4	3	83	29.393	0.463464	35.8174
37	50	3.14	450	N4	3	84	29.4306	0.469887	35.7894
37	50	3.14	450	N4	3	85	29.518	0.471557	35.7832
37	50	3.14	450	N4	3	86	29.761	0.472825	35.7702
37	50	3.14	450	N4	3	87	29.6957	0.477523	35.771
37	50	3.14	450	N4	3	88	29.8114	0.480528	35.7562
37	50	3.14	450	N4	3	89	29.6345	0.482562	35.7642
37	50	3.14	450	N4	3	90	29.8231	0.484972	35.7474
37	50	3.14	450	N4	3	91	29.6971	0.491304	35.7444
37	50	3.14	450	N4	3	92	29.8386	0.489093	35.7425
37	50	3.14	450	N4	3	93	29.9473	0.492472	35.7229
37	50	3.14	450	N4	3	94	30.0748	0.494066	35.7253
37	50	3.14	450	N4	3	95	29.8518	0.497256	35.7106
37	50	3.14	450	N4	3	96	30.2004	0.498921	35.7061
37	50	3.14	450	N4	3	97	30.1334	0.501059	35.6998
37	50	3.14	450	N4	3	98	30.1762	0.499958	35.7108
37	50	3.14	450	N4	3	99	30.217	0.504815	35.6927
37	50	3.14	450	N4	3	100	30.222	0.506136	35.6795
37	50	3.14	450	N4	3	101	30.2805	0.50758	35.6897
37	50	3.14	450	N4	3	102	30.3456	0.509219	35.6833
37	50	3.14	450	N4	3	103	30.2296	0.511543	35.6667
37	50	3.14	450	N4	3	104	30.3207	0.514307	35.654
37	50	3.14	450	N4	3	105	30.4174	0.519338	35.464
37	50	3.14	450	N4	3	106	30.2721	0.523632	35.5863
37	50	3.14	450	N4	3	107	30.5385	0.517277	35.5985
37	50	3.14	450	N4	3	108	30.5389	0.523544	35.6093
37	50	3.14	450	N4	3	109	30.3341	0.521774	35.6213
37	50	3.14	450	N4	3	110	30.339	0.523827	35.6202
37	50	3.14	450	N4	3	111	30.5295	0.524604	35.6321
37	50	3.14	450	N4	3	112	30.6553	0.525675	35.6331
37	50	3.14	450	N4	3	113	30.5735	0.527566	35.5947
37	50	3.14	450	N4	3	114	30.6924	0.527673	35.627
37	50	3.14	450	N4	3	115	30.5222	0.529029	35.6411
37	50	3.14	450	N4	3	116	30.6035	0.529979	35.6175
37	50	3.14	450	N4	3	117	30.4494	0.53299	35.6221
37	50	3.14	450	N4	3	118	30.5892	0.530597	35.6178
37	50	3.14	450	N4	3	119	30.5886	0.532478	35.6243
37	50	3.14	450	N4	3	120	30.6382	0.532275	35.6229
37	50	3.14	450	N4	3	121	30.5961	0.533137	35.6224
37	50	3.14	450	N4	3	122	30.6103	0.53287	35.6237
37	50	3.14	450	N4	3	123	30.6436	0.534797	35.6194
37	50	3.14	450	N4	3	124	30.5124	0.535131	35.6157
37	50	3.14	450	N4	3	125	30.8335	0.536888	35.5976
37	50	3.14	720	N4	1	1	35.2502	0.446538	35.8608
37	50	3.14	720	N4	1	2	35.2579	0.443633	35.8578
37	50	3.14	720	N4	1	3	35.2281	0.442923	35.9137
37	50	3.14	720	N4	1	4	35.0684	0.440199	35.9397
37	50	3.14	720	N4	1	5	35.1084	0.43695	35.9463
37	50	3.14	720	N4	1	6	-4.82429	0.400758	35.0498
37	50	3.14	720	N4	1	7	-6.2531	0.391408	35.2492
37	50	3.14	720	N4	1	8	-6.56832	0.387128	35.2891
37	50	3.14	720	N4	1	9	-6.25557	0.376453	35.3372
37	50	3.14	720	N4	1	10	-6.0121	0.369375	35.4118
37	50	3.14	720	N4	1	11	-6.02445	0.361363	35.4461
37	50	3.14	720	N4	1	12	-5.61116	0.353448	35.497
37	50	3.14	720	N4	1	13	-5.27066	0.345695	35.5435
37	50	3.14	720	N4	1	14	-4.95431	0.341794	35.5155
37	50	3.14	720	N4	1	15	-4.68066	0.339199	35.4555
37	50	3.14	720	N4	1	16	-4.29902	0.338181	35.5109
37	50	3.14	720	N4	1	17	-4.40049	0.33701	35.5936
37	50	3.14	720	N4	1	18	-4.22442	0.326187	35.6556
37	50	3.14	720	N4	1	19	-4.21885	0.320936	35.6969
37	50	3.14	720	N4	1	20	-4.3986	0.312168	35.7718
37	50	3.14	720	N4	1	21	-4.35684	0.300345	35.8239
37	50	3.14	720	N4	1	22	-4.46733	0.291695	35.9092
37	50	3.14	720	N4	1	23	-4.39819	0.285393	35.9176
37	50	3.14	720	N4	1	24	-4.51399	0.274442	35.9634
37	50	3.14	720	N4	1	25	-4.49022	0.272174	35.9877
37	50	3.14	720	N4	1	26	-4.40046	0.264871	36.0226
37	50	3.14	720	N4	1	27	-4.46873	0.260526	36.0498
37	50	3.14	720	N4	1	28	-4.37611	0.255283	36.0779
37	50	3.14	720	N4	1	29	-4.5467	0.253333	36.1055
37	50	3.14	720	N4	1	30	-4.4144	0.249947	36.1132
37	50	3.14	720	N4	1	31	-4.3405	0.246424	36.1359
37	50	3.14	720	N4	1	32	-4.3204	0.24281	36.1641
37	50	3.14	720	N4	1	33	-4.24933	0.240394	36.1693
37	50	3.14	720	N4	1	34	-4.26841	0.239576	36.1833
37	50	3.14	720	N4	1	35	-4.135	0.236237	36.2
37	50	3.14	720	N4	1	36	-4.27719	0.234494	36.2121
37	50	3.14	720	N4	1	37	-4.17066	0.233026	36.2112
37	50	3.14	720	N4	1	38	-4.16437	0.23089	36.2323
37	50	3.14	720	N4	1	39	-4.12456	0.226653	36.2476
37	50	3.14	720	N4	1	40	-4.15373	0.226924	36.2586
37	50	3.14	720	N4	1	41	-4.1951	0.225319	36.2776
37	50	3.14	720	N4	1	42	-4.07774	0.222924	36.2825
37	50	3.14	720	N4	1	43	-4.10282	0.220224	36.3029
37	50	3.14	720	N4	1	44	-4.15543	0.218142	36.3111
37	50	3.14	720	N4	1	45	-3.93376	0.212999	36.3387
37	50	3.14	720	N4	1	46	-4.10331	0.212551	36.3543
37	50	3.14	720	N4	1	47	-4.15883	0.209049	36.3561
37	50	3.14	720	N4	1	48	-4.06859	0.207597	36.3719
37	50	3.14	720	N4	1	49	-4.09182	0.205133	36.3898
37	50	3.14	720	N4	1	50	-4.11273	0.202904	36.391
37	50	3.14	720	N4	1	51	-4.04758	0.200346	36.4085
37	50	3.14	720	N4	1	52	-4.07586	0.199019	36.4049
37	50	3.14	720	N4	1	53	-3.98786	0.196933	36.4155
37	50	3.14	720	N4	1	54	-3.98533	0.19414	36.4202
37	50	3.14	720	N4	1	55	-4.01111	0.193041	36.4315
37	50	3.14	720	N4	1	56	-4.00449	0.19149	36.4282
37	50	3.14	720	N4	1	57	-3.84713	0.189946	36.4269
37	50	3.14	720	N4	1	58	-3.92078	0.191972	36.4013
37	50	3.14	720	N4	1	59	-3.76696	0.19264	36.3835
37	50	3.14	720	N4	1	60	-3.82701	0.193719	36.3253
37	50	3.14	720	N4	1	61	-4.03602	0.20052	36.3536
37	50	3.14	720	N4	1	62	-3.67371	0.202883	36.2893
37	50	3.14	720	N4	1	63	-3.84065	0.203789	36.2872
37	50	3.14	720	N4	1	64	-3.82879	0.203033	36.2911
37	50	3.14	720	N4	1	65	-3.76632	0.20544	36.2942
37	50	3.14	720	N4	1	66	19.8294	0.226284	37.2791
37	50	3.14	720	N4	1	67	23.1792	0.234213	37.1427
37	50	3.14	720	N4	1	68	25.3456	0.240089	37.0601
37	50	3.14	720	N4	1	69	26.724	0.2423	37.0148
37	50	3.14	720	N4	1	70	27.9888	0.252902	36.9586
37	50	3.14	720	N4	1	71	28.9424	0.259002	36.9109
37	50	3.14	720	N4	1	72	29.3998	0.264728	36.8487
37	50	3.14	720	N4	1	73	29.5155	0.266847	36.806
37	50	3.14	720	N4	1	74	29.8806	0.263935	36.7947
37	50	3.14	720	N4	1	75	29.9032	0.269935	36.7628
37	50	3.14	720	N4	1	76	29.9118	0.272523	36.7157
37	50	3.14	720	N4	1	77	30.2842	0.279046	36.7244
37	50	3.14	720	N4	1	78	30.7639	0.2885	36.6897
37	50	3.14	720	N4	1	79	31.02	0.290496	36.6574
37	50	3.14	720	N4	1	80	31.2195	0.292477	36.6223
37	50	3.14	720	N4	1	81	31.2529	0.299904	36.6078
37	50	3.14	720	N4	1	82	31.7281	0.300497	36.5893
37	50	3.14	720	N4	1	83	32.0983	0.305951	36.5628
37	50	3.14	720	N4	1	84	32.1281	0.309243	36.5234
37	50	3.14	720	N4	1	85	32.212	0.318554	36.5575
37	50	3.14	720	N4	1	86	32.4506	0.323023	36.5181
37	50	3.14	720	N4	1	87	32.2682	0.325239	36.5207
37	50	3.14	720	N4	1	88	32.8986	0.331991	36.4217
37	50	3.14	720	N4	1	89	33.0399	0.339043	36.3856
37	50	3.14	720	N4	1	90	33.1231	0.346537	36.3581
37	50	3.14	720	N4	1	91	33.5921	0.351335	36.3425
37	50	3.14	720	N4	1	92	33.5866	0.35596	36.3213
37	50	3.14	720	N4	1	93	33.5608	0.357025	36.2934
37	50	3.14	720	N4	1	94	33.7642	0.36131	36.31
37	50	3.14	720	N4	1	95	33.9543	0.364966	36.2742
37	50	3.14	720	N4	1	96	34.142	0.368332	36.3238
37	50	3.14	720	N4	1	97	34.1045	0.368491	36.322
37	50	3.14	720	N4	1	98	33.8242	0.362033	36.373
37	50	3.14	720	N4	1	99	33.6361	0.351612	36.3838
37	50	3.14	720	N4	1	100	33.0195	0.335758	36.4685
37	50	3.14	720	N4	1	101	32.5451	0.318585	36.512
37	50	3.14	720	N4	1	102	31.8988	0.299855	36.6074
37	50	3.14	720	N4	1	103	31.0164	0.282798	36.6718
37	50	3.14	720	N4	1	104	30.3016	0.271524	36.7267
37	50	3.14	720	N4	1	105	29.9581	0.262783	36.7538
37	50	3.14	720	N4	1	106	29.7033	0.258865	36.7759
37	50	3.14	720	N4	1	107	29.5709	0.259688	36.7682
37	50	3.14	720	N4	1	108	29.8123	0.260464	36.755
37	50	3.14	720	N4	1	109	30.0288	0.267626	36.7285
37	50	3.14	720	N4	1	110	30.2603	0.276303	36.6884
37	50	3.14	720	N4	1	111	30.6458	0.29043	36.6353
37	50	3.14	720	N4	1	112	31.4012	0.310643	36.5575
37	50	3.14	720	N4	1	113	32.1872	0.32759	36.4628
37	50	3.14	720	N4	1	114	32.8966	0.352173	36.3857
37	50	3.14	720	N4	1	115	33.6347	0.374931	36.293
37	50	3.14	720	N4	1	116	34.1891	0.394047	36.1983
37	50	3.14	720	N4	1	117	34.5653	0.413475	36.111
37	50	3.14	720	N4	1	118	34.8455	0.428946	36.0503
37	50	3.14	720	N4	1	119	35.1082	0.443543	35.9832
37	50	3.14	720	N4	1	120	35.257	0.452753	35.9602
37	50	3.14	720	N4	1	121	35.4958	0.457735	35.9042
37	50	3.14	720	N4	1	122	35.5629	0.463106	35.9298
37	50	3.14	720	N4	1	123	35.6363	0.46338	35.9264
37	50	3.14	720	N4	1	124	35.6759	0.463406	35.9131
37	50	3.14	720	N4	1	125	35.6652	0.464875	35.9232
37	50	3.14	720	N4	2	1	38.4357	0.479398	35.8028
37	50	3.14	720	N4	2	2	38.3397	0.480746	35.8179
37	50	3.14	720	N4	2	3	38.4023	0.479236	35.8195
37	50	3.14	720	N4	2	4	38.4324	0.477894	35.8329
37	50	3.14	720	N4	2	5	38.3	0.47714	35.8297
37	50	3.14	720	N4	2	6	-4.92088	0.446598	34.7977
37	50	3.14	720	N4	2	7	-6.90203	0.442478	35.006
37	50	3.14	720	N4	2	8	-7.0376	0.4424	34.9676
37	50	3.14	720	N4	2	9	-6.96904	0.441129	35.0198
37	50	3.14	720	N4	2	10	-6.57846	0.436315	35.0515
37	50	3.14	720	N4	2	11	-6.09715	0.432442	35.0906
37	50	3.14	720	N4	2	12	-5.68707	0.429813	35.1101
37	50	3.14	720	N4	2	13	-5.30323	0.427574	35.1361
37	50	3.14	720	N4	2	14	-5.17637	0.422579	35.1638
37	50	3.14	720	N4	2	15	-4.82727	0.417811	35.179
37	50	3.14	720	N4	2	16	-4.90073	0.415549	35.1869
37	50	3.14	720	N4	2	17	-4.96876	0.412303	35.222
37	50	3.14	720	N4	2	18	-4.92157	0.408164	35.2258
37	50	3.14	720	N4	2	19	-5.09244	0.40553	35.2582
37	50	3.14	720	N4	2	20	-5.0618	0.404545	35.2622
37	50	3.14	720	N4	2	21	-5.16075	0.401255	35.2684
37	50	3.14	720	N4	2	22	-5.11524	0.40182	35.2687
37	50	3.14	720	N4	2	23	-5.00452	0.397396	35.2942
37	50	3.14	720	N4	2	24	-5.10872	0.395322	35.3036
37	50	3.14	720	N4	2	25	-5.03732	0.393359	35.3131
37	50	3.14	720	N4	2	26	-5.10565	0.390674	35.33
37	50	3.14	720	N4	2	27	-4.99248	0.393652	35.3373
37	50	3.14	720	N4	2	28	-4.92779	0.387476	35.3594
37	50	3.14	720	N4	2	29	-4.99604	0.384968	35.3839
37	50	3.14	720	N4	2	30	-4.83023	0.381968	35.4003
37	50	3.14	720	N4	2	31	-4.89304	0.378885	35.4312
37	50	3.14	720	N4	2	32	-4.92411	0.379213	35.4387
37	50	3.14	720	N4	2	33	-4.84488	0.377082	35.4531
37	50	3.14	720	N4	2	34	-4.69803	0.372937	35.4832
37	50	3.14	720	N4	2	35	-4.79297	0.37089	35.4929
37	50	3.14	720	N4	2	36	-4.65301	0.369163	35.5153
37	50	3.14	720	N4	2	37	-4.72392	0.369346	35.5152
37	50	3.14	720	N4	2	38	-4.63904	0.366054	35.5377
37	50	3.14	720	N4	2	39	-4.84097	0.363577	35.5786
37	50	3.14	720	N4	2	40	-4.81882	0.361903	35.5813
37	50	3.14	720	N4	2	41	-4.70009	0.360608	35.5958
37	50	3.14	720	N4	2	42	-4.58576	0.357794	35.6329
37	50	3.14	720	N4	2	43	-4.78239	0.356283	35.6498
37	50	3.14	720	N4	2	44	-4.73663	0.353876	35.6624
37	50	3.14	720	N4	2	45	-4.72453	0.351065	35.6917
37	50	3.14	720	N4	2	46	-4.5946	0.350299	35.6852
37	50	3.14	720	N4	2	47	-4.64415	0.349135	35.7051
37	50	3.14	720	N4	2	48	-4.64325	0.347833	35.7175
37	50	3.14	720	N4	2	49	-4.8353	0.345994	35.7134
37	50	3.14	720	N4	2	50	-4.72563	0.344217	35.7427
37	50	3.14	720	N4	2	51	-4.54906	0.342319	35.7616
37	50	3.14	720	N4	2	52	-4.65131	0.341619	35.7531
37	50	3.14	720	N4	2	53	-4.52255	0.341213	35.7458
37	50	3.14	720	N4	2	54	-4.70183	0.3377	35.781
37	50	3.14	720	N4	2	55	-4.59806	0.335855	35.7652
37	50	3.14	720	N4	2	56	-4.6105	0.344627	35.6247
37	50	3.14	720	N4	2	57	-4.58658	0.353065	35.6202
37	50	3.14	720	N4	2	58	-4.52179	0.356681	35.5825
37	50	3.14	720	N4	2	59	-4.54515	0.354687	35.6099
37	50	3.14	720	N4	2	60	-4.44136	0.357993	35.5786
37	50	3.14	720	N4	2	61	-4.28768	0.356169	35.6481
37	50	3.14	720	N4	2	62	-4.37698	0.356016	35.679
37	50	3.14	720	N4	2	63	-4.26472	0.349446	35.7168
37	50	3.14	720	N4	2	64	-4.31658	0.344026	35.7344
37	50	3.14	720	N4	2	65	-4.46176	0.342238	35.7507
37	50	3.14	720	N4	2	66	27.0829	0.357341	36.854
37	50	3.14	720	N4	2	67	29.9665	0.35889	36.7817
37	50	3.14	720	N4	2	68	32.1051	0.359017	36.6912
37	50	3.14	720	N4	2	69	33.3304	0.363343	36.6407
37	50	3.14	720	N4	2	70	34.5614	0.376602	36.5337
37	50	3.14	720	N4	2	71	35.405	0.386761	36.5096
37	50	3.14	720	N4	2	72	35.7369	0.388387	36.5102
37	50	3.14	720	N4	2	73	36.0137	0.390742	36.4911
37	50	3.14	720	N4	2	74	36.0799	0.39215	36.4643
37	50	3.14	720	N4	2	75	36.1368	0.394005	36.4445
37	50	3.14	720	N4	2	76	36.1586	0.394655	36.448
37	50	3.14	720	N4	2	77	36.1547	0.395438	36.4467
37	50	3.14	720	N4	2	78	36.2442	0.398606	36.4024
37	50	3.14	720	N4	2	79	36.2356	0.402135	36.4054
37	50	3.14	720	N4	2	80	36.2537	0.403689	36.385
37	50	3.14	720	N4	2	81	36.4372	0.408748	36.3643
37	50	3.14	720	N4	2	82	36.5789	0.409565	36.363
37	50	3.14	720	N4	2	83	36.5714	0.412368	36.335
37	50	3.14	720	N4	2	84	36.7036	0.42083	36.2615
37	50	3.14	720	N4	2	85	37.1333	0.427456	36.234
37	50	3.14	720	N4	2	86	37.1464	0.432048	36.2292
37	50	3.14	720	N4	2	87	37.1191	0.435624	36.2176
37	50	3.14	720	N4	2	88	37.3214	0.434634	36.2307
37	50	3.14	720	N4	2	89	37.2342	0.438458	36.1983
37	50	3.14	720	N4	2	90	37.2002	0.439935	36.2051
37	50	3.14	720	N4	2	91	37.3544	0.439979	36.1883
37	50	3.14	720	N4	2	92	37.432	0.441748	36.1792
37	50	3.14	720	N4	2	93	37.3732	0.442234	36.1784
37	50	3.14	720	N4	2	94	37.5654	0.443147	36.1763
37	50	3.14	720	N4	2	95	37.4883	0.445134	36.1666
37	50	3.14	720	N4	2	96	37.565	0.446129	36.1543
37	50	3.14	720	N4	2	97	37.5534	0.448706	36.1406
37	50	3.14	720	N4	2	98	37.5691	0.451896	36.1332
37	50	3.14	720	N4	2	99	37.73	0.453392	36.1058
37	50	3.14	720	N4	2	100	37.6006	0.462228	36.0104
37	50	3.14	720	N4	2	101	37.9396	0.471027	36.0143
37	50	3.14	720	N4	2	102	37.8874	0.479266	35.9257
37	50	3.14	720	N4	2	103	38.1641	0.483812	35.9142
37	50	3.14	720	N4	2	104	38.2545	0.485004	35.9336
37	50	3.14	720	N4	2	105	38.1596	0.489356	35.9349
37	50	3.14	720	N4	2	106	38.2624	0.489198	35.9523
37	50	3.14	720	N4	2	107	38.0992	0.489349	35.9393
37	50	3.14	720	N4	2	108	38.4633	0.491755	35.9472
37	50	3.14	720	N4	2	109	38.2086	0.491683	35.956
37	50	3.14	720	N4	2	110	38.1838	0.490916	35.963
37	50	3.14	720	N4	2	111	38.1415	0.489572	35.976
37	50	3.14	720	N4	2	112	38.1878	0.48972	35.9644
37	50	3.14	720	N4	2	113	37.9678	0.488309	35.9813
37	50	3.14	720	N4	2	114	37.9765	0.490376	35.9542
37	50	3.14	720	N4	2	115	38.2436	0.495357	35.8276
37	50	3.14	720	N4	2	116	38.1643	0.501553	35.7864
37	50	3.14	720	N4	2	117	38.2082	0.507623	35.7313
37	50	3.14	720	N4	2	118	38.4116	0.507673	35.7283
37	50	3.14	720	N4	2	119	38.3951	0.509181	35.7328
37	50	3.14	720	N4	2	120	38.419	0.508336	35.7655
37	50	3.14	720	N4	2	121	38.4344	0.513093	35.7239
37	50	3.14	720	N4	2	122	38.6316	0.513002	35.7157
37	50	3.14	720	N4	2	123	38.5317	0.51356	35.7053
37	50	3.14	720	N4	2	124	38.7149	0.51331	35.7035
37	50	3.14	720	N4	2	125	38.4925	0.513011	35.7144
37	50	3.14	720	N4	3	1	39.8011	0.446294	35.6119
37	50	3.14	720	N4	3	2	39.8588	0.447645	35.6225
37	50	3.14	720	N4	3	3	39.7622	0.447119	35.6159
37	50	3.14	720	N4	3	4	39.8321	0.444652	35.6306
37	50	3.14	720	N4	3	5	39.7042	0.445456	35.6096
37	50	3.14	720	N4	3	6	-3.6767	0.417576	34.431
37	50	3.14	720	N4	3	7	-4.6973	0.40884	34.6468
37	50	3.14	720	N4	3	8	-4.88829	0.406234	34.623
37	50	3.14	720	N4	3	9	-4.90306	0.400041	34.719
37	50	3.14	720	N4	3	10	-4.66628	0.39305	34.7326
37	50	3.14	720	N4	3	11	-4.63724	0.383756	34.7952
37	50	3.14	720	N4	3	12	-4.45003	0.374918	34.8433
37	50	3.14	720	N4	3	13	-4.1563	0.367831	34.8793
37	50	3.14	720	N4	3	14	-3.89385	0.360609	34.8847
37	50	3.14	720	N4	3	15	-3.80725	0.353927	34.9065
37	50	3.14	720	N4	3	16	-3.61679	0.348865	34.9004
37	50	3.14	720	N4	3	17	-3.50055	0.342828	34.9103
37	50	3.14	720	N4	3	18	-3.51767	0.337211	34.9662
37	50	3.14	720	N4	3	19	-3.29888	0.333118	34.9753
37	50	3.14	720	N4	3	20	-3.24249	0.328721	35.0056
37	50	3.14	720	N4	3	21	-3.21103	0.32449	35.0628
37	50	3.14	720	N4	3	22	-3.50368	0.32182	35.0511
37	50	3.14	720	N4	3	23	-3.21047	0.317811	35.0725
37	50	3.14	720	N4	3	24	-3.44374	0.314895	35.0674
37	50	3.14	720	N4	3	25	-3.44379	0.312259	35.0725
37	50	3.14	720	N4	3	26	-3.30719	0.309514	35.0974
37	50	3.14	720	N4	3	27	-3.41074	0.309789	35.1166
37	50	3.14	720	N4	3	28	-3.41805	0.307363	35.1161
37	50	3.14	720	N4	3	29	-3.34632	0.308176	35.134
37	50	3.14	720	N4	3	30	-3.33914	0.307845	35.1446
37	50	3.14	720	N4	3	31	-3.27939	0.309734	35.0871
37	50	3.14	720	N4	3	32	-3.36139	0.310471	35.0822
37	50	3.14	720	N4	3	33	-3.19299	0.3104	35.083
37	50	3.14	720	N4	3	34	-3.14051	0.310568	35.0686
37	50	3.14	720	N4	3	35	-3.06378	0.309418	35.0809
37	50	3.14	720	N4	3	36	-3.30455	0.309721	35.0962
37	50	3.14	720	N4	3	37	-3.32495	0.309395	35.1092
37	50	3.14	720	N4	3	38	-3.24906	0.30725	35.1309
37	50	3.14	720	N4	3	39	-3.15689	0.306146	35.1198
37	50	3.14	720	N4	3	40	-3.16838	0.304572	35.1433
37	50	3.14	720	N4	3	41	-3.12673	0.305201	35.1271
37	50	3.14	720	N4	3	42	-3.18339	0.304305	35.1471
37	50	3.14	720	N4	3	43	-3.1504	0.30255	35.1477
37	50	3.14	720	N4	3	44	-3.13803	0.302511	35.1217
37	50	3.14	720	N4	3	45	-3.07286	0.300855	35.1396
37	50	3.14	720	N4	3	46	-3.13128	0.297292	35.2274
37	50	3.14	720	N4	3	47	-3.01618	0.296394	35.1727
37	50	3.14	720	N4	3	48	-3.03083	0.294484	35.1731
37	50	3.14	720	N4	3	49	-3.25599	0.296271	35.1478
37	50	3.14	720	N4	3	50	-2.97406	0.293498	35.1838
37	50	3.14	720	N4	3	51	-3.14959	0.292786	35.1774
37	50	3.14	720	N4	3	52	-2.96697	0.291642	35.219
37	50	3.14	720	N4	3	53	-2.91422	0.290868	35.2315
37	50	3.14	720	N4	3	54	-2.72451	0.289162	35.2259
37	50	3.14	720	N4	3	55	-3.00712	0.286375	35.225
37	50	3.14	720	N4	3	56	-2.97337	0.28693	35.1998
37	50	3.14	720	N4	3	57	-2.92643	0.286466	35.2055
37	50	3.14	720	N4	3	58	-2.90513	0.285592	35.2222
37	50	3.14	720	N4	3	59	-2.92732	0.284486	35.2053
37	50	3.14	720	N4	3	60	-2.96231	0.283821	35.2262
37	50	3.14	720	N4	3	61	-2.80427	0.282872	35.2531
37	50	3.14	720	N4	3	62	-2.77107	0.284741	35.2116
37	50	3.14	720	N4	3	63	-2.75584	0.287284	35.1979
37	50	3.14	720	N4	3	64	-2.83152	0.290974	35.1576
37	50	3.14	720	N4	3	65	-2.62383	0.294283	35.1325
37	50	3.14	720	N4	3	66	26.9838	0.317087	36.3566
37	50	3.14	720	N4	3	67	30.1392	0.320155	36.2687
37	50	3.14	720	N4	3	68	32.7403	0.325128	36.1862
37	50	3.14	720	N4	3	69	34.2255	0.333292	36.1549
37	50	3.14	720	N4	3	70	35.8714	0.343853	36.125
37	50	3.14	720	N4	3	71	36.8623	0.355707	36.0353
37	50	3.14	720	N4	3	72	37.0815	0.360526	36.0298
37	50	3.14	720	N4	3	73	37.4441	0.362639	36.0188
37	50	3.14	720	N4	3	74	37.5975	0.365507	36.0144
37	50	3.14	720	N4	3	75	37.5425	0.367856	36.0073
37	50	3.14	720	N4	3	76	37.6234	0.372237	35.9661
37	50	3.14	720	N4	3	77	37.7972	0.373801	35.932
37	50	3.14	720	N4	3	78	37.5767	0.374109	35.9708
37	50	3.14	720	N4	3	79	37.7249	0.375913	35.933
37	50	3.14	720	N4	3	80	38.0118	0.378864	35.921
37	50	3.14	720	N4	3	81	38.0538	0.380898	35.9096
37	50	3.14	720	N4	3	82	38.3451	0.385574	35.8976
37	50	3.14	720	N4	3	83	38.7002	0.392014	35.8626
37	50	3.14	720	N4	3	84	38.5661	0.395421	35.8691
37	50	3.14	720	N4	3	85	38.4945	0.398998	35.8652
37	50	3.14	720	N4	3	86	38.537	0.400063	35.8556
37	50	3.14	720	N4	3	87	38.6647	0.402893	35.8383
37	50	3.14	720	N4	3	88	38.7528	0.404457	35.8387
37	50	3.14	720	N4	3	89	38.6904	0.408089	35.8292
37	50	3.14	720	N4	3	90	38.8325	0.412965	35.8285
37	50	3.14	720	N4	3	91	39.2157	0.41736	35.8016
37	50	3.14	720	N4	3	92	38.9657	0.420027	35.7967
37	50	3.14	720	N4	3	93	39.1805	0.423403	35.7693
37	50	3.14	720	N4	3	94	39.3182	0.427767	35.766
37	50	3.14	720	N4	3	95	39.339	0.429915	35.7713
37	50	3.14	720	N4	3	96	39.3701	0.428492	35.7804
37	50	3.14	720	N4	3	97	39.77	0.42981	35.7922
37	50	3.14	720	N4	3	98	39.299	0.430571	35.7769
37	50	3.14	720	N4	3	99	39.3122	0.430982	35.7755
37	50	3.14	720	N4	3	100	39.3532	0.434589	35.6634
37	50	3.14	720	N4	3	101	39.4383	0.439727	35.6973
37	50	3.14	720	N4	3	102	39.6405	0.443103	35.6419
37	50	3.14	720	N4	3	103	39.5895	0.447779	35.6369
37	50	3.14	720	N4	3	104	39.4007	0.450294	35.6158
37	50	3.14	720	N4	3	105	39.6768	0.449847	35.6253
37	50	3.14	720	N4	3	106	39.7149	0.449911	35.6262
37	50	3.14	720	N4	3	107	39.7013	0.4493	35.6315
37	50	3.14	720	N4	3	108	39.5817	0.450501	35.6142
37	50	3.14	720	N4	3	109	39.6526	0.448848	35.5977
37	50	3.14	720	N4	3	110	39.7008	0.448558	35.7096
37	50	3.14	720	N4	3	111	39.7906	0.449666	35.7249
37	50	3.14	720	N4	3	112	39.4154	0.44896	35.7762
37	50	3.14	720	N4	3	113	39.4808	0.452067	35.7293
37	50	3.14	720	N4	3	114	39.7295	0.451892	35.7585
37	50	3.14	720	N4	3	115	39.7219	0.451527	35.7486
37	50	3.14	720	N4	3	116	38.9797	0.449625	35.7371
37	50	3.14	720	N4	3	117	39.5975	0.450972	35.7329												x
37	50	3.14	720	N4	3	118	39.5081	0.449982	35.7536
37	50	3.14	720	N4	3	119	39.4172	0.451232	35.7553
37	50	3.14	720	N4	3	120	39.7149	0.45084	35.7517
37	50	3.14	720	N4	3	121	39.6074	0.451147	35.7538
37	50	3.14	720	N4	3	122	39.3618	0.452184	35.7365
37	50	3.14	720	N4	3	123	39.634	0.451314	35.7304
37	50	3.14	720	N4	3	124	39.3973	0.452652	35.7409
37	50	3.14	720	N4	3	125	39.6464	0.452015	35.7409

## Sheet: LS quant Fig. 5, Fig. S9
Temperature	RH	VPD	CO2	N-fertiliser	Opening or closing	Replicate	Rate change				Temperature	RH	VPD	CO2	N-fertiliser	Irridance applied	gsw				Temperature	RH	VPD	CO2	N-fertiliser	Measurement time	Replicate	Asat	gsat	Esat
°C	%	kPa	ppm	category	category		∆gsw (mol m-2 m-1) per minute				°C	%	kPa	ppm	category	category	mol m-2 m-1				°C	%	kPa	ppm	category	category		µmol m-2 m-1	mol m-2 m-1	mmol m-2 m-1
27	60	1.43	450	N4	Initial closing (0-20 mins)	1	0.0236304				27	60	1.43	450	N4	None (60 mins darkness)	0.00756008				27	60	1.43	450	N4	Prior to dark	1	40.0236	0.619508	8.00795
27	60	1.43	450	N4	Initial closing (0-20 mins)	2	0.0109597				27	60	1.43	450	N4	None (60 mins darkness)	0.00955291				27	60	1.43	450	N4	Prior to dark	2	41.4688	0.573697	8.19665
27	60	1.43	450	N4	Initial closing (0-20 mins)	3	0.0204325				27	60	1.43	450	N4	None (60 mins darkness)	0.00456018				27	60	1.43	450	N4	Prior to dark	3	42.6501	0.441933	8.07167
27	60	1.43	450	N4	Initial closing (0-20 mins)	4	0.00992683				27	60	1.43	450	N4	None (60 mins darkness)	0.0611837				27	60	1.43	450	N4	Prior to dark	4	41.9239	0.640615	8.6187
27	60	1.43	720	N4	Initial closing (0-20 mins)	1	0.0136852				27	60	1.43	720	N4	None (60 mins darkness)	0.0231379				27	60	1.43	720	N4	Prior to dark	1	39.1554	0.304535	5.40303
27	60	1.43	720	N4	Initial closing (0-20 mins)	2	0.0171314				27	60	1.43	720	N4	None (60 mins darkness)	0.00293393				27	60	1.43	720	N4	Prior to dark	2	43.8988	0.382515	5.49179
27	60	1.43	720	N4	Initial closing (0-20 mins)	3	0.0188576				27	60	1.43	720	N4	None (60 mins darkness)	0.00622117				27	60	1.43	720	N4	Prior to dark	3	40.4892	0.412843	5.82548
27	60	1.43	720	N4	Initial closing (0-20 mins)	4	0.0136852				27	60	1.43	720	N4	None (60 mins darkness)	0.0231379				27	60	1.43	720	N4	Prior to dark	4	39.1554	0.304535	5.40303
37	50	3.14	450	N4	Initial closing (0-20 mins)	1	0.00612331				37	50	3.14	450	N4	None (60 mins darkness)	0.289604				37	50	3.14	450	N4	Prior to dark	1	29.4798	0.574008	13.8337
37	50	3.14	450	N4	Initial closing (0-20 mins)	2	0.00367859				37	50	3.14	450	N4	None (60 mins darkness)	0.36657				37	50	3.14	450	N4	Prior to dark	2	29.374	0.506213	12.5862
37	50	3.14	450	N4	Initial closing (0-20 mins)	3	0.00810436				37	50	3.14	450	N4	None (60 mins darkness)	0.331723				37	50	3.14	450	N4	Prior to dark	3	29.6697	0.497221	12.9251
37	50	3.14	720	N4	Initial closing (0-20 mins)	1	0.00823879				37	50	3.14	720	N4	None (60 mins darkness)	0.20544				37	50	3.14	720	N4	Prior to dark	1	35.1084	0.43695	12.3933
37	50	3.14	720	N4	Initial closing (0-20 mins)	2	0.00418906				37	50	3.14	720	N4	None (60 mins darkness)	0.342238				37	50	3.14	720	N4	Prior to dark	2	38.3	0.47714	12.9566
37	50	3.14	720	N4	Initial closing (0-20 mins)	3	0.00665986				37	50	3.14	720	N4	None (60 mins darkness)	0.294283				37	50	3.14	720	N4	Prior to dark	3	39.7042	0.445456	12.0509
27	60	1.43	450	N4	Initial re-opening (0-20 mins)	1	0.0163664				27	60	1.43	450	N4	Light (60 mins irridiance)	0.576681
27	60	1.43	450	N4	Initial re-opening (0-20 mins)	2	0.0155531				27	60	1.43	450	N4	Light (60 mins irridiance)	0.549603
27	60	1.43	450	N4	Initial re-opening (0-20 mins)	3	0.0120206				27	60	1.43	450	N4	Light (60 mins irridiance)	0.411115
27	60	1.43	450	N4	Initial re-opening (0-20 mins)	4	0.0164165				27	60	1.43	450	N4	Light (60 mins irridiance)	0.560563
27	60	1.43	720	N4	Initial re-opening (0-20 mins)	1	0.00635214				27	60	1.43	720	N4	Light (60 mins irridiance)	0.262079
27	60	1.43	720	N4	Initial re-opening (0-20 mins)	2	0.0117894				27	60	1.43	720	N4	Light (60 mins irridiance)	0.387498
27	60	1.43	720	N4	Initial re-opening (0-20 mins)	3	0.0100396				27	60	1.43	720	N4	Light (60 mins irridiance)	0.431087
27	60	1.43	720	N4	Initial re-opening (0-20 mins)	4	0.00635214				27	60	1.43	720	N4	Light (60 mins irridiance)	0.262079
37	50	3.14	450	N4	Initial re-opening (0-20 mins)	1	0.00685071				37	50	3.14	450	N4	Light (60 mins irridiance)	0.511093
37	50	3.14	450	N4	Initial re-opening (0-20 mins)	2	0.00485361				37	50	3.14	450	N4	Light (60 mins irridiance)	0.519453
37	50	3.14	450	N4	Initial re-opening (0-20 mins)	3	0.0069917				37	50	3.14	450	N4	Light (60 mins irridiance)	0.536888
37	50	3.14	720	N4	Initial re-opening (0-20 mins)	1	0.00565568				37	50	3.14	720	N4	Light (60 mins irridiance)	0.464875
37	50	3.14	720	N4	Initial re-opening (0-20 mins)	2	0.00426089				37	50	3.14	720	N4	Light (60 mins irridiance)	0.513011
37	50	3.14	720	N4	Initial re-opening (0-20 mins)	3	0.00523573				37	50	3.14	720	N4	Light (60 mins irridiance)	0.452015

## Sheet: Stomtal data Fig. 5
Temperature	RH	VPD	CO2	N-fertiliser	Replicate	Leaf surface	SS	SD
°C	%	kPa	ppm	category		Abaxial or adaxial	µm	mm-2
27	60	1.43	450	N4	1	Abaxial	56.502	53.1174
27	60	1.43	450	N4	2	Abaxial	56.412	56.8522
27	60	1.43	450	N4	3	Abaxial	56.892	49.7975
27	60	1.43	450	N4	4	Abaxial	56.594	56.0222
27	60	1.43	450	N4	5	Abaxial	57.995	51.0425
27	60	1.43	450	N4	6	Abaxial	59.304	52.7024
27	60	1.43	450	N4	7	Abaxial	56.229	55.6072
27	60	1.43	450	N4	8	Abaxial	56.292	48.1376
27	60	1.43	720	N4	1	Abaxial	58.49	53.5323
27	60	1.43	720	N4	2	Abaxial	57.995	50.2125
27	60	1.43	720	N4	3	Abaxial	57.869	46.4777
27	60	1.43	720	N4	4	Abaxial	59.306	51.0425
27	60	1.43	720	N4	5	Abaxial	57.088	56.8522
27	60	1.43	720	N4	6	Abaxial	58.389	52.7024
27	60	1.43	720	N4	7	Abaxial	56.975	52.7024
27	60	1.43	720	N4	8	Abaxial	60.279	43.1579
37	50	3.14	450	N4	1	Abaxial	57.921	46.4777
37	50	3.14	450	N4	2	Abaxial	61.5748	43.9878
37	50	3.14	450	N4	3	Abaxial	60.5943	48.1376
37	50	3.14	450	N4	4	Abaxial	56.6857	56.0222
37	50	3.14	450	N4	5	Abaxial	57.5862	54.3623
37	50	3.14	450	N4	6	Abaxial	58.1439	45.2328
37	50	3.14	450	N4	7	Abaxial	61.5242	46.0627
37	50	3.14	450	N4	8	Abaxial	55.7079	46.8927
37	50	3.14	720	N4	1	Abaxial	60.535	51.8724
37	50	3.14	720	N4	2	Abaxial	58.923	45.6477
37	50	3.14	720	N4	3	Abaxial	58.415	47.3076
37	50	3.14	720	N4	4	Abaxial	59.609	43.9878
37	50	3.14	720	N4	5	Abaxial	61.378	36.9332
37	50	3.14	720	N4	6	Abaxial	59.959	48.5526
37	50	3.14	720	N4	7	Abaxial	59.015	49.3825
37	50	3.14	720	N4	8	Abaxial	61.539	38.5931
27	60	1.43	450	N4	1	Adaxial	62.34	52.7024
27	60	1.43	450	N4	2	Adaxial	55.65	61.8319
27	60	1.43	450	N4	3	Adaxial	62.185	56.4372
27	60	1.43	450	N4	4	Adaxial	51.971	64.3218
27	60	1.43	450	N4	5	Adaxial	53.169	61.002
27	60	1.43	450	N4	6	Adaxial	60.033	56.0222
27	60	1.43	450	N4	7	Adaxial	57.45	62.2469
27	60	1.43	450	N4	8	Adaxial	59.957	59.3421
27	60	1.43	720	N4	1	Adaxial	60.32	53.9473
27	60	1.43	720	N4	2	Adaxial	57.954	61.8319
27	60	1.43	720	N4	3	Adaxial	59.464	56.4372
27	60	1.43	720	N4	4	Adaxial	58.175	60.172
27	60	1.43	720	N4	5	Adaxial	54.28	66.3967
27	60	1.43	720	N4	6	Adaxial	52.931	61.4169
27	60	1.43	720	N4	7	Adaxial	59.612	61.8319
27	60	1.43	720	N4	8	Adaxial	63.808	52.2874
37	50	3.14	450	N4	1	Adaxial	52.492	55.1923
37	50	3.14	450	N4	2	Adaxial	54.9961	49.3825
37	50	3.14	450	N4	3	Adaxial	58.2324	56.0222
37	50	3.14	450	N4	4	Adaxial	53.3862	62.6619
37	50	3.14	450	N4	5	Adaxial	55.9168	67.2267
37	50	3.14	450	N4	6	Adaxial	61.0629	57.2672
37	50	3.14	450	N4	7	Adaxial	62.5045	59.3421
37	50	3.14	450	N4	8	Adaxial	62.007	48.9676
37	50	3.14	720	N4	1	Adaxial	58.782	59.3421
37	50	3.14	720	N4	2	Adaxial	54.615	63.4918
37	50	3.14	720	N4	3	Adaxial	57.29	58.0971
37	50	3.14	720	N4	4	Adaxial	62.304	62.6619
37	50	3.14	720	N4	5	Adaxial	62.833	54.7773
37	50	3.14	720	N4	6	Adaxial	62.081	50.2125
37	50	3.14	720	N4	7	Adaxial	63.05	58.0971
37	50	3.14	720	N4	8	Adaxial	62.32	51.0425

## Sheet: Poromoter drought Fig. 6
Temperature	RH	VPD	CO2	N-fertiliser	Continually watered or receiving drought	Day	Replicate	Abaxial E	Adaxial E	Both leaf sides E
°C	%	kPa	ppm	category				mmol m-2 m-1	mmol m-2 m-1	mmol m-2 m-1
27	60	1.43	450	N1	Pre-drought	0	1	1.42624	4.72769	6.15392
27	60	1.43	450	N1	Pre-drought	0	2	1.22859	4.12959	5.35817
27	60	1.43	450	N1	Pre-drought	0	3	1.55074	4.2424	5.79313
27	60	1.43	450	N1	Pre-drought	0	4	2.05555	4.41816	6.47371
27	60	1.43	450	N1	Pre-drought	0	5	1.71208	3.8369	5.54898
27	60	1.43	450	N1	Pre-drought	0	6	1.09038	4.70032	5.7907
27	60	1.43	450	N1	Pre-drought	0	7	2.31541	4.55856	6.87397
27	60	1.43	450	N1	Pre-drought	0	8	2.24189	4.28027	6.52216
27	60	1.43	450	N1	Pre-drought	0	9	0.778651	4.40409	5.18274
27	60	1.43	450	N1	Pre-drought	0	10	0.887728	4.582	5.46973
27	60	1.43	450	N1	Pre-drought	0	11	1.39649	3.4465	4.84299
27	60	1.43	450	N1	Pre-drought	0	12	2.01678	4.05749	6.07428
27	60	1.43	450	N1	Pre-drought	0	13	1.69873	4.29336	5.99208
27	60	1.43	450	N1	Pre-drought	0	14	1.67302	4.27306	5.94608
27	60	1.43	450	N1	Pre-drought	0	15	1.04536	4.35276	5.39812
27	60	1.43	450	N1	Pre-drought	0	16	2.57473	4.26425	6.83898
27	60	1.43	450	N1	Pre-drought	0	17	1.30101	4.35331	5.65433
27	60	1.43	450	N1	Pre-drought	0	18	1.56015	3.98244	5.5426
27	60	1.43	450	N1	Pre-drought	0	19	2.4817	5.31483	7.79654
27	60	1.43	450	N1	Pre-drought	0	20	2.93625	4.92062	7.85687
27	60	1.43	450	N1	Pre-drought	0	21	1.65126	4.01667	5.66792
27	60	1.43	450	N1	Pre-drought	0	22	2.7195	4.67178	7.39127
27	60	1.43	450	N1	Pre-drought	0	23	2.07109	4.22438	6.29547
27	60	1.43	450	N1	Pre-drought	0	24	2.27955	2.98454	5.26409
27	60	1.43	450	N1	Pre-drought	0	25	2.78304	4.62028	7.40332
27	60	1.43	450	N1	Pre-drought	0	26	2.18386	4.73632	6.92018
27	60	1.43	450	N1	Pre-drought	0	27	1.93761	4.65508	6.59269
27	60	1.43	450	N1	Pre-drought	0	28	1.21505	5.29579	6.51084
27	60	1.43	450	N1	Pre-drought	0	29	2.80517	4.11428	6.91945
27	60	1.43	450	N1	Pre-drought	0	30	2.51448	4.62818	7.14266
27	60	1.43	450	N1	Pre-drought	0	31	2.42963	4.80524	7.23487
27	60	1.43	450	N1	Pre-drought	0	32	2.12489	4.86007	6.98496
27	60	1.43	450	N2	Pre-drought	0	1	2.38588	4.32617	6.71205
27	60	1.43	450	N2	Pre-drought	0	2	3.76134	5.01117	8.7725
27	60	1.43	450	N2	Pre-drought	0	3	3.8889	4.64263	8.53153
27	60	1.43	450	N2	Pre-drought	0	4	3.58372	4.74716	8.33088
27	60	1.43	450	N2	Pre-drought	0	5	2.62948	4.97618	7.60566
27	60	1.43	450	N2	Pre-drought	0	6	3.19121	4.81134	8.00254
27	60	1.43	450	N2	Pre-drought	0	7	2.63598	4.57676	7.21275
27	60	1.43	450	N2	Pre-drought	0	8	3.31709	4.8893	8.20639
27	60	1.43	450	N2	Pre-drought	0	9	3.85194	5.26642	9.11836
27	60	1.43	450	N2	Pre-drought	0	10	1.03192	4.89281	5.92473
27	60	1.43	450	N2	Pre-drought	0	11	2.14136	4.82432	6.96569
27	60	1.43	450	N2	Pre-drought	0	12	2.83379	5.28076	8.11455
27	60	1.43	450	N2	Pre-drought	0	13	1.36754	5.35764	6.72518
27	60	1.43	450	N2	Pre-drought	0	14	1.80637	4.92601	6.73238
27	60	1.43	450	N2	Pre-drought	0	15	2.08485	5.22349	7.30833
27	60	1.43	450	N2	Pre-drought	0	16	2.09039	5.72333	7.81372
27	60	1.43	450	N2	Pre-drought	0	17	1.86349	5.47751	7.341
27	60	1.43	450	N2	Pre-drought	0	18	2.0132	4.92962	6.94281
27	60	1.43	450	N2	Pre-drought	0	19	1.97002	5.6563	7.62631
27	60	1.43	450	N2	Pre-drought	0	20	3.30159	5.15107	8.45266
27	60	1.43	450	N2	Pre-drought	0	21	1.83465	5.50455	7.3392
27	60	1.43	450	N2	Pre-drought	0	22	2.68182	4.98068	7.6625
27	60	1.43	450	N2	Pre-drought	0	23	3.90884	5.09229	9.00113
27	60	1.43	450	N2	Pre-drought	0	24	2.35143	4.78689	7.13832
27	60	1.43	450	N2	Pre-drought	0	25	2.65146	5.6841	8.33556
27	60	1.43	450	N2	Pre-drought	0	26	2.20884	5.69304	7.90188
27	60	1.43	450	N2	Pre-drought	0	27	3.20152	5.88618	9.0877
27	60	1.43	450	N2	Pre-drought	0	28	3.90545	5.90738	9.81283
27	60	1.43	450	N2	Pre-drought	0	29	2.33206	5.35267	7.68473
27	60	1.43	450	N2	Pre-drought	0	30	3.98699	5.89311	9.8801
27	60	1.43	450	N2	Pre-drought	0	31	2.39844	4.26822	6.66667
27	60	1.43	450	N2	Pre-drought	0	32	3.35479	5.57193	8.92672
27	60	1.43	450	N3	Pre-drought	0	1	3.67769	5.07125	8.74893
27	60	1.43	450	N3	Pre-drought	0	2	3.58135	5.04283	8.62418
27	60	1.43	450	N3	Pre-drought	0	3	2.8847	4.63514	7.51985
27	60	1.43	450	N3	Pre-drought	0	4	4.55866	5.23103	9.78969
27	60	1.43	450	N3	Pre-drought	0	5	3.05487	5.21822	8.27309
27	60	1.43	450	N3	Pre-drought	0	6	4.80441	5.50797	10.3124
27	60	1.43	450	N3	Pre-drought	0	7	3.2781	4.57853	7.85664
27	60	1.43	450	N3	Pre-drought	0	8	3.83293	4.55904	8.39197
27	60	1.43	450	N3	Pre-drought	0	9	2.19906	5.55054	7.7496
27	60	1.43	450	N3	Pre-drought	0	10	2.05114	5.25828	7.30941
27	60	1.43	450	N3	Pre-drought	0	11	1.41131	4.3212	5.7325
27	60	1.43	450	N3	Pre-drought	0	12	3.30339	4.21347	7.51686
27	60	1.43	450	N3	Pre-drought	0	13	2.06825	5.84835	7.91659
27	60	1.43	450	N3	Pre-drought	0	14	3.10528	4.90314	8.00842
27	60	1.43	450	N3	Pre-drought	0	15	2.60002	4.67016	7.27018
27	60	1.43	450	N3	Pre-drought	0	16	3.3295	5.19658	8.52609
27	60	1.43	450	N3	Pre-drought	0	17	2.80885	4.59905	7.4079
27	60	1.43	450	N3	Pre-drought	0	18	1.86199	4.4558	6.31779
27	60	1.43	450	N3	Pre-drought	0	19	4.42059	5.46331	9.8839
27	60	1.43	450	N3	Pre-drought	0	20	2.55299	4.79743	7.35041
27	60	1.43	450	N3	Pre-drought	0	21	4.26877	4.92101	9.18977
27	60	1.43	450	N3	Pre-drought	0	22	4.41882	5.91751	10.3363
27	60	1.43	450	N3	Pre-drought	0	23	4.36792	5.6048	9.97272
27	60	1.43	450	N3	Pre-drought	0	24	4.29312	6.03488	10.328
27	60	1.43	450	N3	Pre-drought	0	25	4.42964	5.10892	9.53855
27	60	1.43	450	N3	Pre-drought	0	26	2.72303	5.75659	8.47962
27	60	1.43	450	N3	Pre-drought	0	27	3.22017	5.82283	9.043
27	60	1.43	450	N3	Pre-drought	0	28	3.82075	5.92215	9.74291
27	60	1.43	450	N3	Pre-drought	0	29	3.32618	5.33994	8.66612
27	60	1.43	450	N3	Pre-drought	0	30	2.7623	5.99067	8.75297
27	60	1.43	450	N3	Pre-drought	0	31	3.80032	4.56128	8.3616
27	60	1.43	450	N3	Pre-drought	0	32	3.25987	5.58997	8.84984
27	60	1.43	450	N4	Pre-drought	0	1	3.60956	4.70906	8.31862
27	60	1.43	450	N4	Pre-drought	0	2	2.7091	4.78984	7.49894
27	60	1.43	450	N4	Pre-drought	0	3	3.76079	5.12477	8.88557
27	60	1.43	450	N4	Pre-drought	0	4	1.71247	5.6997	7.41218
27	60	1.43	450	N4	Pre-drought	0	5	3.18917	5.19365	8.38282
27	60	1.43	450	N4	Pre-drought	0	6	2.06991	4.01657	6.08648
27	60	1.43	450	N4	Pre-drought	0	7	3.367	5.32688	8.69388
27	60	1.43	450	N4	Pre-drought	0	8	2.01163	3.85557	5.8672
27	60	1.43	450	N4	Pre-drought	0	9	1.9236	5.12033	7.04393
27	60	1.43	450	N4	Pre-drought	0	10	3.10873	4.69629	7.80502
27	60	1.43	450	N4	Pre-drought	0	11	3.56229	5.38244	8.94473
27	60	1.43	450	N4	Pre-drought	0	12	3.05446	4.98539	8.03985
27	60	1.43	450	N4	Pre-drought	0	13	3.60982	4.42193	8.03175
27	60	1.43	450	N4	Pre-drought	0	14	3.24887	5.31478	8.56365
27	60	1.43	450	N4	Pre-drought	0	15	3.50458	5.68054	9.18513
27	60	1.43	450	N4	Pre-drought	0	16	3.56271	5.37108	8.93379
27	60	1.43	450	N4	Pre-drought	0	17	3.90239	5.12522	9.02761
27	60	1.43	450	N4	Pre-drought	0	18	2.07861	3.26872	5.34733
27	60	1.43	450	N4	Pre-drought	0	19	3.89904	5.23533	9.13437
27	60	1.43	450	N4	Pre-drought	0	20	3.85059	5.09994	8.95053
27	60	1.43	450	N4	Pre-drought	0	21	3.19691	5.30947	8.50638
27	60	1.43	450	N4	Pre-drought	0	22	3.27669	4.10102	7.3777
27	60	1.43	450	N4	Pre-drought	0	23	3.28799	4.95909	8.24708
27	60	1.43	450	N4	Pre-drought	0	24	3.03071	4.79693	7.82764
27	60	1.43	450	N4	Pre-drought	0	25	3.63712	5.46614	9.10326
27	60	1.43	450	N4	Pre-drought	0	26	3.15711	4.6411	7.79821
27	60	1.43	450	N4	Pre-drought	0	27	3.40034	4.48235	7.88269
27	60	1.43	450	N4	Pre-drought	0	28	4.0849	5.50495	9.58985
27	60	1.43	450	N4	Pre-drought	0	29	2.90188	4.53675	7.43864
27	60	1.43	450	N4	Pre-drought	0	30	3.88399	5.4882	9.37219
27	60	1.43	450	N4	Pre-drought	0	31	3.71679	5.42898	9.14577
27	60	1.43	450	N4	Pre-drought	0	32	4.09507	5.1367	9.23177
27	60	1.43	720	N1	Pre-drought	0	1	0.371941	0.587577	0.959518
27	60	1.43	720	N1	Pre-drought	0	2	0.156734	0.564831	0.721565
27	60	1.43	720	N1	Pre-drought	0	3	0.040898	0.350975	0.391873
27	60	1.43	720	N1	Pre-drought	0	4	0.289154	0.486224	0.775378
27	60	1.43	720	N1	Pre-drought	0	5	0.036149	1.63099	1.66714
27	60	1.43	720	N1	Pre-drought	0	6	0.148622	0.000751	0.149373
27	60	1.43	720	N1	Pre-drought	0	7	0.34817	0.691946	1.04012
27	60	1.43	720	N1	Pre-drought	0	8	0.196321	0.976831	1.17315
27	60	1.43	720	N1	Pre-drought	0	9	0.125034	2.03667	2.16171
27	60	1.43	720	N1	Pre-drought	0	10	-0.000466	1.43309	1.43263
27	60	1.43	720	N1	Pre-drought	0	11	0.036805	0.785896	0.822701
27	60	1.43	720	N1	Pre-drought	0	12	0.087133	2.60933	2.69646
27	60	1.43	720	N1	Pre-drought	0	13	0.257408	1.11858	1.37599
27	60	1.43	720	N1	Pre-drought	0	14	0.810904	2.43089	3.2418
27	60	1.43	720	N1	Pre-drought	0	15	0.092916	3.00248	3.0954
27	60	1.43	720	N1	Pre-drought	0	16	0.127145	0.22092	0.348065
27	60	1.43	720	N1	Pre-drought	0	17	0.183651	3.30354	3.48719
27	60	1.43	720	N1	Pre-drought	0	18	0.213148	1.00111	1.21426
27	60	1.43	720	N1	Pre-drought	0	19	0.185372	2.28529	2.47066
27	60	1.43	720	N1	Pre-drought	0	20	0.709691	2.58453	3.29422
27	60	1.43	720	N1	Pre-drought	0	21	-0.033832	1.78953	1.7557
27	60	1.43	720	N1	Pre-drought	0	22	0.127798	0.158965	0.286763
27	60	1.43	720	N1	Pre-drought	0	23	0.104548	1.62524	1.72979
27	60	1.43	720	N1	Pre-drought	0	24	0.011523	2.09324	2.10476
27	60	1.43	720	N1	Pre-drought	0	25	0.518741	0.382663	0.901404
27	60	1.43	720	N1	Pre-drought	0	26	0.549685	1.08856	1.63824
27	60	1.43	720	N1	Pre-drought	0	27	0.070316	1.42184	1.49215
27	60	1.43	720	N1	Pre-drought	0	28	1.17152	1.17874	2.35025
27	60	1.43	720	N1	Pre-drought	0	29	0.146845	2.58337	2.73021
27	60	1.43	720	N1	Pre-drought	0	30	0.106988	1.44575	1.55274
27	60	1.43	720	N1	Pre-drought	0	31	-0.009368	2.77758	2.76821
27	60	1.43	720	N1	Pre-drought	0	32	-0.009368	2.77758	2.76821
27	60	1.43	720	N2	Pre-drought	0	1	0.341711	2.63184	2.97355
27	60	1.43	720	N2	Pre-drought	0	2	0.357808	0.809507	1.16731
27	60	1.43	720	N2	Pre-drought	0	3	0.411842	0.629452	1.04129
27	60	1.43	720	N2	Pre-drought	0	4	0.436847	2.47227	2.90912
27	60	1.43	720	N2	Pre-drought	0	5	1.16203	1.3739	2.53593
27	60	1.43	720	N2	Pre-drought	0	6	0.482252	1.85814	2.3404
27	60	1.43	720	N2	Pre-drought	0	7	0.614868	0.559906	1.17477
27	60	1.43	720	N2	Pre-drought	0	8	0.624612	1.84967	2.47428
27	60	1.43	720	N2	Pre-drought	0	9	0.904832	2.54257	3.4474
27	60	1.43	720	N2	Pre-drought	0	10	0.701802	2.4977	3.1995
27	60	1.43	720	N2	Pre-drought	0	11	1.1255	1.75257	2.87807
27	60	1.43	720	N2	Pre-drought	0	12	0.552332	1.4923	2.04463
27	60	1.43	720	N2	Pre-drought	0	13	1.14586	1.61947	2.76533
27	60	1.43	720	N2	Pre-drought	0	14	1.49174	1.67559	3.16733
27	60	1.43	720	N2	Pre-drought	0	15	0.623693	2.23007	2.85376
27	60	1.43	720	N2	Pre-drought	0	16	0.964773	1.5065	2.47127
27	60	1.43	720	N2	Pre-drought	0	17	0.086394	0.53218	0.618574
27	60	1.43	720	N2	Pre-drought	0	18	0.164803	1.16479	1.3296
27	60	1.43	720	N2	Pre-drought	0	19	0.199825	0.99249	1.19232
27	60	1.43	720	N2	Pre-drought	0	20	-0.044584	0.45733	0.412746
27	60	1.43	720	N2	Pre-drought	0	21	0.330225	0.491689	0.821914
27	60	1.43	720	N2	Pre-drought	0	22	0.697693	2.31256	3.01025
27	60	1.43	720	N2	Pre-drought	0	23	0.289476	1.03289	1.32236
27	60	1.43	720	N2	Pre-drought	0	24	0.102163	0.337792	0.439955
27	60	1.43	720	N2	Pre-drought	0	25	0.445252	1.46803	1.91328
27	60	1.43	720	N2	Pre-drought	0	26	2.19333	1.57658	3.76991
27	60	1.43	720	N2	Pre-drought	0	27	0.22817	2.32051	2.54868
27	60	1.43	720	N2	Pre-drought	0	28	0.893475	1.10638	1.99986
27	60	1.43	720	N2	Pre-drought	0	29	0.705946	0.551303	1.25725
27	60	1.43	720	N2	Pre-drought	0	30	0.120145	0.207499	0.327644
27	60	1.43	720	N2	Pre-drought	0	31	0.340935	0.631852	0.972787
27	60	1.43	720	N2	Pre-drought	0	32	0.589422	2.53884	3.12826
27	60	1.43	720	N3	Pre-drought	0	1	0.556416	0.979722	1.53614
27	60	1.43	720	N3	Pre-drought	0	2	0.677338	2.51564	3.19298
27	60	1.43	720	N3	Pre-drought	0	3	2.02449	0.653383	2.67788
27	60	1.43	720	N3	Pre-drought	0	4	1.71468	3.17427	4.88894
27	60	1.43	720	N3	Pre-drought	0	5	1.06257	3.42665	4.48922
27	60	1.43	720	N3	Pre-drought	0	6	1.21682	2.72779	3.94461
27	60	1.43	720	N3	Pre-drought	0	7	0.180614	0.685774	0.866388
27	60	1.43	720	N3	Pre-drought	0	8	0.461932	0.904195	1.36613
27	60	1.43	720	N3	Pre-drought	0	9	0.971062	1.54418	2.51525
27	60	1.43	720	N3	Pre-drought	0	10	0.315375	1.33608	1.65145
27	60	1.43	720	N3	Pre-drought	0	11	0.913707	2.30937	3.22307
27	60	1.43	720	N3	Pre-drought	0	12	0.827975	1.36218	2.19016
27	60	1.43	720	N3	Pre-drought	0	13	0.625779	3.26553	3.89131
27	60	1.43	720	N3	Pre-drought	0	14	0.660328	4.14848	4.80881
27	60	1.43	720	N3	Pre-drought	0	15	0.271762	3.07869	3.35046
27	60	1.43	720	N3	Pre-drought	0	16	2.39353	1.38977	3.7833
27	60	1.43	720	N3	Pre-drought	0	17	1.31313	2.68697	4.00009
27	60	1.43	720	N3	Pre-drought	0	18	1.41576	3.90548	5.32124
27	60	1.43	720	N3	Pre-drought	0	19	0.436547	2.07151	2.50806
27	60	1.43	720	N3	Pre-drought	0	20	1.81919	4.89503	6.71422
27	60	1.43	720	N3	Pre-drought	0	21	1.44177	0.77562	2.21739
27	60	1.43	720	N3	Pre-drought	0	22	0.2318	1.81943	2.05123
27	60	1.43	720	N3	Pre-drought	0	23	0.93456	0.687326	1.62189
27	60	1.43	720	N3	Pre-drought	0	24	0.689571	0.716031	1.4056
27	60	1.43	720	N3	Pre-drought	0	25	0.65703	0.917814	1.57484
27	60	1.43	720	N3	Pre-drought	0	26	0.514605	0.867483	1.38209
27	60	1.43	720	N3	Pre-drought	0	27	0.371669	0.754799	1.12647
27	60	1.43	720	N3	Pre-drought	0	28	0.331736	0.971146	1.30288
27	60	1.43	720	N3	Pre-drought	0	29	0.158678	3.70657	3.86525
27	60	1.43	720	N3	Pre-drought	0	30	0.419407	0.642177	1.06158
27	60	1.43	720	N3	Pre-drought	0	31	0.305733	0.669147	0.97488
27	60	1.43	720	N3	Pre-drought	0	32	0.618169	0.704819	1.32299
27	60	1.43	720	N4	Pre-drought	0	1	2.67896	4.80931	7.48827
27	60	1.43	720	N4	Pre-drought	0	2	0.918977	3.35501	4.27399
27	60	1.43	720	N4	Pre-drought	0	3	2.1772	4.42732	6.60453
27	60	1.43	720	N4	Pre-drought	0	4	0.191782	3.49657	3.68835
27	60	1.43	720	N4	Pre-drought	0	5	1.34096	3.8807	5.22166
27	60	1.43	720	N4	Pre-drought	0	6	1.79692	4.25271	6.04963
27	60	1.43	720	N4	Pre-drought	0	7	2.22112	3.38329	5.60441
27	60	1.43	720	N4	Pre-drought	0	8	1.30118	3.26491	4.5661
27	60	1.43	720	N4	Pre-drought	0	9	1.2765	3.56949	4.84599
27	60	1.43	720	N4	Pre-drought	0	10	0.721596	3.87573	4.59732
27	60	1.43	720	N4	Pre-drought	0	11	0.908754	3.37663	4.28539
27	60	1.43	720	N4	Pre-drought	0	12	0.735153	2.86364	3.59879
27	60	1.43	720	N4	Pre-drought	0	13	0.189403	2.01699	2.20639
27	60	1.43	720	N4	Pre-drought	0	14	2.25575	3.53885	5.79459
27	60	1.43	720	N4	Pre-drought	0	15	0.696132	3.97141	4.66754
27	60	1.43	720	N4	Pre-drought	0	16	0.170889	3.11913	3.29002
27	60	1.43	720	N4	Pre-drought	0	17	0.754037	2.88122	3.63526
27	60	1.43	720	N4	Pre-drought	0	18	1.11231	3.26338	4.37569
27	60	1.43	720	N4	Pre-drought	0	19	1.80722	4.58648	6.3937
27	60	1.43	720	N4	Pre-drought	0	20	1.55913	3.27601	4.83514
27	60	1.43	720	N4	Pre-drought	0	21	0.725772	3.44846	4.17423
27	60	1.43	720	N4	Pre-drought	0	22	1.46791	4.08837	5.55628
27	60	1.43	720	N4	Pre-drought	0	23	1.31924	3.85697	5.17622
27	60	1.43	720	N4	Pre-drought	0	24	1.84824	2.89501	4.74324
27	60	1.43	720	N4	Pre-drought	0	25	1.25875	2.80375	4.06251
27	60	1.43	720	N4	Pre-drought	0	26	0.729278	4.0827	4.81198
27	60	1.43	720	N4	Pre-drought	0	27	1.39938	3.48928	4.88866
27	60	1.43	720	N4	Pre-drought	0	28	0.850487	3.50885	4.35933
27	60	1.43	720	N4	Pre-drought	0	29	1.36662	3.60576	4.97238
27	60	1.43	720	N4	Pre-drought	0	30	1.06163	3.14672	4.20835
27	60	1.43	720	N4	Pre-drought	0	31	0.789288	3.50575	4.29504
27	60	1.43	720	N4	Pre-drought	0	32	1.78351	3.01957	4.80307
37	50	3.14	450	N1	Pre-drought	0	1	4.79249	6.60742	11.3999
37	50	3.14	450	N1	Pre-drought	0	2	4.38577	7.21752	11.6033
37	50	3.14	450	N1	Pre-drought	0	3	4.4017	7.54613	11.9478
37	50	3.14	450	N1	Pre-drought	0	4	3.7016	5.38938	9.09098
37	50	3.14	450	N1	Pre-drought	0	5	3.79136	6.40862	10.2
37	50	3.14	450	N1	Pre-drought	0	6	5.83633	7.65332	13.4897
37	50	3.14	450	N1	Pre-drought	0	7	4.0127	7.38843	11.4011
37	50	3.14	450	N1	Pre-drought	0	8	6.50002	7.56908	14.0691
37	50	3.14	450	N1	Pre-drought	0	9	5.3003	6.95736	12.2577
37	50	3.14	450	N1	Pre-drought	0	10	4.79582	6.59416	11.39
37	50	3.14	450	N1	Pre-drought	0	11	5.16493	7.21159	12.3765
37	50	3.14	450	N1	Pre-drought	0	12	4.73289	7.4593	12.1922
37	50	3.14	450	N1	Pre-drought	0	13	4.33306	8.3108	12.6439
37	50	3.14	450	N1	Pre-drought	0	14	5.86843	6.8841	12.7525
37	50	3.14	450	N1	Pre-drought	0	15	4.76928	6.93261	11.7019
37	50	3.14	450	N1	Pre-drought	0	16	4.5141	6.43397	10.9481
37	50	3.14	450	N1	Pre-drought	0	17	5.44543	8.26951	13.7149
37	50	3.14	450	N1	Pre-drought	0	18	4.90581	6.16585	11.0717
37	50	3.14	450	N1	Pre-drought	0	19	5.4928	7.21834	12.7111
37	50	3.14	450	N1	Pre-drought	0	20	4.84077	5.40129	10.2421
37	50	3.14	450	N1	Pre-drought	0	21	5.30558	3.92341	9.229
37	50	3.14	450	N1	Pre-drought	0	22	4.53376	5.81285	10.3466
37	50	3.14	450	N1	Pre-drought	0	23	5.32686	6.51184	11.8387
37	50	3.14	450	N1	Pre-drought	0	24	5.67893	6.36408	12.043
37	50	3.14	450	N1	Pre-drought	0	25	4.76213	5.19216	9.95429
37	50	3.14	450	N1	Pre-drought	0	26	5.39842	6.01699	11.4154
37	50	3.14	450	N1	Pre-drought	0	27	4.29051	6.45158	10.7421
37	50	3.14	450	N1	Pre-drought	0	28	4.20742	6.93364	11.1411
37	50	3.14	450	N1	Pre-drought	0	29	5.8406	6.65243	12.493
37	50	3.14	450	N1	Pre-drought	0	30	4.92778	6.42693	11.3547
37	50	3.14	450	N1	Pre-drought	0	31	5.72059	5.70068	11.4213
37	50	3.14	450	N1	Pre-drought	0	32	2.49255	6.61887	9.11142
37	50	3.14	450	N2	Pre-drought	0	1	2.69173	7.7853	10.477
37	50	3.14	450	N2	Pre-drought	0	2	4.04445	8.94389	12.9883
37	50	3.14	450	N2	Pre-drought	0	3	7.05893	6.42734	13.4863
37	50	3.14	450	N2	Pre-drought	0	4	1.08173	5.28801	6.36974
37	50	3.14	450	N2	Pre-drought	0	5	6.1074	9.14716	15.2546
37	50	3.14	450	N2	Pre-drought	0	6	4.52168	8.46844	12.9901
37	50	3.14	450	N2	Pre-drought	0	7	6.84928	8.77877	15.628
37	50	3.14	450	N2	Pre-drought	0	8	5.33741	6.56478	11.9022
37	50	3.14	450	N2	Pre-drought	0	9	5.72259	7.00377	12.7264
37	50	3.14	450	N2	Pre-drought	0	10	6.05114	7.30376	13.3549
37	50	3.14	450	N2	Pre-drought	0	11	5.27263	7.60897	12.8816
37	50	3.14	450	N2	Pre-drought	0	12	4.09828	7.86572	11.964
37	50	3.14	450	N2	Pre-drought	0	13	5.57189	5.85249	11.4244
37	50	3.14	450	N2	Pre-drought	0	14	6.44558	5.64149	12.0871
37	50	3.14	450	N2	Pre-drought	0	15	5.93624	5.55549	11.4917
37	50	3.14	450	N2	Pre-drought	0	16	5.9551	6.70648	12.6616
37	50	3.14	450	N2	Pre-drought	0	17	5.28662	8.88315	14.1698
37	50	3.14	450	N2	Pre-drought	0	18	6.59759	8.27555	14.8731
37	50	3.14	450	N2	Pre-drought	0	19	5.35402	8.53396	13.888
37	50	3.14	450	N2	Pre-drought	0	20	6.34121	6.43452	12.7757
37	50	3.14	450	N2	Pre-drought	0	21	5.27612	6.51743	11.7935
37	50	3.14	450	N2	Pre-drought	0	22	6.22437	7.0568	13.2812
37	50	3.14	450	N2	Pre-drought	0	23	5.24874	7.66449	12.9132
37	50	3.14	450	N2	Pre-drought	0	24	6.48919	8.23282	14.722
37	50	3.14	450	N2	Pre-drought	0	25	7.34878	7.80783	15.1566
37	50	3.14	450	N2	Pre-drought	0	26	6.94646	8.70188	15.6483
37	50	3.14	450	N2	Pre-drought	0	27	7.4233	7.3974	14.8207
37	50	3.14	450	N2	Pre-drought	0	28	6.15018	6.42566	12.5758
37	50	3.14	450	N2	Pre-drought	0	29	5.675	7.59736	13.2724
37	50	3.14	450	N2	Pre-drought	0	30	6.68353	5.04329	11.7268
37	50	3.14	450	N2	Pre-drought	0	31	6.46303	6.97095	13.434
37	50	3.14	450	N2	Pre-drought	0	32	1.26114	5.1031	6.36424
37	50	3.14	450	N3	Pre-drought	0	1	3.43057	6.21955	9.65011
37	50	3.14	450	N3	Pre-drought	0	2	6.48812	6.46975	12.9579
37	50	3.14	450	N3	Pre-drought	0	3	4.08535	5.0668	9.15215
37	50	3.14	450	N3	Pre-drought	0	4	4.23017	7.14138	11.3715
37	50	3.14	450	N3	Pre-drought	0	5	2.31765	3.79594	6.11359
37	50	3.14	450	N3	Pre-drought	0	6	3.42801	7.23721	10.6652
37	50	3.14	450	N3	Pre-drought	0	7	4.33648	7.60516	11.9416
37	50	3.14	450	N3	Pre-drought	0	8	3.41283	7.78122	11.1941
37	50	3.14	450	N3	Pre-drought	0	9	6.72488	5.41604	12.1409
37	50	3.14	450	N3	Pre-drought	0	10	6.16611	7.86152	14.0276
37	50	3.14	450	N3	Pre-drought	0	11	6.60137	7.7186	14.32
37	50	3.14	450	N3	Pre-drought	0	12	2.86957	5.6742	8.54378
37	50	3.14	450	N3	Pre-drought	0	13	6.15711	6.85224	13.0094
37	50	3.14	450	N3	Pre-drought	0	14	7.35935	7.32217	14.6815
37	50	3.14	450	N3	Pre-drought	0	15	6.29915	9.09971	15.3989
37	50	3.14	450	N3	Pre-drought	0	16	5.68785	7.75766	13.4455
37	50	3.14	450	N3	Pre-drought	0	17	6.36954	6.77897	13.1485
37	50	3.14	450	N3	Pre-drought	0	18	7.33055	9.656	16.9865
37	50	3.14	450	N3	Pre-drought	0	19	6.02474	8.7911	14.8158
37	50	3.14	450	N3	Pre-drought	0	20	5.83604	6.86723	12.7033
37	50	3.14	450	N3	Pre-drought	0	21	3.77083	4.73354	8.50437
37	50	3.14	450	N3	Pre-drought	0	22	3.29277	8.88523	12.178
37	50	3.14	450	N3	Pre-drought	0	23	6.42235	8.71672	15.1391
37	50	3.14	450	N3	Pre-drought	0	24	5.5198	6.61923	12.139
37	50	3.14	450	N3	Pre-drought	0	25	6.50415	8.88341	15.3876
37	50	3.14	450	N3	Pre-drought	0	26	6.8444	7.78323	14.6276
37	50	3.14	450	N3	Pre-drought	0	27	6.35494	8.26266	14.6176
37	50	3.14	450	N3	Pre-drought	0	28	2.76462	7.54479	10.3094
37	50	3.14	450	N3	Pre-drought	0	29	5.611	8.41155	14.0226
37	50	3.14	450	N3	Pre-drought	0	30	7.32232	7.20406	14.5264
37	50	3.14	450	N3	Pre-drought	0	31	6.01044	6.75734	12.7678
37	50	3.14	450	N3	Pre-drought	0	32	4.33629	7.86925	12.2055
37	50	3.14	450	N4	Pre-drought	0	1	6.09097	7.81768	13.9086
37	50	3.14	450	N4	Pre-drought	0	2	5.12399	6.75061	11.8746
37	50	3.14	450	N4	Pre-drought	0	3	5.94501	4.27057	10.2156
37	50	3.14	450	N4	Pre-drought	0	4	5.85908	6.34328	12.2024
37	50	3.14	450	N4	Pre-drought	0	5	6.16257	6.98764	13.1502
37	50	3.14	450	N4	Pre-drought	0	6	5.54568	6.16511	11.7108
37	50	3.14	450	N4	Pre-drought	0	7	4.65411	6.28409	10.9382
37	50	3.14	450	N4	Pre-drought	0	8	7.62322	7.97369	15.5969
37	50	3.14	450	N4	Pre-drought	0	9	5.89733	6.54637	12.4437
37	50	3.14	450	N4	Pre-drought	0	10	6.54618	7.20081	13.747
37	50	3.14	450	N4	Pre-drought	0	11	5.64646	6.30861	11.9551
37	50	3.14	450	N4	Pre-drought	0	12	5.64937	4.64331	10.2927
37	50	3.14	450	N4	Pre-drought	0	13	6.08945	5.44749	11.5369
37	50	3.14	450	N4	Pre-drought	0	14	6.63307	7.3649	13.998
37	50	3.14	450	N4	Pre-drought	0	15	6.68168	6.22558	12.9073
37	50	3.14	450	N4	Pre-drought	0	16	5.63339	7.61702	13.2504
37	50	3.14	450	N4	Pre-drought	0	17	5.59671	8.22212	13.8188
37	50	3.14	450	N4	Pre-drought	0	18	4.32356	8.21688	12.5404
37	50	3.14	450	N4	Pre-drought	0	19	6.02292	7.59937	13.6223
37	50	3.14	450	N4	Pre-drought	0	20	6.62008	6.44133	13.0614
37	50	3.14	450	N4	Pre-drought	0	21	4.81577	7.54468	12.3604
37	50	3.14	450	N4	Pre-drought	0	22	5.38403	7.24003	12.6241
37	50	3.14	450	N4	Pre-drought	0	23	5.65212	6.68167	12.3338
37	50	3.14	450	N4	Pre-drought	0	24	6.11481	7.30605	13.4209
37	50	3.14	450	N4	Pre-drought	0	25	5.65035	4.14222	9.79257
37	50	3.14	450	N4	Pre-drought	0	26	4.83408	8.05038	12.8845
37	50	3.14	450	N4	Pre-drought	0	27	6.49502	6.50013	12.9951
37	50	3.14	450	N4	Pre-drought	0	28	6.1345	6.31915	12.4537
37	50	3.14	450	N4	Pre-drought	0	29	5.80268	5.20513	11.0078
37	50	3.14	450	N4	Pre-drought	0	30	6.23431	8.39984	14.6341
37	50	3.14	450	N4	Pre-drought	0	31	5.90019	7.41545	13.3156
37	50	3.14	450	N4	Pre-drought	0	32	6.9578	7.11319	14.071
37	50	3.14	720	N1	Pre-drought	0	1	1.1612	4.97022	6.13143
37	50	3.14	720	N1	Pre-drought	0	2	0.582472	6.93056	7.51304
37	50	3.14	720	N1	Pre-drought	0	3	0.722747	0.657433	1.38018
37	50	3.14	720	N1	Pre-drought	0	4	0.201319	0.740469	0.941788
37	50	3.14	720	N1	Pre-drought	0	5	0.209496	1.525	1.73449
37	50	3.14	720	N1	Pre-drought	0	6	0.970762	4.69741	5.66817
37	50	3.14	720	N1	Pre-drought	0	7	1.21023	3.96466	5.17489
37	50	3.14	720	N1	Pre-drought	0	8	-0.007349	3.98865	3.9813
37	50	3.14	720	N1	Pre-drought	0	9	0.729521	1.76513	2.49465
37	50	3.14	720	N1	Pre-drought	0	10	1.22399	2.04669	3.27068
37	50	3.14	720	N1	Pre-drought	0	11	0.268168	1.75747	2.02563
37	50	3.14	720	N1	Pre-drought	0	12	0.153435	0.130783	0.284218
37	50	3.14	720	N1	Pre-drought	0	13	0.50253	2.32753	2.83006
37	50	3.14	720	N1	Pre-drought	0	14	0.415909	6.21026	6.62617
37	50	3.14	720	N1	Pre-drought	0	15	0.338413	2.22546	2.56388
37	50	3.14	720	N1	Pre-drought	0	16	0.090865	0.929401	1.02027
37	50	3.14	720	N1	Pre-drought	0	17	2.20765	5.78171	7.98936
37	50	3.14	720	N1	Pre-drought	0	18	0.319291	5.94192	6.26121
37	50	3.14	720	N1	Pre-drought	0	19	5.18492	7.47193	12.6569
37	50	3.14	720	N1	Pre-drought	0	20	1.68634	3.19486	4.88119
37	50	3.14	720	N1	Pre-drought	0	21	3.23755	6.67335	9.9109
37	50	3.14	720	N1	Pre-drought	0	22	0.992168	2.5352	3.52737
37	50	3.14	720	N1	Pre-drought	0	23	0.57881	1.67174	2.25055
37	50	3.14	720	N1	Pre-drought	0	24	2.84031	7.55832	10.3986
37	50	3.14	720	N1	Pre-drought	0	25	3.74448	7.84646	11.5909
37	50	3.14	720	N1	Pre-drought	0	26	2.09421	4.88711	6.98132
37	50	3.14	720	N1	Pre-drought	0	27	2.14235	7.77939	9.92174
37	50	3.14	720	N1	Pre-drought	0	28	1.96778	4.78207	6.74986
37	50	3.14	720	N1	Pre-drought	0	29	2.48032	7.03909	9.51941
37	50	3.14	720	N1	Pre-drought	0	30	2.09499	4.59583	6.69082
37	50	3.14	720	N1	Pre-drought	0	31	3.12675	7.36057	10.4873
37	50	3.14	720	N1	Pre-drought	0	32	4.11563	7.42278	11.5384
37	50	3.14	720	N2	Pre-drought	0	1	7.19377	8.31509	15.5089
37	50	3.14	720	N2	Pre-drought	0	2	7.56904	9.74617	17.3152
37	50	3.14	720	N2	Pre-drought	0	3	6.35049	7.59164	13.9421
37	50	3.14	720	N2	Pre-drought	0	4	4.7206	6.90224	11.6228
37	50	3.14	720	N2	Pre-drought	0	5	5.31783	6.87011	12.1879
37	50	3.14	720	N2	Pre-drought	0	6	4.71508	6.47044	11.1855
37	50	3.14	720	N2	Pre-drought	0	7	4.83421	6.51669	11.3509
37	50	3.14	720	N2	Pre-drought	0	8	4.10314	5.86184	9.96499
37	50	3.14	720	N2	Pre-drought	0	9	4.76841	6.21996	10.9884
37	50	3.14	720	N2	Pre-drought	0	10	6.01114	6.2551	12.2662
37	50	3.14	720	N2	Pre-drought	0	11	3.72983	6.03818	9.76801
37	50	3.14	720	N2	Pre-drought	0	12	4.64769	5.42479	10.0725
37	50	3.14	720	N2	Pre-drought	0	13	4.92186	6.30737	11.2292
37	50	3.14	720	N2	Pre-drought	0	14	3.84383	6.45918	10.303
37	50	3.14	720	N2	Pre-drought	0	15	4.84219	6.88196	11.7241
37	50	3.14	720	N2	Pre-drought	0	16	5.25687	7.22398	12.4808
37	50	3.14	720	N2	Pre-drought	0	17	1.54969	9.30116	10.8509
37	50	3.14	720	N2	Pre-drought	0	18	5.69796	8.10737	13.8053
37	50	3.14	720	N2	Pre-drought	0	19	2.25481	7.71418	9.96899
37	50	3.14	720	N2	Pre-drought	0	20	4.52578	7.68977	12.2156
37	50	3.14	720	N2	Pre-drought	0	21	4.66298	7.61703	12.28
37	50	3.14	720	N2	Pre-drought	0	22	4.50237	7.11138	11.6138
37	50	3.14	720	N2	Pre-drought	0	23	3.9643	7.02674	10.991
37	50	3.14	720	N2	Pre-drought	0	24	0.614928	6.73883	7.35376
37	50	3.14	720	N2	Pre-drought	0	25	3.93029	7.31689	11.2472
37	50	3.14	720	N2	Pre-drought	0	26	4.59123	7.73683	12.3281
37	50	3.14	720	N2	Pre-drought	0	27	4.78545	7.04659	11.832
37	50	3.14	720	N2	Pre-drought	0	28	4.11269	6.25242	10.3651
37	50	3.14	720	N2	Pre-drought	0	29	5.49287	6.53113	12.024
37	50	3.14	720	N2	Pre-drought	0	30	2.15071	3.87608	6.02679
37	50	3.14	720	N2	Pre-drought	0	31	2.40057	4.75306	7.15363
37	50	3.14	720	N2	Pre-drought	0	32	0.863915	6.34961	7.21352
37	50	3.14	720	N3	Pre-drought	0	1	1.44181	6.19286	7.63467
37	50	3.14	720	N3	Pre-drought	0	2	2.72437	3.7064	6.43077
37	50	3.14	720	N3	Pre-drought	0	3	4.52591	6.29268	10.8186
37	50	3.14	720	N3	Pre-drought	0	4	3.2897	5.2134	8.5031
37	50	3.14	720	N3	Pre-drought	0	5	3.00179	6.38398	9.38577
37	50	3.14	720	N3	Pre-drought	0	6	2.95706	6.87323	9.83029
37	50	3.14	720	N3	Pre-drought	0	7	4.13009	7.19134	11.3214
37	50	3.14	720	N3	Pre-drought	0	8	4.60477	6.42864	11.0334
37	50	3.14	720	N3	Pre-drought	0	9	5.34988	7.11221	12.4621
37	50	3.14	720	N3	Pre-drought	0	10	4.54012	7.40656	11.9467
37	50	3.14	720	N3	Pre-drought	0	11	5.21072	6.8161	12.0268
37	50	3.14	720	N3	Pre-drought	0	12	1.90671	6.13879	8.0455
37	50	3.14	720	N3	Pre-drought	0	13	5.58554	6.38151	11.9671
37	50	3.14	720	N3	Pre-drought	0	14	1.07393	2.4238	3.49772
37	50	3.14	720	N3	Pre-drought	0	15	4.13252	6.35019	10.4827
37	50	3.14	720	N3	Pre-drought	0	16	4.75974	6.63982	11.3996
37	50	3.14	720	N3	Pre-drought	0	17	4.72206	6.40328	11.1253
37	50	3.14	720	N3	Pre-drought	0	18	4.48354	5.9646	10.4481
37	50	3.14	720	N3	Pre-drought	0	19	4.23759	6.26204	10.4996
37	50	3.14	720	N3	Pre-drought	0	20	4.98461	6.62854	11.6131
37	50	3.14	720	N3	Pre-drought	0	21	3.58193	5.86851	9.45044
37	50	3.14	720	N3	Pre-drought	0	22	4.58788	6.49163	11.0795
37	50	3.14	720	N3	Pre-drought	0	23	4.85218	6.4037	11.2559
37	50	3.14	720	N3	Pre-drought	0	24	2.9581	6.02869	8.98679
37	50	3.14	720	N3	Pre-drought	0	25	3.00896	5.45373	8.46269
37	50	3.14	720	N3	Pre-drought	0	26	4.72376	6.38681	11.1106
37	50	3.14	720	N3	Pre-drought	0	27	4.42909	6.04469	10.4738
37	50	3.14	720	N3	Pre-drought	0	28	6.78906	9.06538	15.8544
37	50	3.14	720	N3	Pre-drought	0	29	1.93543	3.27791	5.21334
37	50	3.14	720	N3	Pre-drought	0	30	6.61395	7.37336	13.9873
37	50	3.14	720	N3	Pre-drought	0	31	2.83071	6.44291	9.27362
37	50	3.14	720	N3	Pre-drought	0	32	6.29878	7.83702	14.1358
37	50	3.14	720	N4	Pre-drought	0	1	4.91983	7.27523	12.1951
37	50	3.14	720	N4	Pre-drought	0	2	4.94043	7.18529	12.1257
37	50	3.14	720	N4	Pre-drought	0	3	4.77744	7.05612	11.8336
37	50	3.14	720	N4	Pre-drought	0	4	4.57351	5.59677	10.1703
37	50	3.14	720	N4	Pre-drought	0	5	2.94436	6.45873	9.4031
37	50	3.14	720	N4	Pre-drought	0	6	4.39836	6.7788	11.1772
37	50	3.14	720	N4	Pre-drought	0	7	3.16372	5.71773	8.88146
37	50	3.14	720	N4	Pre-drought	0	8	3.87918	6.39268	10.2719
37	50	3.14	720	N4	Pre-drought	0	9	5.71073	7.10524	12.816
37	50	3.14	720	N4	Pre-drought	0	10	3.97136	7.25371	11.2251
37	50	3.14	720	N4	Pre-drought	0	11	4.0551	7.25789	11.313
37	50	3.14	720	N4	Pre-drought	0	12	6.39584	8.11234	14.5082
37	50	3.14	720	N4	Pre-drought	0	13	3.96158	6.9865	10.9481
37	50	3.14	720	N4	Pre-drought	0	14	5.543	6.96634	12.5093
37	50	3.14	720	N4	Pre-drought	0	15	3.84822	6.59941	10.4476
37	50	3.14	720	N4	Pre-drought	0	16	4.502	6.70241	11.2044
37	50	3.14	720	N4	Pre-drought	0	17	1.42723	7.6437	9.07093
37	50	3.14	720	N4	Pre-drought	0	18	2.52052	6.32631	8.84683
37	50	3.14	720	N4	Pre-drought	0	19	4.8042	5.68989	10.4941
37	50	3.14	720	N4	Pre-drought	0	20	2.61534	7.02021	9.63554
37	50	3.14	720	N4	Pre-drought	0	21	3.70698	7.14437	10.8514
37	50	3.14	720	N4	Pre-drought	0	22	4.92233	6.60109	11.5234
37	50	3.14	720	N4	Pre-drought	0	23	4.93848	6.79673	11.7352
37	50	3.14	720	N4	Pre-drought	0	24	4.87125	6.80436	11.6756
37	50	3.14	720	N4	Pre-drought	0	25	3.76361	6.30488	10.0685
37	50	3.14	720	N4	Pre-drought	0	26	3.18603	6.13071	9.31674
37	50	3.14	720	N4	Pre-drought	0	27	2.10028	4.94257	7.04285
37	50	3.14	720	N4	Pre-drought	0	28	3.20364	4.90022	8.10387
37	50	3.14	720	N4	Pre-drought	0	29	4.61695	6.81633	11.4333
37	50	3.14	720	N4	Pre-drought	0	30	4.36972	6.80093	11.1707
37	50	3.14	720	N4	Pre-drought	0	31	5.40276	5.94139	11.3442
37	50	3.14	720	N4	Pre-drought	0	32	4.40995	6.6139	11.0239
27	60	1.43	450	N1	Watered	3	17	1.58074	3.17026	4.751
27	60	1.43	450	N1	Watered	3	18	0.904743	2.73478	3.63952
27	60	1.43	450	N1	Watered	3	19	0.913275	3.88343	4.7967
27	60	1.43	450	N1	Watered	3	20	2.15	4.00099	6.15099
27	60	1.43	450	N1	Watered	3	21	1.28556	3.49857	4.78413
27	60	1.43	450	N1	Watered	3	22	1.90544	4.0668	5.97224
27	60	1.43	450	N1	Watered	3	23	1.64452	3.4398	5.08432
27	60	1.43	450	N1	Watered	3	24	1.80569	2.78452	4.59021
27	60	1.43	450	N1	Watered	3	25	1.97916	4.19218	6.17133
27	60	1.43	450	N1	Watered	3	26	2.10641	4.06928	6.17568
27	60	1.43	450	N1	Watered	3	27	1.96486	3.85549	5.82035
27	60	1.43	450	N1	Watered	3	28	1.25741	3.7336	4.99101
27	60	1.43	450	N1	Watered	3	29	1.89747	3.16051	5.05798
27	60	1.43	450	N1	Watered	3	30	2.01518	3.42229	5.43746
27	60	1.43	450	N1	Watered	3	31	1.83647	3.05018	4.88665
27	60	1.43	450	N1	Watered	3	32	1.95159	3.80171	5.75331
27	60	1.43	450	N2	Watered	3	1	1.10891	1.91062	3.01953
27	60	1.43	450	N2	Watered	3	2	2.29841	3.63797	5.93638
27	60	1.43	450	N2	Watered	3	3	2.10361	3.87887	5.98249
27	60	1.43	450	N2	Watered	3	4	2.59849	3.84067	6.43916
27	60	1.43	450	N2	Watered	3	5	2.01664	3.68803	5.70467
27	60	1.43	450	N2	Watered	3	6	2.29744	3.50092	5.79835
27	60	1.43	450	N2	Watered	3	7	1.74752	3.68568	5.4332
27	60	1.43	450	N2	Watered	3	8	2.89719	3.45789	6.35508
27	60	1.43	450	N2	Watered	3	9	2.1967	3.30199	5.49869
27	60	1.43	450	N2	Watered	3	10	1.60543	3.32239	4.92782
27	60	1.43	450	N2	Watered	3	11	1.93632	4.01266	5.94898
27	60	1.43	450	N2	Watered	3	12	1.62268	4.11458	5.73726
27	60	1.43	450	N2	Watered	3	13	2.11875	4.11609	6.23484
27	60	1.43	450	N2	Watered	3	14	1.69989	3.80111	5.501
27	60	1.43	450	N2	Watered	3	15	1.97293	4.08765	6.06057
27	60	1.43	450	N2	Watered	3	16	2.58077	3.80458	6.38535
27	60	1.43	450	N3	Watered	3	17	3.99336	5.22739	9.22075
27	60	1.43	450	N3	Watered	3	18	2.5132	4.80255	7.31575
27	60	1.43	450	N3	Watered	3	19	3.66181	4.62642	8.28823
27	60	1.43	450	N3	Watered	3	20	2.16097	3.82454	5.98551
27	60	1.43	450	N3	Watered	3	21	3.71115	4.32146	8.03261
27	60	1.43	450	N3	Watered	3	22	3.45254	4.73921	8.19175
27	60	1.43	450	N3	Watered	3	23	3.62221	4.98802	8.61024
27	60	1.43	450	N3	Watered	3	24	2.83386	4.38453	7.2184
27	60	1.43	450	N3	Watered	3	25	2.44471	5.05949	7.5042
27	60	1.43	450	N3	Watered	3	26	2.03027	5.18963	7.2199
27	60	1.43	450	N3	Watered	3	27	2.87287	4.78641	7.65929
27	60	1.43	450	N3	Watered	3	28	2.9651	4.06094	7.02604
27	60	1.43	450	N3	Watered	3	29	3.28218	4.49521	7.77739
27	60	1.43	450	N3	Watered	3	30	2.67725	4.55037	7.22762
27	60	1.43	450	N3	Watered	3	31	3.43062	4.79539	8.22601
27	60	1.43	450	N3	Watered	3	32	2.57418	4.96141	7.5356
27	60	1.43	450	N4	Watered	3	17	4.19693	5.86961	10.0665
27	60	1.43	450	N4	Watered	3	18	3.44517	5.56915	9.01432
27	60	1.43	450	N4	Watered	3	19	3.70988	5.63342	9.34331
27	60	1.43	450	N4	Watered	3	20	2.55525	5.37325	7.9285
27	60	1.43	450	N4	Watered	3	21	3.91601	5.2748	9.19081
27	60	1.43	450	N4	Watered	3	22	3.60785	5.52555	9.1334
27	60	1.43	450	N4	Watered	3	23	2.95057	5.19119	8.14175
27	60	1.43	450	N4	Watered	3	24	3.22154	4.82096	8.0425
27	60	1.43	450	N4	Watered	3	25	3.52212	5.6377	9.15982
27	60	1.43	450	N4	Watered	3	26	2.5755	4.23001	6.8055
27	60	1.43	450	N4	Watered	3	27	1.82095	3.63609	5.45704
27	60	1.43	450	N4	Watered	3	28	2.78416	4.93755	7.72171
27	60	1.43	450	N4	Watered	3	29	3.08553	3.77196	6.85749
27	60	1.43	450	N4	Watered	3	30	3.98604	5.08611	9.07216
27	60	1.43	450	N4	Watered	3	31	2.84546	5.02683	7.87228
27	60	1.43	450	N4	Watered	3	32	2.60419	4.93995	7.54414
27	60	1.43	450	N1	Droughted	3	1	1.50218	3.28593	4.78811
27	60	1.43	450	N1	Droughted	3	2	1.04562	2.84204	3.88766
27	60	1.43	450	N1	Droughted	3	3	0.87655	2.6353	3.51185
27	60	1.43	450	N1	Droughted	3	4	0.871701	3.63254	4.50424
27	60	1.43	450	N1	Droughted	3	5	1.26527	2.82826	4.09354
27	60	1.43	450	N1	Droughted	3	6	0.932464	3.73766	4.67012
27	60	1.43	450	N1	Droughted	3	7	0.833886	3.31185	4.14574
27	60	1.43	450	N1	Droughted	3	8	1.38505	2.74361	4.12866
27	60	1.43	450	N1	Droughted	3	9	0.908144	2.76629	3.67443
27	60	1.43	450	N1	Droughted	3	10	0.895805	3.82296	4.71876
27	60	1.43	450	N1	Droughted	3	11	0.630588	2.8379	3.46849
27	60	1.43	450	N1	Droughted	3	12	0.648588	3.47366	4.12225
27	60	1.43	450	N1	Droughted	3	13	1.06018	3.44214	4.50231
27	60	1.43	450	N1	Droughted	3	14	0.912862	1.28387	2.19673
27	60	1.43	450	N1	Droughted	3	15	0.505564	2.86293	3.3685
27	60	1.43	450	N1	Droughted	3	16	0.934754	2.30543	3.24018
27	60	1.43	450	N2	Droughted	3	17	1.60097	3.38014	4.9811
27	60	1.43	450	N2	Droughted	3	18	1.67781	4.32981	6.00762
27	60	1.43	450	N2	Droughted	3	19	0.715434	4.12533	4.84076
27	60	1.43	450	N2	Droughted	3	20	1.88654	3.83249	5.71904
27	60	1.43	450	N2	Droughted	3	21	1.19532	4.04212	5.23744
27	60	1.43	450	N2	Droughted	3	22	2.34209	4.97191	7.314
27	60	1.43	450	N2	Droughted	3	23	3.36229	4.60039	7.96268
27	60	1.43	450	N2	Droughted	3	24	2.46016	4.40092	6.86109
27	60	1.43	450	N2	Droughted	3	25	2.35547	4.02615	6.38162
27	60	1.43	450	N2	Droughted	3	26	2.17245	4.46699	6.63944
27	60	1.43	450	N2	Droughted	3	27	2.71349	4.68658	7.40007
27	60	1.43	450	N2	Droughted	3	28	2.01654	4.85769	6.87423
27	60	1.43	450	N2	Droughted	3	29	2.05713	4.25207	6.30921
27	60	1.43	450	N2	Droughted	3	30	2.60652	4.28245	6.88898
27	60	1.43	450	N2	Droughted	3	31	1.75518	4.25324	6.00843
27	60	1.43	450	N2	Droughted	3	32	2.46304	3.58925	6.05229
27	60	1.43	450	N3	Droughted	3	1	1.02709	2.97042	3.99751
27	60	1.43	450	N3	Droughted	3	2	0.397694	1.26886	1.66656
27	60	1.43	450	N3	Droughted	3	3	0.588785	1.22027	1.80905
27	60	1.43	450	N3	Droughted	3	4	0.321171	0.286827	0.607998
27	60	1.43	450	N3	Droughted	3	5	1.02377	0.937216	1.96099
27	60	1.43	450	N3	Droughted	3	6	0.29869	1.02745	1.32614
27	60	1.43	450	N3	Droughted	3	7	0.365911	0.441887	0.807798
27	60	1.43	450	N3	Droughted	3	8	0.469708	0.326386	0.796094
27	60	1.43	450	N3	Droughted	3	9	0.320334	2.29238	2.61271
27	60	1.43	450	N3	Droughted	3	10	1.12099	4.23019	5.35119
27	60	1.43	450	N3	Droughted	3	11	0.165681	0.686793	0.852474
27	60	1.43	450	N3	Droughted	3	12	0.349548	1.03566	1.38521
27	60	1.43	450	N3	Droughted	3	13	0.418481	0.295315	0.713796
27	60	1.43	450	N3	Droughted	3	14	0.696124	0.229809	0.925933
27	60	1.43	450	N3	Droughted	3	15	0.530641	0.233779	0.76442
27	60	1.43	450	N3	Droughted	3	16	0.278005	0.267108	0.545113
27	60	1.43	450	N4	Droughted	3	1	0.116796	0.620047	0.736843
27	60	1.43	450	N4	Droughted	3	2	0.258332	0.597911	0.856243
27	60	1.43	450	N4	Droughted	3	3	0.150341	1.4956	1.64594
27	60	1.43	450	N4	Droughted	3	4	0.400326	0.429904	0.83023
27	60	1.43	450	N4	Droughted	3	5	0.16226	0.702131	0.864391
27	60	1.43	450	N4	Droughted	3	6	0.112597	0.013979	0.126576
27	60	1.43	450	N4	Droughted	3	7	0.242881	0.509693	0.752574
27	60	1.43	450	N4	Droughted	3	8	0.498785	0.184612	0.683397
27	60	1.43	450	N4	Droughted	3	9	0.092006	1.56052	1.65253
27	60	1.43	450	N4	Droughted	3	10	0.636353	1.36106	1.99742
27	60	1.43	450	N4	Droughted	3	11	0.421354	0.907196	1.32855
27	60	1.43	450	N4	Droughted	3	12	0.339763	0.56586	0.905623
27	60	1.43	450	N4	Droughted	3	13	0.228261	0.602907	0.831168
27	60	1.43	450	N4	Droughted	3	14	0.533645	1.42857	1.96222
27	60	1.43	450	N4	Droughted	3	15	0.45797	1.80128	2.25925
27	60	1.43	450	N4	Droughted	3	16	0.480883	1.65529	2.13617
27	60	1.43	720	N1	Watered	3	17	0.030012	3.15918	3.1892
27	60	1.43	720	N1	Watered	3	18	0.245935	1.56269	1.80863
27	60	1.43	720	N1	Watered	3	19	0.012036	0.425157	0.437193
27	60	1.43	720	N1	Watered	3	20	0.164981	0.717036	0.882017
27	60	1.43	720	N1	Watered	3	21	0.05341	0.067142	0.120552
27	60	1.43	720	N1	Watered	3	22	0.358037	0.232212	0.590249
27	60	1.43	720	N1	Watered	3	23	0.213901	2.53373	2.74763
27	60	1.43	720	N1	Watered	3	24	0.039332	1.14146	1.18079
27	60	1.43	720	N1	Watered	3	25	0.13074	1.14037	1.27111
27	60	1.43	720	N1	Watered	3	26	0.030024	0.531254	0.561278
27	60	1.43	720	N1	Watered	3	27	0.138992	0.825415	0.964407
27	60	1.43	720	N1	Watered	3	28	0.038939	0.816063	0.855002
27	60	1.43	720	N1	Watered	3	29	0.062928	2.76952	2.83245
27	60	1.43	720	N1	Watered	3	30	0.077753	0.845711	0.923464
27	60	1.43	720	N1	Watered	3	31	0.257428	0.903169	1.1606
27	60	1.43	720	N1	Watered	3	32	0.257428	0.903169	1.1606
27	60	1.43	720	N2	Watered	3	1	0.110177	2.31041	2.42059
27	60	1.43	720	N2	Watered	3	2	0.197703	0.911668	1.10937
27	60	1.43	720	N2	Watered	3	3	0.873311	2.21646	3.08978
27	60	1.43	720	N2	Watered	3	4	0.183995	2.81124	2.99524
27	60	1.43	720	N2	Watered	3	5	0.754295	3.67179	4.42609
27	60	1.43	720	N2	Watered	3	6	0.523836	3.70292	4.22676
27	60	1.43	720	N2	Watered	3	7	0.925554	0.770958	1.69651
27	60	1.43	720	N2	Watered	3	8	1.4224	2.15367	3.57607
27	60	1.43	720	N2	Watered	3	25	2.06597	3.95344	6.01941
27	60	1.43	720	N2	Watered	3	26	0.212756	3.35052	3.56327
27	60	1.43	720	N2	Watered	3	27	1.53216	3.88014	5.41231
27	60	1.43	720	N2	Watered	3	28	0.050887	1.23675	1.28764
27	60	1.43	720	N2	Watered	3	29	0.541649	0.729093	1.27074
27	60	1.43	720	N2	Watered	3	30	0.26109	2.16222	2.42331
27	60	1.43	720	N2	Watered	3	31	0.258632	0.594395	0.853027
27	60	1.43	720	N2	Watered	3	32	0.434257	1.4263	1.86056
27	60	1.43	720	N3	Watered	3	1	2.78807	4.30994	7.09801
27	60	1.43	720	N3	Watered	3	2	2.83508	4.78372	7.6188
27	60	1.43	720	N3	Watered	3	3	3.01148	4.27496	7.28644
27	60	1.43	720	N3	Watered	3	4	2.71885	4.35814	7.07699
27	60	1.43	720	N3	Watered	3	5	1.05541	3.6	4.65542
27	60	1.43	720	N3	Watered	3	6	1.50534	4.39816	5.9035
27	60	1.43	720	N3	Watered	3	7	2.46341	4.3099	6.77331
27	60	1.43	720	N3	Watered	3	8	2.6946	4.23188	6.92648
27	60	1.43	720	N3	Watered	3	25	2.16461	4.17773	6.34234
27	60	1.43	720	N3	Watered	3	26	0.344595	2.07963	2.42422
27	60	1.43	720	N3	Watered	3	27	0.287788	1.37304	1.66083
27	60	1.43	720	N3	Watered	3	28	0.222888	1.1809	1.40379
27	60	1.43	720	N3	Watered	3	29	0.48587	0.856525	1.3424
27	60	1.43	720	N3	Watered	3	30	0.150813	0.662237	0.81305
27	60	1.43	720	N3	Watered	3	31	0.129302	0.691272	0.820574
27	60	1.43	720	N3	Watered	3	32	0.180666	1.00478	1.18545
27	60	1.43	720	N4	Watered	3	9	0.728487	4.06453	4.79302
27	60	1.43	720	N4	Watered	3	10	1.68179	4.1302	5.81199
27	60	1.43	720	N4	Watered	3	11	0.494952	2.95103	3.44598
27	60	1.43	720	N4	Watered	3	12	0.806242	3.35255	4.15879
27	60	1.43	720	N4	Watered	3	13	0.095322	1.36721	1.46253
27	60	1.43	720	N4	Watered	3	14	2.14426	3.35834	5.5026
27	60	1.43	720	N4	Watered	3	15	1.64929	3.85281	5.50209
27	60	1.43	720	N4	Watered	3	16	1.30792	3.88945	5.19737
27	60	1.43	720	N4	Watered	3	17	0.655295	3.81784	4.47313
27	60	1.43	720	N4	Watered	3	18	1.83296	3.52878	5.36175
27	60	1.43	720	N4	Watered	3	19	2.30094	3.85255	6.15349
27	60	1.43	720	N4	Watered	3	20	2.77999	3.74272	6.52271
27	60	1.43	720	N4	Watered	3	21	1.86294	4.25289	6.11582
27	60	1.43	720	N4	Watered	3	22	1.67077	4.22705	5.89782
27	60	1.43	720	N4	Watered	3	23	1.98395	4.01176	5.99571
27	60	1.43	720	N4	Watered	3	24	2.30076	3.78983	6.09059
27	60	1.43	720	N1	Droughted	3	1	0.782485	1.70091	2.48339
27	60	1.43	720	N1	Droughted	3	2	0.601554	0.869452	1.47101
27	60	1.43	720	N1	Droughted	3	3	0.07861	0.297166	0.375776
27	60	1.43	720	N1	Droughted	3	4	0.23384	0.367422	0.601262
27	60	1.43	720	N1	Droughted	3	5	0.200608	2.55739	2.758
27	60	1.43	720	N1	Droughted	3	6	0.241401	2.80339	3.04479
27	60	1.43	720	N1	Droughted	3	7	0.598858	2.30331	2.90217
27	60	1.43	720	N1	Droughted	3	8	0.093663	1.79699	1.89066
27	60	1.43	720	N1	Droughted	3	9	0.031914	0.915082	0.946996
27	60	1.43	720	N1	Droughted	3	10	0.182539	1.59551	1.77805
27	60	1.43	720	N1	Droughted	3	11	0.076737	0.870605	0.947342
27	60	1.43	720	N1	Droughted	3	12	0.177837	2.96215	3.13998
27	60	1.43	720	N1	Droughted	3	13	0.504197	2.11962	2.62382
27	60	1.43	720	N1	Droughted	3	14	0.861841	3.11764	3.97948
27	60	1.43	720	N1	Droughted	3	15	0.011111	0.948966	0.960077
27	60	1.43	720	N1	Droughted	3	16	0.354649	0.954399	1.30905
27	60	1.43	720	N2	Droughted	3	9	-0.015308	1.43596	1.42065
27	60	1.43	720	N2	Droughted	3	10	0.254432	2.7467	3.00113
27	60	1.43	720	N2	Droughted	3	11	-0.036834	1.31251	1.27567
27	60	1.43	720	N2	Droughted	3	12	0.018334	0.823105	0.841439
27	60	1.43	720	N2	Droughted	3	13	0.368402	1.70646	2.07486
27	60	1.43	720	N2	Droughted	3	14	0.297064	3.3579	3.65497
27	60	1.43	720	N2	Droughted	3	15	0.738258	2.69626	3.43451
27	60	1.43	720	N2	Droughted	3	16	0.983072	1.8665	2.84958
27	60	1.43	720	N2	Droughted	3	17	0.298603	0.861666	1.16027
27	60	1.43	720	N2	Droughted	3	18	0.355809	2.16131	2.51712
27	60	1.43	720	N2	Droughted	3	19	0.883186	4.13304	5.01623
27	60	1.43	720	N2	Droughted	3	20	0.499944	2.98826	3.48821
27	60	1.43	720	N2	Droughted	3	21	0.068819	2.65198	2.72079
27	60	1.43	720	N2	Droughted	3	22	0.33884	2.76891	3.10775
27	60	1.43	720	N2	Droughted	3	23	0.333454	3.79142	4.12488
27	60	1.43	720	N2	Droughted	3	24	0.255055	4.18096	4.43602
27	60	1.43	720	N3	Droughted	3	9	0.499635	2.91226	3.4119
27	60	1.43	720	N3	Droughted	3	10	0.882516	4.18779	5.0703
27	60	1.43	720	N3	Droughted	3	11	0.945107	3.69995	4.64505
27	60	1.43	720	N3	Droughted	3	12	0.1243	0.734579	0.858879
27	60	1.43	720	N3	Droughted	3	13	0.214333	3.0834	3.29773
27	60	1.43	720	N3	Droughted	3	14	-0.001621	4.01741	4.01579
27	60	1.43	720	N3	Droughted	3	15	0.065115	3.23633	3.30145
27	60	1.43	720	N3	Droughted	3	16	0.283387	1.32507	1.60846
27	60	1.43	720	N3	Droughted	3	17	0.305908	2.53576	2.84166
27	60	1.43	720	N3	Droughted	3	18	0.087231	3.47879	3.56602
27	60	1.43	720	N3	Droughted	3	19	0.834487	4.59264	5.42712
27	60	1.43	720	N3	Droughted	3	20	2.14226	4.46096	6.60322
27	60	1.43	720	N3	Droughted	3	21	0.159386	1.50445	1.66383
27	60	1.43	720	N3	Droughted	3	22	0.027872	0.986777	1.01465
27	60	1.43	720	N3	Droughted	3	23	0.118187	1.78025	1.89844
27	60	1.43	720	N3	Droughted	3	24	0.19204	0.845696	1.03774
27	60	1.43	720	N4	Droughted	3	1	0.155841	2.11553	2.27137
27	60	1.43	720	N4	Droughted	3	2	1.09031	4.14968	5.23999
27	60	1.43	720	N4	Droughted	3	3	0.066559	0.380766	0.447325
27	60	1.43	720	N4	Droughted	3	4	0.09094	0.378153	0.469093
27	60	1.43	720	N4	Droughted	3	5	0.164998	2.26964	2.43464
27	60	1.43	720	N4	Droughted	3	6	-0.126863	0.366241	0.239378
27	60	1.43	720	N4	Droughted	3	7	0.009881	0.176533	0.186414
27	60	1.43	720	N4	Droughted	3	8	-0.128899	0.523023	0.394124
27	60	1.43	720	N4	Droughted	3	25	1.37093	3.98409	5.35502
27	60	1.43	720	N4	Droughted	3	26	0.085815	0.448497	0.534312
27	60	1.43	720	N4	Droughted	3	27	0.087607	0.995696	1.0833
27	60	1.43	720	N4	Droughted	3	28	-0.080695	0.297319	0.216624
27	60	1.43	720	N4	Droughted	3	29	0.00358	0.790314	0.793894
27	60	1.43	720	N4	Droughted	3	30	0.051544	1.53123	1.58277
27	60	1.43	720	N4	Droughted	3	31	0.040974	1.07772	1.11869
27	60	1.43	720	N4	Droughted	3	32	-0.046873	0.03286	-0.014013
37	50	3.14	450	N1	Watered	3	1	3.22044	6.11251	9.33295
37	50	3.14	450	N1	Watered	3	2	2.67262	3.59591	6.26853
37	50	3.14	450	N1	Watered	3	3	3.50019	5.00992	8.5101
37	50	3.14	450	N1	Watered	3	4	3.94274	4.19986	8.1426
37	50	3.14	450	N1	Watered	3	5	2.75018	3.4432	6.19338
37	50	3.14	450	N1	Watered	3	6	3.69011	4.54268	8.23279
37	50	3.14	450	N1	Watered	3	7	2.03655	4.12079	6.15734
37	50	3.14	450	N1	Watered	3	8	3.6396	5.15384	8.79345
37	50	3.14	450	N1	Watered	3	25	2.44491	5.03061	7.47552
37	50	3.14	450	N1	Watered	3	26	3.78402	4.88883	8.67285
37	50	3.14	450	N1	Watered	3	27	4.99404	4.29	9.28404
37	50	3.14	450	N1	Watered	3	28	4.36921	5.70116	10.0704
37	50	3.14	450	N1	Watered	3	29	2.55387	2.69372	5.24759
37	50	3.14	450	N1	Watered	3	30	2.51471	4.70316	7.21787
37	50	3.14	450	N1	Watered	3	31	2.82277	4.41162	7.23439
37	50	3.14	450	N1	Watered	3	32	4.23544	3.41496	7.6504
37	50	3.14	450	N2	Watered	3	1	5.67662	7.49619	13.1728
37	50	3.14	450	N2	Watered	3	2	5.17723	7.37171	12.5489
37	50	3.14	450	N2	Watered	3	3	5.66568	4.90449	10.5702
37	50	3.14	450	N2	Watered	3	4	3.191	6.02366	9.21465
37	50	3.14	450	N2	Watered	3	5	6.26289	7.54365	13.8065
37	50	3.14	450	N2	Watered	3	6	5.00317	6.71574	11.7189
37	50	3.14	450	N2	Watered	3	7	5.7455	6.9302	12.6757
37	50	3.14	450	N2	Watered	3	8	4.60781	6.77392	11.3817
37	50	3.14	450	N2	Watered	3	9	4.72221	5.48538	10.2076
37	50	3.14	450	N2	Watered	3	10	5.67325	4.48938	10.1626
37	50	3.14	450	N2	Watered	3	11	5.356	4.3082	9.6642
37	50	3.14	450	N2	Watered	3	12	3.67676	6.09429	9.77106
37	50	3.14	450	N2	Watered	3	13	5.88054	5.83773	11.7183
37	50	3.14	450	N2	Watered	3	14	4.33129	6.78456	11.1159
37	50	3.14	450	N2	Watered	3	15	5.59459	6.69533	12.2899
37	50	3.14	450	N2	Watered	3	16	5.89489	6.76295	12.6578
37	50	3.14	450	N3	Watered	3	9	5.02832	5.21605	10.2444
37	50	3.14	450	N3	Watered	3	10	6.61252	6.48852	13.101
37	50	3.14	450	N3	Watered	3	11	5.49339	6.91115	12.4045
37	50	3.14	450	N3	Watered	3	12	5.19786	8.28029	13.4781
37	50	3.14	450	N3	Watered	3	13	5.8863	6.72503	12.6113
37	50	3.14	450	N3	Watered	3	14	6.10721	4.58665	10.6939
37	50	3.14	450	N3	Watered	3	15	5.17053	7.33059	12.5011
37	50	3.14	450	N3	Watered	3	16	5.97159	6.94307	12.9147
37	50	3.14	450	N3	Watered	3	17	5.44831	8.14504	13.5933
37	50	3.14	450	N3	Watered	3	18	5.83959	7.54795	13.3875
37	50	3.14	450	N3	Watered	3	19	5.76663	4.97504	10.7417
37	50	3.14	450	N3	Watered	3	20	3.65453	2.16866	5.82319
37	50	3.14	450	N3	Watered	3	21	3.87667	2.78401	6.66068
37	50	3.14	450	N3	Watered	3	22	5.78201	8.80439	14.5864
37	50	3.14	450	N3	Watered	3	23	6.21768	9.15921	15.3769
37	50	3.14	450	N3	Watered	3	24	6.44943	6.08701	12.5364
37	50	3.14	450	N4	Watered	3	9	6.55114	7.11786	13.669
37	50	3.14	450	N4	Watered	3	10	6.45027	6.62839	13.0787
37	50	3.14	450	N4	Watered	3	11	4.9978	4.01378	9.01159
37	50	3.14	450	N4	Watered	3	12	4.72391	8.20698	12.9309
37	50	3.14	450	N4	Watered	3	13	5.4554	5.32195	10.7773
37	50	3.14	450	N4	Watered	3	14	5.55467	5.85095	11.4056
37	50	3.14	450	N4	Watered	3	15	5.90263	5.55024	11.4529
37	50	3.14	450	N4	Watered	3	16	6.61761	6.13149	12.7491
37	50	3.14	450	N4	Watered	3	17	5.58551	8.487	14.0725
37	50	3.14	450	N4	Watered	3	18	6.00192	5.92013	11.922
37	50	3.14	450	N4	Watered	3	19	5.44034	5.56503	11.0054
37	50	3.14	450	N4	Watered	3	20	5.63905	5.2464	10.8855
37	50	3.14	450	N4	Watered	3	21	4.85554	8.14605	13.0016
37	50	3.14	450	N4	Watered	3	22	6.40576	8.0041	14.4099
37	50	3.14	450	N4	Watered	3	23	5.90532	7.16046	13.0658
37	50	3.14	450	N4	Watered	3	24	6.46058	7.26138	13.722
37	50	3.14	450	N1	Droughted	3	9	1.45835	0.468112	1.92646
37	50	3.14	450	N1	Droughted	3	10	0.882318	0.823439	1.70576
37	50	3.14	450	N1	Droughted	3	11	3.12473	3.07794	6.20267
37	50	3.14	450	N1	Droughted	3	12	3.62465	2.74601	6.37066
37	50	3.14	450	N1	Droughted	3	13	1.1474	2.11309	3.26048
37	50	3.14	450	N1	Droughted	3	14	0.656397	1.24613	1.90253
37	50	3.14	450	N1	Droughted	3	15	1.35604	2.57343	3.92947
37	50	3.14	450	N1	Droughted	3	16	0.672438	1.03266	1.7051
37	50	3.14	450	N1	Droughted	3	17	2.11012	3.10656	5.21669
37	50	3.14	450	N1	Droughted	3	18	3.63433	2.87725	6.51158
37	50	3.14	450	N1	Droughted	3	19	1.46853	3.80073	5.26926
37	50	3.14	450	N1	Droughted	3	20	1.67676	3.42362	5.10038
37	50	3.14	450	N1	Droughted	3	21	2.2838	1.56546	3.84926
37	50	3.14	450	N1	Droughted	3	22	3.21647	3.12479	6.34126
37	50	3.14	450	N1	Droughted	3	23	2.29956	3.00973	5.30928
37	50	3.14	450	N1	Droughted	3	24	1.80935	1.03503	2.84438
37	50	3.14	450	N2	Droughted	3	17	0.149709	0.067193	0.216902
37	50	3.14	450	N2	Droughted	3	18	0.146069	0.136602	0.282671
37	50	3.14	450	N2	Droughted	3	19	0.933791	0.396391	1.33018
37	50	3.14	450	N2	Droughted	3	20	0.519449	0.269493	0.788942
37	50	3.14	450	N2	Droughted	3	21	0.618697	0.344368	0.963065
37	50	3.14	450	N2	Droughted	3	22	0.43411	0.166477	0.600587
37	50	3.14	450	N2	Droughted	3	23	0.372676	0.113232	0.485908
37	50	3.14	450	N2	Droughted	3	24	0.326114	0.16339	0.489504
37	50	3.14	450	N2	Droughted	3	25	0.675118	0.27469	0.949808
37	50	3.14	450	N2	Droughted	3	26	0.452855	0.060821	0.513676
37	50	3.14	450	N2	Droughted	3	27	0.101613	0.12829	0.229903
37	50	3.14	450	N2	Droughted	3	28	0.22857	0.175288	0.403858
37	50	3.14	450	N2	Droughted	3	29	0.597309	0.174139	0.771448
37	50	3.14	450	N2	Droughted	3	30	0.197985	0.247847	0.445832
37	50	3.14	450	N2	Droughted	3	31	0.478124	0.262071	0.740195
37	50	3.14	450	N2	Droughted	3	32	0.216533	0.342315	0.558848
37	50	3.14	450	N3	Droughted	3	1	1.1113	0.167113	1.27842
37	50	3.14	450	N3	Droughted	3	2	0.339769	0.237266	0.577035
37	50	3.14	450	N3	Droughted	3	3	0.293392	0.147404	0.440796
37	50	3.14	450	N3	Droughted	3	4	0.71256	0.248619	0.961179
37	50	3.14	450	N3	Droughted	3	5	0.401916	0.117909	0.519825
37	50	3.14	450	N3	Droughted	3	6	0.383576	0.262338	0.645914
37	50	3.14	450	N3	Droughted	3	7	0.229613	0.217856	0.447469
37	50	3.14	450	N3	Droughted	3	8	0.443877	0.180018	0.623895
37	50	3.14	450	N3	Droughted	3	25	0.616784	0.164117	0.780901
37	50	3.14	450	N3	Droughted	3	26	-0.028439	-0.033769	-0.062208
37	50	3.14	450	N3	Droughted	3	27	0.444928	0.125241	0.570169
37	50	3.14	450	N3	Droughted	3	28	0.232683	0.040575	0.273258
37	50	3.14	450	N3	Droughted	3	29	0.241766	0.313217	0.554983
37	50	3.14	450	N3	Droughted	3	30	0.159649	0.033311	0.19296
37	50	3.14	450	N3	Droughted	3	31	0.17255	0.118575	0.291125
37	50	3.14	450	N3	Droughted	3	32	0.233975	0.167073	0.401048
37	50	3.14	450	N4	Droughted	3	1	0.153199	-0.005543	0.147656
37	50	3.14	450	N4	Droughted	3	2	0.293164	0.277521	0.570685
37	50	3.14	450	N4	Droughted	3	3	0.093899	0.347896	0.441795
37	50	3.14	450	N4	Droughted	3	4	0.204141	0.266656	0.470797
37	50	3.14	450	N4	Droughted	3	5	0.18356	0.233325	0.416885
37	50	3.14	450	N4	Droughted	3	6	0.140606	0.08362	0.224226
37	50	3.14	450	N4	Droughted	3	7	0.287529	0.410756	0.698285
37	50	3.14	450	N4	Droughted	3	8	0.12106	0.11085	0.23191
37	50	3.14	450	N4	Droughted	3	25	-0.148289	-0.228993	-0.377282
37	50	3.14	450	N4	Droughted	3	26	-0.233819	-0.355204	-0.589023
37	50	3.14	450	N4	Droughted	3	27	0.038081	0.201017	0.239098
37	50	3.14	450	N4	Droughted	3	28	-0.172151	-0.134375	-0.306526
37	50	3.14	450	N4	Droughted	3	29	-0.175216	-0.117654	-0.29287
37	50	3.14	450	N4	Droughted	3	30	-0.207034	-0.369524	-0.576558
37	50	3.14	450	N4	Droughted	3	31	-0.12971	0.041736	-0.087974
37	50	3.14	450	N4	Droughted	3	32	-0.278091	-0.349817	-0.627908
37	50	3.14	720	N1	Watered	3	1	1.55642	4.26754	5.82396
37	50	3.14	720	N1	Watered	3	2	0.244631	2.17973	2.42436
37	50	3.14	720	N1	Watered	3	3	0.503415	5.84751	6.35093
37	50	3.14	720	N1	Watered	3	4	0.657014	5.65174	6.30875
37	50	3.14	720	N1	Watered	3	5	1.41453	4.02482	5.43935
37	50	3.14	720	N1	Watered	3	6	1.55449	4.54075	6.09524
37	50	3.14	720	N1	Watered	3	7	1.83529	5.18107	7.01636
37	50	3.14	720	N1	Watered	3	8	1.31315	5.45638	6.76953
37	50	3.14	720	N1	Watered	3	17	0.681548	0.754671	1.43622
37	50	3.14	720	N1	Watered	3	18	0.832285	3.01005	3.84233
37	50	3.14	720	N1	Watered	3	19	1.07464	4.61475	5.6894
37	50	3.14	720	N1	Watered	3	20	-0.019158	0.716855	0.697697
37	50	3.14	720	N1	Watered	3	21	1.18294	3.54955	4.73249
37	50	3.14	720	N1	Watered	3	22	0.504472	1.42231	1.92678
37	50	3.14	720	N1	Watered	3	23	0.174436	0.432204	0.60664
37	50	3.14	720	N1	Watered	3	24	0.732502	3.87902	4.61152
37	50	3.14	720	N2	Watered	3	1	6.25876	11.5246	17.7834
37	50	3.14	720	N2	Watered	3	2	6.00155	9.33351	15.3351
37	50	3.14	720	N2	Watered	3	3	2.94971	6.46571	9.41542
37	50	3.14	720	N2	Watered	3	4	5.11567	7.72109	12.8368
37	50	3.14	720	N2	Watered	3	5	5.21431	9.04819	14.2625
37	50	3.14	720	N2	Watered	3	6	5.59099	7.67868	13.2697
37	50	3.14	720	N2	Watered	3	7	2.15593	6.76164	8.91756
37	50	3.14	720	N2	Watered	3	8	3.57253	6.34752	9.92005
37	50	3.14	720	N2	Watered	3	25	5.03027	4.74204	9.77231
37	50	3.14	720	N2	Watered	3	26	5.05161	5.84761	10.8992
37	50	3.14	720	N2	Watered	3	27	0.521069	4.20112	4.72218
37	50	3.14	720	N2	Watered	3	28	2.11563	5.65873	7.77436
37	50	3.14	720	N2	Watered	3	29	1.46867	4.14715	5.61583
37	50	3.14	720	N2	Watered	3	30	2.63943	3.74466	6.38409
37	50	3.14	720	N2	Watered	3	31	2.3276	5.0463	7.3739
37	50	3.14	720	N2	Watered	3	32	1.50069	2.94473	4.44542
37	50	3.14	720	N3	Watered	3	9	5.15688	6.88035	12.0372
37	50	3.14	720	N3	Watered	3	10	4.10129	4.34876	8.45005
37	50	3.14	720	N3	Watered	3	11	3.89797	7.39666	11.2946
37	50	3.14	720	N3	Watered	3	12	2.56732	8.27585	10.8432
37	50	3.14	720	N3	Watered	3	13	3.05653	6.24142	9.29794
37	50	3.14	720	N3	Watered	3	14	1.04161	1.56391	2.60552
37	50	3.14	720	N3	Watered	3	15	0.949989	3.64685	4.59684
37	50	3.14	720	N3	Watered	3	16	3.02283	6.12331	9.14614
37	50	3.14	720	N3	Watered	3	25	4.69042	6.93116	11.6216
37	50	3.14	720	N3	Watered	3	26	3.04628	5.29639	8.34268
37	50	3.14	720	N3	Watered	3	27	3.18816	2.44732	5.63549
37	50	3.14	720	N3	Watered	3	28	2.40068	4.31934	6.72002
37	50	3.14	720	N3	Watered	3	29	0.216419	0.115282	0.331701
37	50	3.14	720	N3	Watered	3	30	0.370531	0.467663	0.838194
37	50	3.14	720	N3	Watered	3	31	0.489358	3.49135	3.98071
37	50	3.14	720	N3	Watered	3	32	4.90551	6.94365	11.8492
37	50	3.14	720	N4	Watered	3	9	5.84858	8.50884	14.3574
37	50	3.14	720	N4	Watered	3	10	6.26453	8.74377	15.0083
37	50	3.14	720	N4	Watered	3	11	5.43277	7.413	12.8458
37	50	3.14	720	N4	Watered	3	12	6.24351	7.82169	14.0652
37	50	3.14	720	N4	Watered	3	13	4.90258	7.65431	12.5569
37	50	3.14	720	N4	Watered	3	14	3.9947	7.97354	11.9682
37	50	3.14	720	N4	Watered	3	15	3.51967	6.05701	9.57668
37	50	3.14	720	N4	Watered	3	16	4.23108	5.63278	9.86386
37	50	3.14	720	N4	Watered	3	17	0.039653	-0.121468	-0.081815
37	50	3.14	720	N4	Watered	3	18	0.025064	0.012458	0.037522
37	50	3.14	720	N4	Watered	3	19	2.38674	7.05479	9.44153
37	50	3.14	720	N4	Watered	3	20	2.99108	7.78557	10.7766
37	50	3.14	720	N4	Watered	3	21	3.43384	7.56684	11.0007
37	50	3.14	720	N4	Watered	3	22	0.446622	4.32995	4.77657
37	50	3.14	720	N4	Watered	3	23	3.102	6.278	9.38
37	50	3.14	720	N4	Watered	3	24	4.01488	8.0524	12.0673
37	50	3.14	720	N1	Droughted	3	9	0.920018	2.36026	3.28028
37	50	3.14	720	N1	Droughted	3	10	0.553862	3.33035	3.88421
37	50	3.14	720	N1	Droughted	3	11	0.038794	0.21323	0.252024
37	50	3.14	720	N1	Droughted	3	12	0.20827	0.136341	0.344611
37	50	3.14	720	N1	Droughted	3	13	0.54984	2.60927	3.15911
37	50	3.14	720	N1	Droughted	3	14	0.613639	3.88855	4.50218
37	50	3.14	720	N1	Droughted	3	15	0.177894	1.15837	1.33626
37	50	3.14	720	N1	Droughted	3	16	0.624915	3.33841	3.96333
37	50	3.14	720	N1	Droughted	3	25	1.41136	4.32882	5.74018
37	50	3.14	720	N1	Droughted	3	26	1.60187	3.34233	4.94419
37	50	3.14	720	N1	Droughted	3	27	0.725477	4.54672	5.2722
37	50	3.14	720	N1	Droughted	3	28	0.557076	2.83452	3.3916
37	50	3.14	720	N1	Droughted	3	29	1.59352	3.38235	4.97588
37	50	3.14	720	N1	Droughted	3	30	2.30285	3.08667	5.38952
37	50	3.14	720	N1	Droughted	3	31	3.13534	3.7364	6.87174
37	50	3.14	720	N1	Droughted	3	32	0.285609	0.704315	0.989924
37	50	3.14	720	N2	Droughted	3	9	0.122008	0.267051	0.389059
37	50	3.14	720	N2	Droughted	3	10	0.324224	0.164825	0.489049
37	50	3.14	720	N2	Droughted	3	11	0.023057	0.333714	0.356771
37	50	3.14	720	N2	Droughted	3	12	0.347238	0.508152	0.85539
37	50	3.14	720	N2	Droughted	3	13	-0.022645	0.021904	-0.000741
37	50	3.14	720	N2	Droughted	3	14	0.546462	0.298522	0.844984
37	50	3.14	720	N2	Droughted	3	15	0.083305	0.134466	0.217771
37	50	3.14	720	N2	Droughted	3	16	0.400507	1.57424	1.97474
37	50	3.14	720	N2	Droughted	3	17	0.148039	2.57152	2.71956
37	50	3.14	720	N2	Droughted	3	18	0.905258	1.58879	2.49405
37	50	3.14	720	N2	Droughted	3	19	0.532638	0.481301	1.01394
37	50	3.14	720	N2	Droughted	3	20	-0.035792	0.495962	0.46017
37	50	3.14	720	N2	Droughted	3	21	1.26302	3.45606	4.71908
37	50	3.14	720	N2	Droughted	3	22	1.29433	1.6051	2.89943
37	50	3.14	720	N2	Droughted	3	23	0.543989	0.728101	1.27209
37	50	3.14	720	N2	Droughted	3	24	0.024298	0.397106	0.421404
37	50	3.14	720	N3	Droughted	3	1	2.09596	3.42314	5.5191
37	50	3.14	720	N3	Droughted	3	2	0.316192	3.25685	3.57305
37	50	3.14	720	N3	Droughted	3	3	0.740674	0.57008	1.31075
37	50	3.14	720	N3	Droughted	3	4	0.160512	0.473567	0.634079
37	50	3.14	720	N3	Droughted	3	5	0.899478	1.4412	2.34067
37	50	3.14	720	N3	Droughted	3	6	1.39128	3.81058	5.20186
37	50	3.14	720	N3	Droughted	3	7	0.36962	1.39284	1.76246
37	50	3.14	720	N3	Droughted	3	8	0.466227	0.272193	0.73842
37	50	3.14	720	N3	Droughted	3	17	1.00194	1.32377	2.32571
37	50	3.14	720	N3	Droughted	3	18	0.735204	0.309108	1.04431
37	50	3.14	720	N3	Droughted	3	19	0.24505	0.228973	0.474023
37	50	3.14	720	N3	Droughted	3	20	0.364314	0.429104	0.793418
37	50	3.14	720	N3	Droughted	3	21	4.23265	6.94937	11.182
37	50	3.14	720	N3	Droughted	3	22	1.17921	1.08151	2.26071
37	50	3.14	720	N3	Droughted	3	23	0.656149	0.491689	1.14784
37	50	3.14	720	N3	Droughted	3	24	0.16652	0.164401	0.330921
37	50	3.14	720	N4	Droughted	3	1	0.085125	0.027797	0.112922
37	50	3.14	720	N4	Droughted	3	2	0.168222	0.235571	0.403793
37	50	3.14	720	N4	Droughted	3	3	0.696863	0.230701	0.927564
37	50	3.14	720	N4	Droughted	3	4	0.149658	0.336327	0.485985
37	50	3.14	720	N4	Droughted	3	5	0.877951	0.427657	1.30561
37	50	3.14	720	N4	Droughted	3	6	1.49702	0.675684	2.17271
37	50	3.14	720	N4	Droughted	3	7	0.612669	0.328174	0.940843
37	50	3.14	720	N4	Droughted	3	8	0.229033	0.199714	0.428747
37	50	3.14	720	N4	Droughted	3	25	1.53008	1.60099	3.13106
37	50	3.14	720	N4	Droughted	3	26	0.700588	1.27008	1.97067
37	50	3.14	720	N4	Droughted	3	27	1.6774	3.92507	5.60247
37	50	3.14	720	N4	Droughted	3	28	0.061979	0.274543	0.336522
37	50	3.14	720	N4	Droughted	3	29	1.10111	1.19619	2.29729
37	50	3.14	720	N4	Droughted	3	30	0.239427	0.683899	0.923326
37	50	3.14	720	N4	Droughted	3	31	2.0764	2.73026	4.80666
37	50	3.14	720	N4	Droughted	3	32	0.028431	0.382923	0.411354
27	60	1.43	450	N1	Watered	6	17	1.58685	5.6897	7.27655
27	60	1.43	450	N1	Watered	6	18	0.334167	3.34663	3.68079
27	60	1.43	450	N1	Watered	6	19	0.930385	4.49718	5.42757
27	60	1.43	450	N1	Watered	6	20	2.74305	5.41234	8.15539
27	60	1.43	450	N1	Watered	6	21	2.46523	6.85825	9.32348
27	60	1.43	450	N1	Watered	6	22	4.13744	6.16557	10.303
27	60	1.43	450	N1	Watered	6	23	1.30925	5.52936	6.83861
27	60	1.43	450	N1	Watered	6	24	2.51576	6.67152	9.18728
27	60	1.43	450	N1	Watered	6	25	4.11592	6.63277	10.7487
27	60	1.43	450	N1	Watered	6	26	3.31352	5.81388	9.12741
27	60	1.43	450	N1	Watered	6	27	1.09503	6.48934	7.58437
27	60	1.43	450	N1	Watered	6	28	1.96436	5.99239	7.95674
27	60	1.43	450	N1	Watered	6	29	2.01235	7.45781	9.47016
27	60	1.43	450	N1	Watered	6	30	3.29824	5.7154	9.01364
27	60	1.43	450	N1	Watered	6	31	3.66836	6.84169	10.5101
27	60	1.43	450	N1	Watered	6	32	3.2695	7.26485	10.5343
27	60	1.43	450	N2	Watered	6	1	3.52389	6.24467	9.76856
27	60	1.43	450	N2	Watered	6	2	4.36467	6.96276	11.3274
27	60	1.43	450	N2	Watered	6	3	4.69533	6.87709	11.5724
27	60	1.43	450	N2	Watered	6	4	4.91789	6.85801	11.7759
27	60	1.43	450	N2	Watered	6	5	3.44693	7.14372	10.5907
27	60	1.43	450	N2	Watered	6	6	4.73834	6.59249	11.3308
27	60	1.43	450	N2	Watered	6	7	3.88866	7.03744	10.9261
27	60	1.43	450	N2	Watered	6	8	4.01548	7.00293	11.0184
27	60	1.43	450	N2	Watered	6	9	3.83536	6.18283	10.0182
27	60	1.43	450	N2	Watered	6	10	3.69996	7.34881	11.0488
27	60	1.43	450	N2	Watered	6	11	3.74011	6.56262	10.3027
27	60	1.43	450	N2	Watered	6	12	3.8648	7.36187	11.2267
27	60	1.43	450	N2	Watered	6	13	2.40166	6.0008	8.40246
27	60	1.43	450	N2	Watered	6	14	3.18617	7.26823	10.4544
27	60	1.43	450	N2	Watered	6	15	2.77506	7.35158	10.1266
27	60	1.43	450	N2	Watered	6	16	3.04375	7.3566	10.4003
27	60	1.43	450	N3	Watered	6	17	5.30974	7.16688	12.4766
27	60	1.43	450	N3	Watered	6	18	2.39667	6.37254	8.76921
27	60	1.43	450	N3	Watered	6	19	5.00722	6.55578	11.563
27	60	1.43	450	N3	Watered	6	20	4.3744	5.68025	10.0547
27	60	1.43	450	N3	Watered	6	21	4.52295	6.67235	11.1953
27	60	1.43	450	N3	Watered	6	22	4.74391	6.45768	11.2016
27	60	1.43	450	N3	Watered	6	23	4.11535	6.06193	10.1773
27	60	1.43	450	N3	Watered	6	24	3.60613	6.60492	10.2111
27	60	1.43	450	N3	Watered	6	25	1.98558	6.96045	8.94603
27	60	1.43	450	N3	Watered	6	26	4.67272	5.22348	9.89621
27	60	1.43	450	N3	Watered	6	27	2.75018	6.77426	9.52444
27	60	1.43	450	N3	Watered	6	28	3.62874	6.53751	10.1662
27	60	1.43	450	N3	Watered	6	29	4.07004	7.25946	11.3295
27	60	1.43	450	N3	Watered	6	30	3.75569	6.28278	10.0385
27	60	1.43	450	N3	Watered	6	31	2.50932	6.80484	9.31416
27	60	1.43	450	N3	Watered	6	32	3.61706	6.26611	9.88318
27	60	1.43	450	N4	Watered	6	17	5.18064	7.43914	12.6198
27	60	1.43	450	N4	Watered	6	18	5.74235	7.44942	13.1918
27	60	1.43	450	N4	Watered	6	19	5.2663	6.61819	11.8845
27	60	1.43	450	N4	Watered	6	20	4.98871	6.76236	11.7511
27	60	1.43	450	N4	Watered	6	21	4.64227	6.4042	11.0465
27	60	1.43	450	N4	Watered	6	22	4.86736	6.43175	11.2991
27	60	1.43	450	N4	Watered	6	23	4.38985	6.84197	11.2318
27	60	1.43	450	N4	Watered	6	24	4.86034	6.93472	11.7951
27	60	1.43	450	N4	Watered	6	25	3.01842	6.22408	9.24251
27	60	1.43	450	N4	Watered	6	26	5.57218	7.60312	13.1753
27	60	1.43	450	N4	Watered	6	27	3.32628	6.31203	9.63832
27	60	1.43	450	N4	Watered	6	28	3.57739	6.35109	9.92848
27	60	1.43	450	N4	Watered	6	29	4.84909	6.73398	11.5831
27	60	1.43	450	N4	Watered	6	30	5.52331	6.6915	12.2148
27	60	1.43	450	N4	Watered	6	31	3.1151	6.5671	9.6822
27	60	1.43	450	N4	Watered	6	32	5.05324	6.77853	11.8318
27	60	1.43	450	N1	Droughted	6	1	0.445702	2.1664	2.6121
27	60	1.43	450	N1	Droughted	6	2	0.567151	1.63267	2.19982
27	60	1.43	450	N1	Droughted	6	3	0.701226	0.511553	1.21278
27	60	1.43	450	N1	Droughted	6	4	0.632795	1.48062	2.11342
27	60	1.43	450	N1	Droughted	6	5	0.478947	1.09847	1.57742
27	60	1.43	450	N1	Droughted	6	6	0.582714	0.722584	1.3053
27	60	1.43	450	N1	Droughted	6	7	0.269368	0.966957	1.23632
27	60	1.43	450	N1	Droughted	6	8	0.309177	0.730807	1.03998
27	60	1.43	450	N1	Droughted	6	9	0.802094	1.34021	2.1423
27	60	1.43	450	N1	Droughted	6	10	0.391358	2.63003	3.02139
27	60	1.43	450	N1	Droughted	6	11	1.41354	3.0694	4.48294
27	60	1.43	450	N1	Droughted	6	12	0.844678	3.91783	4.7625
27	60	1.43	450	N1	Droughted	6	13	0.853378	2.58318	3.43655
27	60	1.43	450	N1	Droughted	6	14	0.320908	1.27091	1.59182
27	60	1.43	450	N1	Droughted	6	15	0.341549	2.71115	3.0527
27	60	1.43	450	N1	Droughted	6	16	0.813998	1.56172	2.37572
27	60	1.43	450	N2	Droughted	6	17	0.032518	0.270809	0.303327
27	60	1.43	450	N2	Droughted	6	18	0.26819	0.188348	0.456538
27	60	1.43	450	N2	Droughted	6	19	0.061982	0.185861	0.247843
27	60	1.43	450	N2	Droughted	6	20	0.684842	0.160246	0.845088
27	60	1.43	450	N2	Droughted	6	21	0.096662	0.290926	0.387588
27	60	1.43	450	N2	Droughted	6	22	0.303911	0.509345	0.813256
27	60	1.43	450	N2	Droughted	6	23	0.135918	0.391513	0.527431
27	60	1.43	450	N2	Droughted	6	24	0.261962	0.269585	0.531547
27	60	1.43	450	N2	Droughted	6	25	0.350381	0.176217	0.526598
27	60	1.43	450	N2	Droughted	6	26	0.704108	0.254117	0.958225
27	60	1.43	450	N2	Droughted	6	27	0.457189	0.171334	0.628523
27	60	1.43	450	N2	Droughted	6	28	0.25388	0.072005	0.325885
27	60	1.43	450	N2	Droughted	6	29	0.460398	0.271803	0.732201
27	60	1.43	450	N2	Droughted	6	30	0.072184	0.13968	0.211864
27	60	1.43	450	N2	Droughted	6	31	0.234076	0.21004	0.444116
27	60	1.43	450	N2	Droughted	6	32	0.218841	0.192627	0.411468
27	60	1.43	450	N3	Droughted	6	1	0.206615	0.345031	0.551646
27	60	1.43	450	N3	Droughted	6	2	0.100771	0.126069	0.22684
27	60	1.43	450	N3	Droughted	6	3	0.098118	-0.00753	0.090588
27	60	1.43	450	N3	Droughted	6	4	0.073432	0.401262	0.474694
27	60	1.43	450	N3	Droughted	6	5	0.047883	0.135454	0.183337
27	60	1.43	450	N3	Droughted	6	6	0.160674	-0.017612	0.143062
27	60	1.43	450	N3	Droughted	6	7	0.090419	0.108364	0.198783
27	60	1.43	450	N3	Droughted	6	8	0.155151	0.234235	0.389386
27	60	1.43	450	N3	Droughted	6	9	0.053868	0.100105	0.153973
27	60	1.43	450	N3	Droughted	6	10	0.305438	0.160927	0.466365
27	60	1.43	450	N3	Droughted	6	11	0.381313	0.188314	0.569627
27	60	1.43	450	N3	Droughted	6	12	0.113084	0.195781	0.308865
27	60	1.43	450	N3	Droughted	6	13	0.036241	0.204695	0.240936
27	60	1.43	450	N3	Droughted	6	14	0.136611	0.138905	0.275516
27	60	1.43	450	N3	Droughted	6	15	0.112244	0.291214	0.403458
27	60	1.43	450	N3	Droughted	6	16	0.121989	0.3367	0.458689
27	60	1.43	450	N4	Droughted	6	1	-0.046416	0.425638	0.379222
27	60	1.43	450	N4	Droughted	6	2	0.073451	0.046208	0.119659
27	60	1.43	450	N4	Droughted	6	3	0.159224	0.035391	0.194615
27	60	1.43	450	N4	Droughted	6	4	-0.030396	0.018151	-0.012245
27	60	1.43	450	N4	Droughted	6	5	-0.040373	-0.034643	-0.075016
27	60	1.43	450	N4	Droughted	6	6	0.000839	0.013245	0.014084
27	60	1.43	450	N4	Droughted	6	7	0.036571	0.034462	0.071033
27	60	1.43	450	N4	Droughted	6	8	0.064805	0.193623	0.258428
27	60	1.43	450	N4	Droughted	6	9	-0.031208	0.008996	-0.022212
27	60	1.43	450	N4	Droughted	6	10	0.013389	0.289831	0.30322
27	60	1.43	450	N4	Droughted	6	11	0.180765	0.377867	0.558632
27	60	1.43	450	N4	Droughted	6	12	0.011622	0.197754	0.209376
27	60	1.43	450	N4	Droughted	6	13	0.083251	0.049312	0.132563
27	60	1.43	450	N4	Droughted	6	14	0.147268	0.074981	0.222249
27	60	1.43	450	N4	Droughted	6	15	0.471267	0.086243	0.55751
27	60	1.43	450	N4	Droughted	6	16	0.18527	0.007653	0.192923
27	60	1.43	720	N1	Watered	6	17	0.344151	1.75969	2.10384
27	60	1.43	720	N1	Watered	6	18	0.376903	2.70887	3.08577
27	60	1.43	720	N1	Watered	6	19	1.09847	1.4801	2.57857
27	60	1.43	720	N1	Watered	6	20	0.503477	0.986447	1.48992
27	60	1.43	720	N1	Watered	6	21	0.342456	1.01114	1.3536
27	60	1.43	720	N1	Watered	6	22	0.332356	0.474866	0.807222
27	60	1.43	720	N1	Watered	6	23	1.81691	2.0087	3.82561
27	60	1.43	720	N1	Watered	6	24	0.318969	1.02995	1.34892
27	60	1.43	720	N1	Watered	6	25	0.989405	1.75502	2.74443
27	60	1.43	720	N1	Watered	6	26	1.33837	0.639687	1.97805
27	60	1.43	720	N1	Watered	6	27	1.40417	1.34997	2.75414
27	60	1.43	720	N1	Watered	6	28	0.182917	1.15073	1.33365
27	60	1.43	720	N1	Watered	6	29	0.196847	2.16667	2.36351
27	60	1.43	720	N1	Watered	6	30	0.263778	0.060289	0.324067
27	60	1.43	720	N1	Watered	6	31	0.18728	1.96495	2.15223
27	60	1.43	720	N1	Watered	6	32	0.18728	1.96495	2.15223
27	60	1.43	720	N2	Watered	6	1	0.696243	3.98134	4.67758
27	60	1.43	720	N2	Watered	6	2	0.527468	1.08075	1.60822
27	60	1.43	720	N2	Watered	6	3	0.49939	3.4766	3.97599
27	60	1.43	720	N2	Watered	6	4	0.700555	2.53114	3.2317
27	60	1.43	720	N2	Watered	6	5	0.739074	2.66598	3.40506
27	60	1.43	720	N2	Watered	6	6	0.456346	2.87673	3.33308
27	60	1.43	720	N2	Watered	6	7	0.563584	1.64535	2.20893
27	60	1.43	720	N2	Watered	6	8	0.618881	3.60762	4.2265
27	60	1.43	720	N2	Watered	6	25	1.37575	1.77822	3.15397
27	60	1.43	720	N2	Watered	6	26	0.186728	4.97762	5.16434
27	60	1.43	720	N2	Watered	6	27	1.0201	4.86064	5.88074
27	60	1.43	720	N2	Watered	6	28	0.878046	3.28786	4.16591
27	60	1.43	720	N2	Watered	6	29	1.10888	3.31049	4.41938
27	60	1.43	720	N2	Watered	6	30	0.710259	4.42844	5.13869
27	60	1.43	720	N2	Watered	6	31	0.02961	1.42504	1.45465
27	60	1.43	720	N2	Watered	6	32	0.191924	0.970596	1.16252
27	60	1.43	720	N3	Watered	6	1	0.964717	2.97109	3.9358
27	60	1.43	720	N3	Watered	6	2	1.29679	4.13475	5.43154
27	60	1.43	720	N3	Watered	6	3	1.37354	3.16343	4.53697
27	60	1.43	720	N3	Watered	6	4	0.560426	3.87624	4.43667
27	60	1.43	720	N3	Watered	6	5	0.870017	2.75519	3.62521
27	60	1.43	720	N3	Watered	6	6	0.644329	4.44576	5.09009
27	60	1.43	720	N3	Watered	6	7	0.93037	4.14373	5.0741
27	60	1.43	720	N3	Watered	6	8	0.729624	4.57592	5.30555
27	60	1.43	720	N3	Watered	6	25	0.643048	2.46086	3.10391
27	60	1.43	720	N3	Watered	6	26	0.640864	1.84842	2.48929
27	60	1.43	720	N3	Watered	6	27	0.478142	0.766498	1.24464
27	60	1.43	720	N3	Watered	6	28	0.376347	0.643583	1.01993
27	60	1.43	720	N3	Watered	6	29	0.133308	0.803939	0.937247
27	60	1.43	720	N3	Watered	6	30	0.639555	1.41787	2.05743
27	60	1.43	720	N3	Watered	6	31	0.283542	1.03976	1.3233
27	60	1.43	720	N3	Watered	6	32	0.305434	1.10251	1.40795
27	60	1.43	720	N4	Watered	6	9	0.823608	2.52714	3.35075
27	60	1.43	720	N4	Watered	6	10	0.898808	3.08922	3.98803
27	60	1.43	720	N4	Watered	6	11	0.352995	2.86308	3.21607
27	60	1.43	720	N4	Watered	6	12	0.436395	2.07012	2.50651
27	60	1.43	720	N4	Watered	6	13	0.477927	2.63374	3.11167
27	60	1.43	720	N4	Watered	6	14	0.609384	3.2701	3.87949
27	60	1.43	720	N4	Watered	6	15	0.941465	2.62633	3.56779
27	60	1.43	720	N4	Watered	6	16	0.357641	4.02514	4.38278
27	60	1.43	720	N4	Watered	6	17	0.347607	3.77819	4.1258
27	60	1.43	720	N4	Watered	6	18	1.89584	4.16025	6.05609
27	60	1.43	720	N4	Watered	6	19	2.09521	4.09467	6.18989
27	60	1.43	720	N4	Watered	6	20	2.13042	4.73274	6.86316
27	60	1.43	720	N4	Watered	6	21	1.41653	3.35089	4.76741
27	60	1.43	720	N4	Watered	6	22	0.646089	2.32394	2.97003
27	60	1.43	720	N4	Watered	6	23	2.05824	3.17051	5.22875
27	60	1.43	720	N4	Watered	6	24	2.24772	3.97902	6.22674
27	60	1.43	720	N1	Droughted	6	1	1.34841	1.29852	2.64693
27	60	1.43	720	N1	Droughted	6	2	0.93102	0.61642	1.54744
27	60	1.43	720	N1	Droughted	6	3	0.115022	0.358879	0.473901
27	60	1.43	720	N1	Droughted	6	4	0.174815	0.494808	0.669623
27	60	1.43	720	N1	Droughted	6	5	0.368206	2.02886	2.39707
27	60	1.43	720	N1	Droughted	6	6	0.279953	0.883471	1.16342
27	60	1.43	720	N1	Droughted	6	7	0.208483	1.64474	1.85322
27	60	1.43	720	N1	Droughted	6	8	0.083911	1.33707	1.42098
27	60	1.43	720	N1	Droughted	6	9	0.149965	0.592934	0.742899
27	60	1.43	720	N1	Droughted	6	10	0.152996	1.6142	1.7672
27	60	1.43	720	N1	Droughted	6	11	0.314744	4.22391	4.53866
27	60	1.43	720	N1	Droughted	6	12	0.157568	1.29615	1.45372
27	60	1.43	720	N1	Droughted	6	13	-0.021991	0.270186	0.248195
27	60	1.43	720	N1	Droughted	6	14	0.35373	1.25228	1.60601
27	60	1.43	720	N1	Droughted	6	15	0.103431	0.341349	0.44478
27	60	1.43	720	N1	Droughted	6	16	0.111927	0.885236	0.997163
27	60	1.43	720	N2	Droughted	6	9	0.872496	1.93238	2.80487
27	60	1.43	720	N2	Droughted	6	10	0.222024	1.85443	2.07646
27	60	1.43	720	N2	Droughted	6	11	0.499811	2.31753	2.81734
27	60	1.43	720	N2	Droughted	6	12	0.061595	0.790268	0.851863
27	60	1.43	720	N2	Droughted	6	13	0.149997	0.569974	0.719971
27	60	1.43	720	N2	Droughted	6	14	0.030665	3.14545	3.17611
27	60	1.43	720	N2	Droughted	6	15	0.593216	1.92913	2.52234
27	60	1.43	720	N2	Droughted	6	16	0.544471	0.944336	1.48881
27	60	1.43	720	N2	Droughted	6	17	0.768318	1.18384	1.95216
27	60	1.43	720	N2	Droughted	6	18	0.478921	1.76112	2.24004
27	60	1.43	720	N2	Droughted	6	19	0.256653	2.49977	2.75642
27	60	1.43	720	N2	Droughted	6	20	0.579951	2.85877	3.43872
27	60	1.43	720	N2	Droughted	6	21	0.292755	0.601823	0.894578
27	60	1.43	720	N2	Droughted	6	22	0.205648	1.61276	1.8184
27	60	1.43	720	N2	Droughted	6	23	0.34826	1.46211	1.81037
27	60	1.43	720	N2	Droughted	6	24	0.385853	1.24995	1.6358
27	60	1.43	720	N3	Droughted	6	9	0.457029	0.864896	1.32193
27	60	1.43	720	N3	Droughted	6	10	0.054684	0.764329	0.819013
27	60	1.43	720	N3	Droughted	6	11	0.107516	2.77338	2.8809
27	60	1.43	720	N3	Droughted	6	12	0.028761	0.367896	0.396657
27	60	1.43	720	N3	Droughted	6	13	0.213771	0.662636	0.876407
27	60	1.43	720	N3	Droughted	6	14	0.057028	1.34514	1.40217
27	60	1.43	720	N3	Droughted	6	15	0.096662	0.484037	0.580699
27	60	1.43	720	N3	Droughted	6	16	0.124392	0.473755	0.598147
27	60	1.43	720	N3	Droughted	6	17	0.050059	1.40884	1.4589
27	60	1.43	720	N3	Droughted	6	18	0.271677	0.869372	1.14105
27	60	1.43	720	N3	Droughted	6	19	0.233115	0.994512	1.22763
27	60	1.43	720	N3	Droughted	6	20	0.501494	1.15945	1.66094
27	60	1.43	720	N3	Droughted	6	21	0.053809	0.105709	0.159518
27	60	1.43	720	N3	Droughted	6	22	0.076547	0.122684	0.199231
27	60	1.43	720	N3	Droughted	6	23	0.090116	0.179529	0.269645
27	60	1.43	720	N3	Droughted	6	24	0.003586	0.227983	0.231569
27	60	1.43	720	N4	Droughted	6	1	0.006861	0.597242	0.604103
27	60	1.43	720	N4	Droughted	6	2	-0.000296	0.412541	0.412245
27	60	1.43	720	N4	Droughted	6	3	-0.075452	0.21697	0.141518
27	60	1.43	720	N4	Droughted	6	4	-0.006221	0.568038	0.561817
27	60	1.43	720	N4	Droughted	6	5	-0.024996	0.547652	0.522656
27	60	1.43	720	N4	Droughted	6	6	0.078448	0.212513	0.290961
27	60	1.43	720	N4	Droughted	6	7	-0.032337	0.225762	0.193425
27	60	1.43	720	N4	Droughted	6	8	-0.000236	0.273897	0.273661
27	60	1.43	720	N4	Droughted	6	25	0.066433	0.197325	0.263758
27	60	1.43	720	N4	Droughted	6	26	-0.013645	0.914641	0.900996
27	60	1.43	720	N4	Droughted	6	27	-0.040417	0.629213	0.588796
27	60	1.43	720	N4	Droughted	6	28	0.138737	0.481658	0.620395
27	60	1.43	720	N4	Droughted	6	29	0.039293	0.490986	0.530279
27	60	1.43	720	N4	Droughted	6	30	0.003313	0.55919	0.562503
27	60	1.43	720	N4	Droughted	6	31	0.014648	0.57022	0.584868
27	60	1.43	720	N4	Droughted	6	32	0.055019	0.401937	0.456956
37	50	3.14	450	N1	Watered	6	1	3.16791	2.34368	5.51159
37	50	3.14	450	N1	Watered	6	2	0.408979	0.600507	1.00949
37	50	3.14	450	N1	Watered	6	3	2.34243	4.1555	6.49793
37	50	3.14	450	N1	Watered	6	4	1.36467	0.966584	2.33126
37	50	3.14	450	N1	Watered	6	5	2.07728	2.68763	4.76491
37	50	3.14	450	N1	Watered	6	6	3.06897	2.4986	5.56757
37	50	3.14	450	N1	Watered	6	7	1.01109	1.26911	2.2802
37	50	3.14	450	N1	Watered	6	8	1.87316	2.45176	4.32492
37	50	3.14	450	N1	Watered	6	25	0.828143	2.62266	3.4508
37	50	3.14	450	N1	Watered	6	26	1.18239	2.06029	3.24269
37	50	3.14	450	N1	Watered	6	27	4.84347	4.3272	9.17066
37	50	3.14	450	N1	Watered	6	28	5.45899	3.58823	9.04722
37	50	3.14	450	N1	Watered	6	29	3.90051	4.03478	7.93529
37	50	3.14	450	N1	Watered	6	30	5.65594	5.71283	11.3688
37	50	3.14	450	N1	Watered	6	31	4.90117	6.41621	11.3174
37	50	3.14	450	N1	Watered	6	32	3.00589	4.89117	7.89705
37	50	3.14	450	N2	Watered	6	1	2.88107	3.72952	6.61059
37	50	3.14	450	N2	Watered	6	2	0.790861	4.74741	5.53827
37	50	3.14	450	N2	Watered	6	3	3.23978	4.07287	7.31265
37	50	3.14	450	N2	Watered	6	4	3.40097	2.45928	5.86025
37	50	3.14	450	N2	Watered	6	5	3.28971	3.79018	7.0799
37	50	3.14	450	N2	Watered	6	6	3.20216	1.88017	5.08233
37	50	3.14	450	N2	Watered	6	7	3.29	1.67821	4.96821
37	50	3.14	450	N2	Watered	6	8	2.997	4.80086	7.79786
37	50	3.14	450	N2	Watered	6	9	4.81032	6.29386	11.1042
37	50	3.14	450	N2	Watered	6	10	3.65485	4.77356	8.42841
37	50	3.14	450	N2	Watered	6	11	2.33093	3.21038	5.54131
37	50	3.14	450	N2	Watered	6	12	4.0268	5.12799	9.15479
37	50	3.14	450	N2	Watered	6	13	5.87556	5.5269	11.4025
37	50	3.14	450	N2	Watered	6	14	5.03533	7.54923	12.5846
37	50	3.14	450	N2	Watered	6	15	5.41713	7.27197	12.6891
37	50	3.14	450	N2	Watered	6	16	4.25408	7.12751	11.3816
37	50	3.14	450	N3	Watered	6	9	3.63578	4.72818	8.36396
37	50	3.14	450	N3	Watered	6	10	5.44375	6.17463	11.6184
37	50	3.14	450	N3	Watered	6	11	5.20279	5.86886	11.0716
37	50	3.14	450	N3	Watered	6	12	3.63288	6.33976	9.97263
37	50	3.14	450	N3	Watered	6	13	2.9815	2.97699	5.95849
37	50	3.14	450	N3	Watered	6	14	3.75975	4.83917	8.59892
37	50	3.14	450	N3	Watered	6	15	3.72482	6.71943	10.4443
37	50	3.14	450	N3	Watered	6	16	4.1798	5.38161	9.56141
37	50	3.14	450	N3	Watered	6	17	4.0707	2.88196	6.95266
37	50	3.14	450	N3	Watered	6	18	4.14519	4.73586	8.88104
37	50	3.14	450	N3	Watered	6	19	2.79608	3.94762	6.7437
37	50	3.14	450	N3	Watered	6	20	1.71191	1.4247	3.13661
37	50	3.14	450	N3	Watered	6	21	2.78251	4.77933	7.56184
37	50	3.14	450	N3	Watered	6	22	3.15879	5.10084	8.25963
37	50	3.14	450	N3	Watered	6	23	3.09591	5.15519	8.25109
37	50	3.14	450	N3	Watered	6	24	3.35058	3.84272	7.1933
37	50	3.14	450	N4	Watered	6	9	5.18475	8.4326	13.6173
37	50	3.14	450	N4	Watered	6	10	6.9331	9.29366	16.2268
37	50	3.14	450	N4	Watered	6	11	6.70468	8.27137	14.976
37	50	3.14	450	N4	Watered	6	12	2.60113	4.85782	7.45895
37	50	3.14	450	N4	Watered	6	13	5.38318	7.37378	12.757
37	50	3.14	450	N4	Watered	6	14	4.70283	5.58433	10.2872
37	50	3.14	450	N4	Watered	6	15	5.2704	7.21505	12.4855
37	50	3.14	450	N4	Watered	6	16	3.85852	6.77025	10.6288
37	50	3.14	450	N4	Watered	6	17	5.90693	6.67392	12.5809
37	50	3.14	450	N4	Watered	6	18	5.83564	8.77393	14.6096
37	50	3.14	450	N4	Watered	6	19	2.82417	5.4234	8.24757
37	50	3.14	450	N4	Watered	6	20	4.74884	6.362	11.1108
37	50	3.14	450	N4	Watered	6	21	3.95005	3.31682	7.26687
37	50	3.14	450	N4	Watered	6	22	4.77874	7.60052	12.3793
37	50	3.14	450	N4	Watered	6	23	7.15612	5.35589	12.512
37	50	3.14	450	N4	Watered	6	24	5.30218	5.79207	11.0943
37	50	3.14	450	N1	Droughted	6	9	-0.156266	-0.015916	-0.172182
37	50	3.14	450	N1	Droughted	6	10	-0.065756	-0.241482	-0.307238
37	50	3.14	450	N1	Droughted	6	11	-0.210066	-0.043801	-0.253867
37	50	3.14	450	N1	Droughted	6	12	0.041571	0.096125	0.137696
37	50	3.14	450	N1	Droughted	6	13	0.301436	0.305882	0.607318
37	50	3.14	450	N1	Droughted	6	14	0.426886	0.577765	1.00465
37	50	3.14	450	N1	Droughted	6	15	0.290497	0.273394	0.563891
37	50	3.14	450	N1	Droughted	6	16	0.05813	0.457954	0.516084
37	50	3.14	450	N1	Droughted	6	17	-0.136209	0.121026	-0.015183
37	50	3.14	450	N1	Droughted	6	18	-0.213793	-0.150412	-0.364205
37	50	3.14	450	N1	Droughted	6	19	-0.22585	-0.187598	-0.413448
37	50	3.14	450	N1	Droughted	6	20	-0.182906	-0.176987	-0.359893
37	50	3.14	450	N1	Droughted	6	21	-0.210831	-0.085284	-0.296115
37	50	3.14	450	N1	Droughted	6	22	-0.295817	0.004249	-0.291568
37	50	3.14	450	N1	Droughted	6	23	-0.193752	0.080504	-0.113248
37	50	3.14	450	N1	Droughted	6	24	0.033679	-0.053843	-0.020164
37	50	3.14	450	N2	Droughted	6	17	-0.18641	-0.064203	-0.250613
37	50	3.14	450	N2	Droughted	6	18	-0.210507	-0.246781	-0.457288
37	50	3.14	450	N2	Droughted	6	19	-0.167228	-0.218628	-0.385856
37	50	3.14	450	N2	Droughted	6	20	-0.116725	-0.097118	-0.213843
37	50	3.14	450	N2	Droughted	6	21	-0.182721	0.034238	-0.148483
37	50	3.14	450	N2	Droughted	6	22	0.158553	0.113255	0.271808
37	50	3.14	450	N2	Droughted	6	23	0.144985	0.038429	0.183414
37	50	3.14	450	N2	Droughted	6	24	-0.037781	-0.08446	-0.122241
37	50	3.14	450	N2	Droughted	6	25	0.079639	-0.040485	0.039154
37	50	3.14	450	N2	Droughted	6	26	-0.106613	-0.070196	-0.176809
37	50	3.14	450	N2	Droughted	6	27	-0.132234	-0.22185	-0.354084
37	50	3.14	450	N2	Droughted	6	28	-0.147017	-0.141231	-0.288248
37	50	3.14	450	N2	Droughted	6	29	-0.192173	-0.054176	-0.246349
37	50	3.14	450	N2	Droughted	6	30	-0.140112	0.078595	-0.061517
37	50	3.14	450	N2	Droughted	6	31	-0.159625	-0.055898	-0.215523
37	50	3.14	450	N2	Droughted	6	32	-0.194352	-0.207183	-0.401535
37	50	3.14	450	N3	Droughted	6	1	-0.109979	0.395565	0.285586
37	50	3.14	450	N3	Droughted	6	2	0.064306	0.06848	0.132786
37	50	3.14	450	N3	Droughted	6	3	0.019899	0.116537	0.136436
37	50	3.14	450	N3	Droughted	6	4	-0.08853	-0.087135	-0.175665
37	50	3.14	450	N3	Droughted	6	5	-0.171152	0.034669	-0.136483
37	50	3.14	450	N3	Droughted	6	6	-0.122538	-0.218469	-0.341007
37	50	3.14	450	N3	Droughted	6	7	-0.197302	-0.212517	-0.409819
37	50	3.14	450	N3	Droughted	6	8	-0.061127	0.181757	0.12063
37	50	3.14	450	N3	Droughted	6	25	-0.22098	-0.203134	-0.424114
37	50	3.14	450	N3	Droughted	6	26	-0.152176	-0.051211	-0.203387
37	50	3.14	450	N3	Droughted	6	27	-0.062232	0.00682	-0.055412
37	50	3.14	450	N3	Droughted	6	28	-0.02839	-0.121957	-0.150347
37	50	3.14	450	N3	Droughted	6	29	-0.110594	0.238636	0.128042
37	50	3.14	450	N3	Droughted	6	30	-0.188357	-0.171824	-0.360181
37	50	3.14	450	N3	Droughted	6	31	0.01059	0.197943	0.208533
37	50	3.14	450	N3	Droughted	6	32	-0.068166	0.028639	-0.039527
37	50	3.14	450	N4	Droughted	6	1	-0.058329	0.291412	0.233083
37	50	3.14	450	N4	Droughted	6	2	-0.148396	-0.170191	-0.318587
37	50	3.14	450	N4	Droughted	6	3	-0.062584	-0.048866	-0.11145
37	50	3.14	450	N4	Droughted	6	4	-0.175687	-0.247192	-0.422879
37	50	3.14	450	N4	Droughted	6	5	-0.047946	0.268475	0.220529
37	50	3.14	450	N4	Droughted	6	6	-0.055988	-0.074918	-0.130906
37	50	3.14	450	N4	Droughted	6	7	-0.140705	-0.129363	-0.270068
37	50	3.14	450	N4	Droughted	6	8	-0.126951	-0.11547	-0.242421
37	50	3.14	450	N4	Droughted	6	25	0.171036	0.295942	0.466978
37	50	3.14	450	N4	Droughted	6	26	0.164073	0.16887	0.332943
37	50	3.14	450	N4	Droughted	6	27	0.168479	0.233688	0.402167
37	50	3.14	450	N4	Droughted	6	28	0.171152	0.228675	0.399827
37	50	3.14	450	N4	Droughted	6	29	-0.012159	0.074469	0.06231
37	50	3.14	450	N4	Droughted	6	30	0.109615	0.074843	0.184458
37	50	3.14	450	N4	Droughted	6	31	0.012057	0.057621	0.069678
37	50	3.14	450	N4	Droughted	6	32	0.080239	-0.09307	-0.012831
37	50	3.14	720	N1	Watered	6	1	0.366132	5.78256	6.14869
37	50	3.14	720	N1	Watered	6	2	1.05001	4.24271	5.29272
37	50	3.14	720	N1	Watered	6	3	1.94432	1.47961	3.42393
37	50	3.14	720	N1	Watered	6	4	2.20117	3.11504	5.3162
37	50	3.14	720	N1	Watered	6	5	1.74159	6.47222	8.21381
37	50	3.14	720	N1	Watered	6	6	0.953869	2.19012	3.14399
37	50	3.14	720	N1	Watered	6	7	1.99504	2.19941	4.19445
37	50	3.14	720	N1	Watered	6	8	0.499615	0.799446	1.29906
37	50	3.14	720	N1	Watered	6	17	0.800039	1.14302	1.94306
37	50	3.14	720	N1	Watered	6	18	0.552561	1.21456	1.76712
37	50	3.14	720	N1	Watered	6	19	0.136742	0.59249	0.729232
37	50	3.14	720	N1	Watered	6	20	0.681046	0.398884	1.07993
37	50	3.14	720	N1	Watered	6	21	1.05466	1.24812	2.30278
37	50	3.14	720	N1	Watered	6	22	0.144344	0.582252	0.726596
37	50	3.14	720	N1	Watered	6	23	0.467128	2.82037	3.28749
37	50	3.14	720	N1	Watered	6	24	0.23212	1.4235	1.65562
37	50	3.14	720	N2	Watered	6	1	6.62382	8.68452	15.3083
37	50	3.14	720	N2	Watered	6	2	4.77567	7.18779	11.9635
37	50	3.14	720	N2	Watered	6	3	1.62766	3.64032	5.26797
37	50	3.14	720	N2	Watered	6	4	0.487594	5.91848	6.40607
37	50	3.14	720	N2	Watered	6	5	5.07153	7.85916	12.9307
37	50	3.14	720	N2	Watered	6	6	3.42054	4.59054	8.01108
37	50	3.14	720	N2	Watered	6	7	3.90104	7.56862	11.4697
37	50	3.14	720	N2	Watered	6	8	2.35421	5.36162	7.71582
37	50	3.14	720	N2	Watered	6	25	2.70721	4.97462	7.68182
37	50	3.14	720	N2	Watered	6	26	2.37263	4.77476	7.14739
37	50	3.14	720	N2	Watered	6	27	2.34838	5.92079	8.26916
37	50	3.14	720	N2	Watered	6	28	5.90145	5.08028	10.9817
37	50	3.14	720	N2	Watered	6	29	1.76076	3.53876	5.29952
37	50	3.14	720	N2	Watered	6	30	1.73417	5.91223	7.6464
37	50	3.14	720	N2	Watered	6	31	2.60027	2.67527	5.27554
37	50	3.14	720	N2	Watered	6	32	4.04967	7.5261	11.5758
37	50	3.14	720	N3	Watered	6	9	5.34929	4.88478	10.2341
37	50	3.14	720	N3	Watered	6	10	4.32972	7.66581	11.9955
37	50	3.14	720	N3	Watered	6	11	2.37915	7.98968	10.3688
37	50	3.14	720	N3	Watered	6	12	1.96012	5.14122	7.10134
37	50	3.14	720	N3	Watered	6	13	3.57994	7.35201	10.9319
37	50	3.14	720	N3	Watered	6	14	0.507257	1.01402	1.52128
37	50	3.14	720	N3	Watered	6	15	0.790499	4.88002	5.67052
37	50	3.14	720	N3	Watered	6	16	4.27713	7.61692	11.894
37	50	3.14	720	N3	Watered	6	25	4.70272	7.12132	11.824
37	50	3.14	720	N3	Watered	6	26	3.66506	3.98235	7.6474
37	50	3.14	720	N3	Watered	6	27	3.00562	4.66413	7.66975
37	50	3.14	720	N3	Watered	6	28	3.10016	5.20589	8.30605
37	50	3.14	720	N3	Watered	6	29	0.012279	0.840787	0.853066
37	50	3.14	720	N3	Watered	6	30	1.59647	5.58127	7.17774
37	50	3.14	720	N3	Watered	6	31	4.9351	5.93037	10.8655
37	50	3.14	720	N3	Watered	6	32	4.92331	9.76379	14.6871
37	50	3.14	720	N4	Watered	6	9	6.89634	9.3726	16.2689
37	50	3.14	720	N4	Watered	6	10	5.36032	7.53473	12.8951
37	50	3.14	720	N4	Watered	6	11	3.195	4.3612	7.55619
37	50	3.14	720	N4	Watered	6	12	4.19101	7.25718	11.4482
37	50	3.14	720	N4	Watered	6	13	6.49901	7.84377	14.3428
37	50	3.14	720	N4	Watered	6	14	4.76493	8.06314	12.8281
37	50	3.14	720	N4	Watered	6	15	4.21929	5.94294	10.1622
37	50	3.14	720	N4	Watered	6	16	3.97702	2.30711	6.28412
37	50	3.14	720	N4	Watered	6	17	0.076462	0.13395	0.210412
37	50	3.14	720	N4	Watered	6	18	0.018782	-0.021454	-0.002672
37	50	3.14	720	N4	Watered	6	19	7.80923	8.35407	16.1633
37	50	3.14	720	N4	Watered	6	20	2.29412	4.59375	6.88788
37	50	3.14	720	N4	Watered	6	21	0.195869	3.36031	3.55618
37	50	3.14	720	N4	Watered	6	22	2.69949	3.79609	6.49558
37	50	3.14	720	N4	Watered	6	23	1.74178	4.65724	6.39903
37	50	3.14	720	N4	Watered	6	24	2.35494	6.9258	9.28074
37	50	3.14	720	N1	Droughted	6	9	0.391273	0.2425	0.633773
37	50	3.14	720	N1	Droughted	6	10	1.0383	0.045832	1.08413
37	50	3.14	720	N1	Droughted	6	11	0.163187	-0.129263	0.033924
37	50	3.14	720	N1	Droughted	6	12	0.303254	0.400441	0.703695
37	50	3.14	720	N1	Droughted	6	13	0.320796	0.359263	0.680059
37	50	3.14	720	N1	Droughted	6	14	-0.039361	0.10865	0.069289
37	50	3.14	720	N1	Droughted	6	15	-0.105638	-0.124835	-0.230473
37	50	3.14	720	N1	Droughted	6	16	0.089416	0.201406	0.290822
37	50	3.14	720	N1	Droughted	6	25	-0.004102	0.289243	0.285141
37	50	3.14	720	N1	Droughted	6	26	0.405896	0.267188	0.673084
37	50	3.14	720	N1	Droughted	6	27	-0.055203	-0.020577	-0.07578
37	50	3.14	720	N1	Droughted	6	28	0.182149	0.340216	0.522365
37	50	3.14	720	N1	Droughted	6	29	0.232308	0.080633	0.312941
37	50	3.14	720	N1	Droughted	6	30	0.453225	0.407228	0.860453
37	50	3.14	720	N1	Droughted	6	31	0.077431	0.317836	0.395267
37	50	3.14	720	N1	Droughted	6	32	0.107536	-0.013501	0.094035
37	50	3.14	720	N2	Droughted	6	9	-0.010126	-0.069878	-0.080004
37	50	3.14	720	N2	Droughted	6	10	-0.092906	0.162027	0.069121
37	50	3.14	720	N2	Droughted	6	11	-0.021536	0.005462	-0.016074
37	50	3.14	720	N2	Droughted	6	12	0.142574	0.09669	0.239264
37	50	3.14	720	N2	Droughted	6	13	-0.131184	-0.092041	-0.223225
37	50	3.14	720	N2	Droughted	6	14	-0.105778	-0.116773	-0.222551
37	50	3.14	720	N2	Droughted	6	15	-0.071662	-0.055056	-0.126718
37	50	3.14	720	N2	Droughted	6	16	-0.146216	0.010291	-0.135925
37	50	3.14	720	N2	Droughted	6	17	0.230571	0.255641	0.486212
37	50	3.14	720	N2	Droughted	6	18	0.009428	0.009146	0.018574
37	50	3.14	720	N2	Droughted	6	19	0.06536	-0.002528	0.062832
37	50	3.14	720	N2	Droughted	6	20	0.042214	0.212402	0.254616
37	50	3.14	720	N2	Droughted	6	21	0.133053	0.868976	1.00203
37	50	3.14	720	N2	Droughted	6	22	-0.13348	0.081014	-0.052466
37	50	3.14	720	N2	Droughted	6	23	0.094019	-0.010257	0.083762
37	50	3.14	720	N2	Droughted	6	24	0.127653	1.08347	1.21112
37	50	3.14	720	N3	Droughted	6	1	0.036015	0.024163	0.060178
37	50	3.14	720	N3	Droughted	6	2	0.052105	-0.061676	-0.009571
37	50	3.14	720	N3	Droughted	6	3	-0.147147	-0.081767	-0.228914
37	50	3.14	720	N3	Droughted	6	4	-0.065838	-0.094113	-0.159951
37	50	3.14	720	N3	Droughted	6	5	-0.03804	-0.110993	-0.149033
37	50	3.14	720	N3	Droughted	6	6	-0.086537	-0.088423	-0.17496
37	50	3.14	720	N3	Droughted	6	7	-0.310484	-0.07858	-0.389064
37	50	3.14	720	N3	Droughted	6	8	-0.076362	-0.164108	-0.24047
37	50	3.14	720	N3	Droughted	6	17	-0.063401	-0.089359	-0.15276
37	50	3.14	720	N3	Droughted	6	18	-0.085369	-0.119848	-0.205217
37	50	3.14	720	N3	Droughted	6	19	-0.021709	0.015134	-0.006575
37	50	3.14	720	N3	Droughted	6	20	-0.078487	-0.078975	-0.157462
37	50	3.14	720	N3	Droughted	6	21	-0.21808	0.097934	-0.120146
37	50	3.14	720	N3	Droughted	6	22	-0.042395	-0.084341	-0.126736
37	50	3.14	720	N3	Droughted	6	23	-0.173984	-0.207813	-0.381797
37	50	3.14	720	N3	Droughted	6	24	-0.064209	0.126164	0.061955
37	50	3.14	720	N4	Droughted	6	1	-0.002439	-0.081444	-0.083883
37	50	3.14	720	N4	Droughted	6	2	-0.003524	-0.048832	-0.052356
37	50	3.14	720	N4	Droughted	6	3	0.099485	0.070947	0.170432
37	50	3.14	720	N4	Droughted	6	4	-0.015103	-0.013675	-0.028778
37	50	3.14	720	N4	Droughted	6	5	0.010883	0.100468	0.111351
37	50	3.14	720	N4	Droughted	6	6	-0.014483	-0.076519	-0.091002
37	50	3.14	720	N4	Droughted	6	7	-0.037225	-0.074576	-0.111801
37	50	3.14	720	N4	Droughted	6	8	-0.115476	-0.074786	-0.190262
37	50	3.14	720	N4	Droughted	6	25	0.439237	0.198967	0.638204
37	50	3.14	720	N4	Droughted	6	26	-0.0758	-0.105656	-0.181456
37	50	3.14	720	N4	Droughted	6	27	0.097274	-0.484675	-0.387401
37	50	3.14	720	N4	Droughted	6	28	-0.127657	-0.098182	-0.225839
37	50	3.14	720	N4	Droughted	6	29	-0.026552	-0.021447	-0.047999
37	50	3.14	720	N4	Droughted	6	30	-0.060152	-0.149792	-0.209944
37	50	3.14	720	N4	Droughted	6	31	-0.053267	0.019482	-0.033785
37	50	3.14	720	N4	Droughted	6	32	-0.098069	-0.037245	-0.135314
27	60	1.43	450	N1	Watered	9	17	1.02658	1.25573	2.28232
27	60	1.43	450	N1	Watered	9	18	0.729401	1.1038	1.8332
27	60	1.43	450	N1	Watered	9	19	0.688472	1.61816	2.30663
27	60	1.43	450	N1	Watered	9	20	1.05428	2.03504	3.08933
27	60	1.43	450	N1	Watered	9	21	1.50054	2.88419	4.38472
27	60	1.43	450	N1	Watered	9	22	1.21665	3.22588	4.44253
27	60	1.43	450	N1	Watered	9	23	1.25042	2.48522	3.73564
27	60	1.43	450	N1	Watered	9	24	1.22307	2.23365	3.45671
27	60	1.43	450	N1	Watered	9	25	1.41296	3.0218	4.43476
27	60	1.43	450	N1	Watered	9	26	0.984181	1.02952	2.0137
27	60	1.43	450	N1	Watered	9	27	0.934311	3.30556	4.23987
27	60	1.43	450	N1	Watered	9	28	1.71697	4.40722	6.1242
27	60	1.43	450	N1	Watered	9	29	1.48106	2.88408	4.36513
27	60	1.43	450	N1	Watered	9	30	1.72821	2.79618	4.52439
27	60	1.43	450	N1	Watered	9	31	2.07051	3.49406	5.56457
27	60	1.43	450	N1	Watered	9	32	1.53289	4.4896	6.02249
27	60	1.43	450	N2	Watered	9	1	1.83156	3.21801	5.04957
27	60	1.43	450	N2	Watered	9	2	2.9923	4.39489	7.38719
27	60	1.43	450	N2	Watered	9	3	3.48545	4.36475	7.8502
27	60	1.43	450	N2	Watered	9	4	3.4736	4.24782	7.72143
27	60	1.43	450	N2	Watered	9	5	2.75748	3.74282	6.50031
27	60	1.43	450	N2	Watered	9	6	2.78462	4.25116	7.03578
27	60	1.43	450	N2	Watered	9	7	1.99045	4.73351	6.72396
27	60	1.43	450	N2	Watered	9	8	1.79491	3.87015	5.66505
27	60	1.43	450	N2	Watered	9	9	2.54964	4.37884	6.92848
27	60	1.43	450	N2	Watered	9	10	1.90862	4.23823	6.14686
27	60	1.43	450	N2	Watered	9	11	1.54057	3.9076	5.44817
27	60	1.43	450	N2	Watered	9	12	2.57725	4.97099	7.54824
27	60	1.43	450	N2	Watered	9	13	1.33055	4.17698	5.50753
27	60	1.43	450	N2	Watered	9	14	1.67855	3.54211	5.22066
27	60	1.43	450	N2	Watered	9	15	1.76342	4.1409	5.90432
27	60	1.43	450	N2	Watered	9	16	1.31815	4.05299	5.37114
27	60	1.43	450	N3	Watered	9	17	4.13736	5.28396	9.42132
27	60	1.43	450	N3	Watered	9	18	2.47326	5.62051	8.09377
27	60	1.43	450	N3	Watered	9	19	4.29439	5.35973	9.65412
27	60	1.43	450	N3	Watered	9	20	2.08533	5.39942	7.48475
27	60	1.43	450	N3	Watered	9	21	3.92936	5.20182	9.13118
27	60	1.43	450	N3	Watered	9	22	4.07123	4.34046	8.41169
27	60	1.43	450	N3	Watered	9	23	3.66582	4.20563	7.87145
27	60	1.43	450	N3	Watered	9	24	2.91269	4.73765	7.65035
27	60	1.43	450	N3	Watered	9	25	1.65901	5.7243	7.38331
27	60	1.43	450	N3	Watered	9	26	1.30683	5.36888	6.67571
27	60	1.43	450	N3	Watered	9	27	2.0954	5.42807	7.52347
27	60	1.43	450	N3	Watered	9	28	1.65977	4.95323	6.613
27	60	1.43	450	N3	Watered	9	29	3.11305	5.52781	8.64086
27	60	1.43	450	N3	Watered	9	30	2.71735	5.44559	8.16295
27	60	1.43	450	N3	Watered	9	31	2.31702	5.30874	7.62576
27	60	1.43	450	N3	Watered	9	32	2.85427	5.27808	8.13235
27	60	1.43	450	N4	Watered	9	17	3.61442	5.79789	9.41231
27	60	1.43	450	N4	Watered	9	18	3.53858	4.95146	8.49004
27	60	1.43	450	N4	Watered	9	19	2.28224	4.16485	6.44709
27	60	1.43	450	N4	Watered	9	20	3.57367	4.13312	7.70678
27	60	1.43	450	N4	Watered	9	21	2.23812	5.80561	8.04373
27	60	1.43	450	N4	Watered	9	22	3.32484	5.90877	9.23361
27	60	1.43	450	N4	Watered	9	23	2.34465	4.10045	6.44511
27	60	1.43	450	N4	Watered	9	24	1.30577	4.09888	5.40465
27	60	1.43	450	N4	Watered	9	25	2.4502	4.89216	7.34236
27	60	1.43	450	N4	Watered	9	26	1.76815	2.44096	4.20911
27	60	1.43	450	N4	Watered	9	27	1.78215	4.13182	5.91397
27	60	1.43	450	N4	Watered	9	28	2.74757	3.58913	6.3367
27	60	1.43	450	N4	Watered	9	29	2.24525	4.82582	7.07106
27	60	1.43	450	N4	Watered	9	30	3.47127	4.9547	8.42597
27	60	1.43	450	N4	Watered	9	31	2.30213	5.21774	7.51987
27	60	1.43	450	N4	Watered	9	32	2.42421	3.69685	6.12105
27	60	1.43	450	N1	Droughted	9	1	0.009105	-0.048615	-0.03951
27	60	1.43	450	N1	Droughted	9	2	0.126239	0.19712	0.323359
27	60	1.43	450	N1	Droughted	9	3	-0.017157	0.142267	0.12511
27	60	1.43	450	N1	Droughted	9	4	0.080343	0.088409	0.168752
27	60	1.43	450	N1	Droughted	9	5	0.116725	0.138865	0.25559
27	60	1.43	450	N1	Droughted	9	6	0.115126	0.104311	0.219437
27	60	1.43	450	N1	Droughted	9	7	0.084239	0.147542	0.231781
27	60	1.43	450	N1	Droughted	9	8	0.119499	0.082196	0.201695
27	60	1.43	450	N1	Droughted	9	9	0.014644	0.174748	0.189392
27	60	1.43	450	N1	Droughted	9	10	0.136763	0.231766	0.368529
27	60	1.43	450	N1	Droughted	9	11	0.179313	0.258216	0.437529
27	60	1.43	450	N1	Droughted	9	12	0.141058	0.167271	0.308329
27	60	1.43	450	N1	Droughted	9	13	0.342778	0.481854	0.824632
27	60	1.43	450	N1	Droughted	9	14	0.302979	0.366542	0.669521
27	60	1.43	450	N1	Droughted	9	15	0.481796	0.207995	0.689791
27	60	1.43	450	N1	Droughted	9	16	0.323793	0.305345	0.629138
27	60	1.43	450	N2	Droughted	9	17	0.049514	0.07943	0.128944
27	60	1.43	450	N2	Droughted	9	18	-0.001358	0.100572	0.099214
27	60	1.43	450	N2	Droughted	9	19	-0.06387	0.18756	0.12369
27	60	1.43	450	N2	Droughted	9	20	-0.005109	0.045588	0.040479
27	60	1.43	450	N2	Droughted	9	21	-0.118538	0.285272	0.166734
27	60	1.43	450	N2	Droughted	9	22	0.002091	0.072024	0.074115
27	60	1.43	450	N2	Droughted	9	23	-0.020139	0.054252	0.034113
27	60	1.43	450	N2	Droughted	9	24	0.04802	0.219749	0.267769
27	60	1.43	450	N2	Droughted	9	25	0.035021	0.12919	0.164211
27	60	1.43	450	N2	Droughted	9	26	0.098976	0.123621	0.222597
27	60	1.43	450	N2	Droughted	9	27	0.07267	0.139478	0.212148
27	60	1.43	450	N2	Droughted	9	28	0.060501	0.179263	0.239764
27	60	1.43	450	N2	Droughted	9	29	0.158107	0.187681	0.345788
27	60	1.43	450	N2	Droughted	9	30	0.113849	0.141128	0.254977
27	60	1.43	450	N2	Droughted	9	31	0.31651	0.360648	0.677158
27	60	1.43	450	N2	Droughted	9	32	0.216591	0.264535	0.481126
27	60	1.43	450	N3	Droughted	9	1	-0.087248	0.244596	0.157348
27	60	1.43	450	N3	Droughted	9	2	-0.111334	0.090095	-0.021239
27	60	1.43	450	N3	Droughted	9	3	-0.05582	-0.13795	-0.19377
27	60	1.43	450	N3	Droughted	9	4	0.002947	0.043989	0.046936
27	60	1.43	450	N3	Droughted	9	5	0.12375	0.020706	0.144456
27	60	1.43	450	N3	Droughted	9	6	-0.107212	-0.08074	-0.187952
27	60	1.43	450	N3	Droughted	9	7	-0.055492	-0.117894	-0.173386
27	60	1.43	450	N3	Droughted	9	8	-0.02821	0.105655	0.077445
27	60	1.43	450	N3	Droughted	9	9	-0.025936	-0.054094	-0.08003
27	60	1.43	450	N3	Droughted	9	10	-0.046988	0.226936	0.179948
27	60	1.43	450	N3	Droughted	9	11	0.006597	0.36904	0.375637
27	60	1.43	450	N3	Droughted	9	12	-0.007233	-3.4e-05	-0.007267
27	60	1.43	450	N3	Droughted	9	13	-0.025154	0.181348	0.156194
27	60	1.43	450	N3	Droughted	9	14	0.048625	0.169356	0.217981
27	60	1.43	450	N3	Droughted	9	15	0.056178	0.200239	0.256417
27	60	1.43	450	N3	Droughted	9	16	-0.017133	0.224485	0.207352
27	60	1.43	450	N4	Droughted	9	1	-0.043086	0.234543	0.191457
27	60	1.43	450	N4	Droughted	9	2	-0.038903	-0.0401	-0.079003
27	60	1.43	450	N4	Droughted	9	3	-0.010472	-0.052174	-0.062646
27	60	1.43	450	N4	Droughted	9	4	0.000249	0.198889	0.199138
27	60	1.43	450	N4	Droughted	9	5	-0.040668	-0.038538	-0.079206
27	60	1.43	450	N4	Droughted	9	6	0.025817	0.294026	0.319843
27	60	1.43	450	N4	Droughted	9	7	0.076909	0.10326	0.180169
27	60	1.43	450	N4	Droughted	9	8	0.019202	0.094605	0.113807
27	60	1.43	450	N4	Droughted	9	9	0.044537	0.12091	0.165447
27	60	1.43	450	N4	Droughted	9	10	0.15807	0.217305	0.375375
27	60	1.43	450	N4	Droughted	9	11	0.07843	0.294532	0.372962
27	60	1.43	450	N4	Droughted	9	12	-0.008437	0.044691	0.036254
27	60	1.43	450	N4	Droughted	9	13	-0.040266	0.016215	-0.024051
27	60	1.43	450	N4	Droughted	9	14	0.068905	0.272136	0.341041
27	60	1.43	450	N4	Droughted	9	15	-0.026335	-0.02179	-0.048125
27	60	1.43	450	N4	Droughted	9	16	-0.052515	-0.021393	-0.073908
27	60	1.43	720	N1	Watered	9	17	0.178072	0.975922	1.15399
27	60	1.43	720	N1	Watered	9	18	0.26823	0.650652	0.918882
27	60	1.43	720	N1	Watered	9	19	0.631003	0.852013	1.48302
27	60	1.43	720	N1	Watered	9	20	0.646831	1.20518	1.85201
27	60	1.43	720	N1	Watered	9	21	0.549958	1.07063	1.62058
27	60	1.43	720	N1	Watered	9	22	0.476933	0.28588	0.762813
27	60	1.43	720	N1	Watered	9	23	0.190987	0.715731	0.906718
27	60	1.43	720	N1	Watered	9	24	0.17801	0.36426	0.54227
27	60	1.43	720	N1	Watered	9	25	0.604442	1.09678	1.70122
27	60	1.43	720	N1	Watered	9	26	0.260777	0.176074	0.436851
27	60	1.43	720	N1	Watered	9	27	0.110797	0.333121	0.443918
27	60	1.43	720	N1	Watered	9	28	0.095141	0.469412	0.564553
27	60	1.43	720	N1	Watered	9	29	0.161173	0.523184	0.684357
27	60	1.43	720	N1	Watered	9	30	0.04415	0.201859	0.246009
27	60	1.43	720	N1	Watered	9	31	0.123171	0.5924	0.715571
27	60	1.43	720	N1	Watered	9	32	0.123171	0.5924	0.715571
27	60	1.43	720	N2	Watered	9	1	0.461104	3.82655	4.28766
27	60	1.43	720	N2	Watered	9	2	0.347876	1.16378	1.51166
27	60	1.43	720	N2	Watered	9	3	0.39092	2.64901	3.03993
27	60	1.43	720	N2	Watered	9	4	0.450256	3.4918	3.94205
27	60	1.43	720	N2	Watered	9	5	1.96391	3.62741	5.59132
27	60	1.43	720	N2	Watered	9	6	0.518801	3.53893	4.05773
27	60	1.43	720	N2	Watered	9	7	0.682848	3.58894	4.27178
27	60	1.43	720	N2	Watered	9	8	1.48694	4.11887	5.60581
27	60	1.43	720	N2	Watered	9	25	1.94373	4.39987	6.34361
27	60	1.43	720	N2	Watered	9	26	1.02167	4.97137	5.99304
27	60	1.43	720	N2	Watered	9	27	1.31005	3.89258	5.20263
27	60	1.43	720	N2	Watered	9	28	0.737358	3.61306	4.35041
27	60	1.43	720	N2	Watered	9	29	1.42682	3.3467	4.77352
27	60	1.43	720	N2	Watered	9	30	1.62763	4.71899	6.34662
27	60	1.43	720	N2	Watered	9	31	0.999832	4.01372	5.01355
27	60	1.43	720	N2	Watered	9	32	0.358936	2.49224	2.85118
27	60	1.43	720	N3	Watered	9	1	1.18252	4.90468	6.0872
27	60	1.43	720	N3	Watered	9	2	2.60363	4.50334	7.10696
27	60	1.43	720	N3	Watered	9	3	2.53469	4.46682	7.00151
27	60	1.43	720	N3	Watered	9	4	2.04745	5.20678	7.25423
27	60	1.43	720	N3	Watered	9	5	1.92987	3.73135	5.66122
27	60	1.43	720	N3	Watered	9	6	2.82999	5.1772	8.00719
27	60	1.43	720	N3	Watered	9	7	1.50815	4.38258	5.89073
27	60	1.43	720	N3	Watered	9	8	2.52616	4.05694	6.5831
27	60	1.43	720	N3	Watered	9	25	0.615505	4.10006	4.71556
27	60	1.43	720	N3	Watered	9	26	0.326655	2.95646	3.28312
27	60	1.43	720	N3	Watered	9	27	0.688554	2.31779	3.00634
27	60	1.43	720	N3	Watered	9	28	0.188503	1.24238	1.43088
27	60	1.43	720	N3	Watered	9	29	0.322168	0.886451	1.20862
27	60	1.43	720	N3	Watered	9	30	0.599148	1.29031	1.88945
27	60	1.43	720	N3	Watered	9	31	0.428529	0.877392	1.30592
27	60	1.43	720	N3	Watered	9	32	0.337618	2.05465	2.39227
27	60	1.43	720	N4	Watered	9	9	0.351824	3.60913	3.96096
27	60	1.43	720	N4	Watered	9	10	0.930406	5.10495	6.03536
27	60	1.43	720	N4	Watered	9	11	1.05878	4.31077	5.36955
27	60	1.43	720	N4	Watered	9	12	0.799029	4.64662	5.44564
27	60	1.43	720	N4	Watered	9	13	0.243315	3.8816	4.12492
27	60	1.43	720	N4	Watered	9	14	1.1348	4.83171	5.96651
27	60	1.43	720	N4	Watered	9	15	0.381054	2.96054	3.3416
27	60	1.43	720	N4	Watered	9	16	0.248728	2.55169	2.80041
27	60	1.43	720	N4	Watered	9	17	0.084807	3.21605	3.30085
27	60	1.43	720	N4	Watered	9	18	1.52934	3.78263	5.31197
27	60	1.43	720	N4	Watered	9	19	1.70545	4.53953	6.24497
27	60	1.43	720	N4	Watered	9	20	2.46539	4.52378	6.98917
27	60	1.43	720	N4	Watered	9	21	0.625195	3.99402	4.61921
27	60	1.43	720	N4	Watered	9	22	2.49982	3.78622	6.28604
27	60	1.43	720	N4	Watered	9	23	2.87507	4.39364	7.26872
27	60	1.43	720	N4	Watered	9	24	2.3481	4.4492	6.7973
27	60	1.43	720	N1	Droughted	9	1	1.00476	0.949851	1.95461
27	60	1.43	720	N1	Droughted	9	2	0.663862	0.948344	1.61221
27	60	1.43	720	N1	Droughted	9	3	0.360579	1.31995	1.68053
27	60	1.43	720	N1	Droughted	9	4	0.352147	0.211863	0.56401
27	60	1.43	720	N1	Droughted	9	5	0.370754	0.772952	1.14371
27	60	1.43	720	N1	Droughted	9	6	0.125947	0.327789	0.453736
27	60	1.43	720	N1	Droughted	9	7	0.604333	0.641408	1.24574
27	60	1.43	720	N1	Droughted	9	8	0.103984	0.686624	0.790608
27	60	1.43	720	N1	Droughted	9	9	0.098662	0.45688	0.555542
27	60	1.43	720	N1	Droughted	9	10	0.136719	0.583569	0.720288
27	60	1.43	720	N1	Droughted	9	11	0.146629	0.22453	0.371159
27	60	1.43	720	N1	Droughted	9	12	0.203809	2.39001	2.59382
27	60	1.43	720	N1	Droughted	9	13	0.123074	0.435477	0.558551
27	60	1.43	720	N1	Droughted	9	14	0.334381	0.550928	0.885309
27	60	1.43	720	N1	Droughted	9	15	0.083321	0.386069	0.46939
27	60	1.43	720	N1	Droughted	9	16	0.197702	0.557671	0.755373
27	60	1.43	720	N2	Droughted	9	9	0.546515	1.49471	2.04122
27	60	1.43	720	N2	Droughted	9	10	0.324244	1.41775	1.74199
27	60	1.43	720	N2	Droughted	9	11	0.325094	1.61834	1.94343
27	60	1.43	720	N2	Droughted	9	12	0.01922	0.598162	0.617382
27	60	1.43	720	N2	Droughted	9	13	0.05842	0.250831	0.309251
27	60	1.43	720	N2	Droughted	9	14	0.132544	1.39919	1.53174
27	60	1.43	720	N2	Droughted	9	15	0.780931	0.842188	1.62312
27	60	1.43	720	N2	Droughted	9	16	0.07925	1.10472	1.18397
27	60	1.43	720	N2	Droughted	9	17	0.278165	1.22837	1.50654
27	60	1.43	720	N2	Droughted	9	18	0.283796	1.40025	1.68405
27	60	1.43	720	N2	Droughted	9	19	0.486514	1.43324	1.91976
27	60	1.43	720	N2	Droughted	9	20	0.025084	1.12677	1.15186
27	60	1.43	720	N2	Droughted	9	21	-0.045127	0.54986	0.504733
27	60	1.43	720	N2	Droughted	9	22	0.126059	1.02781	1.15387
27	60	1.43	720	N2	Droughted	9	23	0.291674	0.708768	1.00044
27	60	1.43	720	N2	Droughted	9	24	0.001247	0.500083	0.50133
27	60	1.43	720	N3	Droughted	9	9	-0.021007	0.324804	0.303797
27	60	1.43	720	N3	Droughted	9	10	-0.005963	0.273311	0.267348
27	60	1.43	720	N3	Droughted	9	11	-0.161113	0.829295	0.668182
27	60	1.43	720	N3	Droughted	9	12	-0.109666	0.184616	0.07495
27	60	1.43	720	N3	Droughted	9	13	0.007926	0.278328	0.286254
27	60	1.43	720	N3	Droughted	9	14	-0.092857	0.199315	0.106458
27	60	1.43	720	N3	Droughted	9	15	-0.120769	0.178738	0.057969
27	60	1.43	720	N3	Droughted	9	16	-0.023667	0.110496	0.086829
27	60	1.43	720	N3	Droughted	9	17	0.000223	0.211659	0.211882
27	60	1.43	720	N3	Droughted	9	18	-0.059675	0.398846	0.339171
27	60	1.43	720	N3	Droughted	9	19	0.017137	0.540681	0.557818
27	60	1.43	720	N3	Droughted	9	20	0.615302	0.918352	1.53365
27	60	1.43	720	N3	Droughted	9	21	-0.074226	0.274481	0.200255
27	60	1.43	720	N3	Droughted	9	22	-0.032626	0.118808	0.086182
27	60	1.43	720	N3	Droughted	9	23	0.010596	0.178072	0.188668
27	60	1.43	720	N3	Droughted	9	24	0.013122	0.201618	0.21474
27	60	1.43	720	N4	Droughted	9	1	0.139843	0.004015	0.143858
27	60	1.43	720	N4	Droughted	9	2	0.029903	0.056753	0.086656
27	60	1.43	720	N4	Droughted	9	3	0.043039	0.241708	0.284747
27	60	1.43	720	N4	Droughted	9	4	0.047115	0.119061	0.166176
27	60	1.43	720	N4	Droughted	9	5	0.019089	-0.022088	-0.002999
27	60	1.43	720	N4	Droughted	9	6	0.057767	0.132739	0.190506
27	60	1.43	720	N4	Droughted	9	7	0.054163	0.102377	0.15654
27	60	1.43	720	N4	Droughted	9	8	0.007965	0.081171	0.089136
27	60	1.43	720	N4	Droughted	9	25	0.001241	0.209123	0.210364
27	60	1.43	720	N4	Droughted	9	26	-0.01787	0.13203	0.11416
27	60	1.43	720	N4	Droughted	9	27	0.013662	0.245887	0.259549
27	60	1.43	720	N4	Droughted	9	28	0.064187	0.079719	0.143906
27	60	1.43	720	N4	Droughted	9	29	0.147984	0.097196	0.24518
27	60	1.43	720	N4	Droughted	9	30	0.006346	0.040315	0.046661
27	60	1.43	720	N4	Droughted	9	31	0.055723	0.038609	0.094332
27	60	1.43	720	N4	Droughted	9	32	0.146968	0.15303	0.299998
37	50	3.14	450	N1	Watered	9	1	0.774915	0.434673	1.20959
37	50	3.14	450	N1	Watered	9	2	1.00118	0.978798	1.97998
37	50	3.14	450	N1	Watered	9	3	1.5471	1.70118	3.24827
37	50	3.14	450	N1	Watered	9	4	1.62555	1.63447	3.26001
37	50	3.14	450	N1	Watered	9	5	1.22381	1.12965	2.35346
37	50	3.14	450	N1	Watered	9	6	0.956675	1.28648	2.24315
37	50	3.14	450	N1	Watered	9	7	1.24257	1.00714	2.24971
37	50	3.14	450	N1	Watered	9	8	1.78705	1.56211	3.34916
37	50	3.14	450	N1	Watered	9	25	1.03946	1.0694	2.10886
37	50	3.14	450	N1	Watered	9	26	0.896817	1.08307	1.97989
37	50	3.14	450	N1	Watered	9	27	2.51012	1.1293	3.63942
37	50	3.14	450	N1	Watered	9	28	1.83493	1.79919	3.63413
37	50	3.14	450	N1	Watered	9	29	0.479136	0.697694	1.17683
37	50	3.14	450	N1	Watered	9	30	0.827287	1.04845	1.87574
37	50	3.14	450	N1	Watered	9	31	1.57821	1.62522	3.20344
37	50	3.14	450	N1	Watered	9	32	1.52738	2.49948	4.02687
37	50	3.14	450	N2	Watered	9	1	3.21587	3.97123	7.1871
37	50	3.14	450	N2	Watered	9	2	2.84527	3.3964	6.24168
37	50	3.14	450	N2	Watered	9	3	2.47186	2.55897	5.03084
37	50	3.14	450	N2	Watered	9	4	1.38426	3.07077	4.45503
37	50	3.14	450	N2	Watered	9	5	1.71406	3.30693	5.02099
37	50	3.14	450	N2	Watered	9	6	2.34413	3.55971	5.90384
37	50	3.14	450	N2	Watered	9	7	1.22424	1.88615	3.11039
37	50	3.14	450	N2	Watered	9	8	1.72835	3.2715	4.99985
37	50	3.14	450	N2	Watered	9	9	2.2241	2.36656	4.59066
37	50	3.14	450	N2	Watered	9	10	1.17478	2.4219	3.59668
37	50	3.14	450	N2	Watered	9	11	1.2533	1.57957	2.83286
37	50	3.14	450	N2	Watered	9	12	1.07893	2.71388	3.79281
37	50	3.14	450	N2	Watered	9	13	2.72959	2.52199	5.25158
37	50	3.14	450	N2	Watered	9	14	1.43611	1.98713	3.42324
37	50	3.14	450	N2	Watered	9	15	2.07223	2.45994	4.53217
37	50	3.14	450	N2	Watered	9	16	2.08628	1.48121	3.56748
37	50	3.14	450	N3	Watered	9	9	1.38962	1.62499	3.01461
37	50	3.14	450	N3	Watered	9	10	1.9235	2.03558	3.95909
37	50	3.14	450	N3	Watered	9	11	1.64117	1.78158	3.42275
37	50	3.14	450	N3	Watered	9	12	1.04246	2.87102	3.91348
37	50	3.14	450	N3	Watered	9	13	1.72004	1.64367	3.36371
37	50	3.14	450	N3	Watered	9	14	2.21171	2.21936	4.43107
37	50	3.14	450	N3	Watered	9	15	1.95874	2.28522	4.24397
37	50	3.14	450	N3	Watered	9	16	2.14235	3.12004	5.26239
37	50	3.14	450	N3	Watered	9	17	1.65953	2.78434	4.44388
37	50	3.14	450	N3	Watered	9	18	1.24823	2.01388	3.2621
37	50	3.14	450	N3	Watered	9	19	2.28764	2.41561	4.70326
37	50	3.14	450	N3	Watered	9	20	1.40886	1.61721	3.02608
37	50	3.14	450	N3	Watered	9	21	2.09659	2.67158	4.76817
37	50	3.14	450	N3	Watered	9	22	1.56876	2.05954	3.6283
37	50	3.14	450	N3	Watered	9	23	1.27014	2.10815	3.37829
37	50	3.14	450	N3	Watered	9	24	1.94198	2.06275	4.00474
37	50	3.14	450	N4	Watered	9	9	2.22822	1.89283	4.12105
37	50	3.14	450	N4	Watered	9	10	1.72703	1.78824	3.51526
37	50	3.14	450	N4	Watered	9	11	1.88322	2.61932	4.50254
37	50	3.14	450	N4	Watered	9	12	1.82166	2.14272	3.96438
37	50	3.14	450	N4	Watered	9	13	2.05103	2.13959	4.19062
37	50	3.14	450	N4	Watered	9	14	2.02363	2.21861	4.24224
37	50	3.14	450	N4	Watered	9	15	0.906317	0.80583	1.71215
37	50	3.14	450	N4	Watered	9	16	1.81662	2.52678	4.3434
37	50	3.14	450	N4	Watered	9	17	2.81768	2.82931	5.647
37	50	3.14	450	N4	Watered	9	18	2.43909	1.61132	4.05041
37	50	3.14	450	N4	Watered	9	19	1.5421	2.2863	3.8284
37	50	3.14	450	N4	Watered	9	20	1.87722	2.79748	4.6747
37	50	3.14	450	N4	Watered	9	21	2.73772	3.38353	6.12125
37	50	3.14	450	N4	Watered	9	22	2.28041	2.88464	5.16505
37	50	3.14	450	N4	Watered	9	23	2.60188	4.01289	6.61478
37	50	3.14	450	N4	Watered	9	24	2.35046	4.20902	6.55948
37	50	3.14	450	N1	Droughted	9	9	-0.040308	-0.030814	-0.071122
37	50	3.14	450	N1	Droughted	9	10	-0.022113	-0.073745	-0.095858
37	50	3.14	450	N1	Droughted	9	11	-0.201454	-0.08535	-0.286804
37	50	3.14	450	N1	Droughted	9	12	-0.024212	-0.004032	-0.028244
37	50	3.14	450	N1	Droughted	9	13	-0.099586	-0.02035	-0.119936
37	50	3.14	450	N1	Droughted	9	14	-0.056487	-0.023322	-0.079809
37	50	3.14	450	N1	Droughted	9	15	-0.037536	-0.053822	-0.091358
37	50	3.14	450	N1	Droughted	9	16	-0.082165	-0.02413	-0.106295
37	50	3.14	450	N1	Droughted	9	17	-0.149172	-0.040671	-0.189843
37	50	3.14	450	N1	Droughted	9	18	-0.072335	-0.033636	-0.105971
37	50	3.14	450	N1	Droughted	9	19	-0.090447	-0.052986	-0.143433
37	50	3.14	450	N1	Droughted	9	20	-0.101627	-0.113758	-0.215385
37	50	3.14	450	N1	Droughted	9	21	0.012612	-0.054609	-0.041997
37	50	3.14	450	N1	Droughted	9	22	-0.136173	-0.086333	-0.222506
37	50	3.14	450	N1	Droughted	9	23	-0.071302	-0.096461	-0.167763
37	50	3.14	450	N1	Droughted	9	24	-0.094434	-0.069321	-0.163755
37	50	3.14	450	N2	Droughted	9	17	-0.038107	-0.057842	-0.095949
37	50	3.14	450	N2	Droughted	9	18	-0.057676	-0.236956	-0.294632
37	50	3.14	450	N2	Droughted	9	19	-0.035942	-0.079411	-0.115353
37	50	3.14	450	N2	Droughted	9	20	-0.117061	-0.052565	-0.169626
37	50	3.14	450	N2	Droughted	9	21	-0.034511	-0.07321	-0.107721
37	50	3.14	450	N2	Droughted	9	22	-0.139842	-0.069168	-0.20901
37	50	3.14	450	N2	Droughted	9	23	-0.203951	-0.038312	-0.242263
37	50	3.14	450	N2	Droughted	9	24	-0.116902	-0.119561	-0.236463
37	50	3.14	450	N2	Droughted	9	25	-0.115408	-0.059109	-0.174517
37	50	3.14	450	N2	Droughted	9	26	0.00178	-0.123486	-0.121706
37	50	3.14	450	N2	Droughted	9	27	-0.00636	-0.01363	-0.01999
37	50	3.14	450	N2	Droughted	9	28	-0.134425	-0.05521	-0.189635
37	50	3.14	450	N2	Droughted	9	29	-0.187517	0.028979	-0.158538
37	50	3.14	450	N2	Droughted	9	30	0.026981	-0.070191	-0.04321
37	50	3.14	450	N2	Droughted	9	31	-0.037567	0.073597	0.03603
37	50	3.14	450	N2	Droughted	9	32	-0.079862	-0.00056	-0.080422
37	50	3.14	450	N3	Droughted	9	1	-0.033988	-0.152634	-0.186622
37	50	3.14	450	N3	Droughted	9	2	-0.058136	-0.142775	-0.200911
37	50	3.14	450	N3	Droughted	9	3	-0.154112	-0.048564	-0.202676
37	50	3.14	450	N3	Droughted	9	4	-0.113877	0.036352	-0.077525
37	50	3.14	450	N3	Droughted	9	5	-0.09021	-0.15137	-0.24158
37	50	3.14	450	N3	Droughted	9	6	-0.043956	0.01271	-0.031246
37	50	3.14	450	N3	Droughted	9	7	0.033941	-0.082538	-0.048597
37	50	3.14	450	N3	Droughted	9	8	-0.220084	-0.210523	-0.430607
37	50	3.14	450	N3	Droughted	9	25	0.044989	0.076323	0.121312
37	50	3.14	450	N3	Droughted	9	26	0.038153	0.023911	0.062064
37	50	3.14	450	N3	Droughted	9	27	-0.024996	-0.084655	-0.109651
37	50	3.14	450	N3	Droughted	9	28	0.006667	0.001044	0.007711
37	50	3.14	450	N3	Droughted	9	29	0.034658	0.019868	0.054526
37	50	3.14	450	N3	Droughted	9	30	0.066051	-0.00027	0.065781
37	50	3.14	450	N3	Droughted	9	31	0.073169	0.110592	0.183761
37	50	3.14	450	N3	Droughted	9	32	0.074992	-0.066674	0.008318
37	50	3.14	450	N4	Droughted	9	1	0.023765	0.110441	0.134206
37	50	3.14	450	N4	Droughted	9	2	0.053927	0.052014	0.105941
37	50	3.14	450	N4	Droughted	9	3	0.0477	0.087963	0.135663
37	50	3.14	450	N4	Droughted	9	4	-0.031156	0.16782	0.136664
37	50	3.14	450	N4	Droughted	9	5	0.006731	0.093871	0.100602
37	50	3.14	450	N4	Droughted	9	6	0.00667	0.078047	0.084717
37	50	3.14	450	N4	Droughted	9	7	0.074107	0.011918	0.086025
37	50	3.14	450	N4	Droughted	9	8	0.045597	0.033437	0.079034
37	50	3.14	450	N4	Droughted	9	25	-0.051681	0.06432	0.012639
37	50	3.14	450	N4	Droughted	9	26	0.032404	0.003876	0.03628
37	50	3.14	450	N4	Droughted	9	27	-0.053941	0.011064	-0.042877
37	50	3.14	450	N4	Droughted	9	28	-0.018165	0.099693	0.081528
37	50	3.14	450	N4	Droughted	9	29	-0.028503	0.072515	0.044012
37	50	3.14	450	N4	Droughted	9	30	-0.016758	0.008884	-0.007874
37	50	3.14	450	N4	Droughted	9	31	-0.067235	0.081964	0.014729
37	50	3.14	450	N4	Droughted	9	32	-0.09622	-0.165805	-0.262025
37	50	3.14	720	N1	Watered	9	1	0.110111	1.1568	1.26691
37	50	3.14	720	N1	Watered	9	2	0.455431	0.480013	0.935444
37	50	3.14	720	N1	Watered	9	3	0.061707	1.25016	1.31187
37	50	3.14	720	N1	Watered	9	4	0.343963	0.186751	0.530714
37	50	3.14	720	N1	Watered	9	5	0.550262	1.90119	2.45145
37	50	3.14	720	N1	Watered	9	6	0.702426	2.11348	2.81591
37	50	3.14	720	N1	Watered	9	7	0.285985	1.80254	2.08852
37	50	3.14	720	N1	Watered	9	8	0.574428	0.604491	1.17892
37	50	3.14	720	N1	Watered	9	17	0.408226	1.94506	2.35329
37	50	3.14	720	N1	Watered	9	18	0.230511	1.58254	1.81305
37	50	3.14	720	N1	Watered	9	19	0.158192	0.92063	1.07882
37	50	3.14	720	N1	Watered	9	20	0.467744	1.61905	2.0868
37	50	3.14	720	N1	Watered	9	21	0.144367	0.670552	0.814919
37	50	3.14	720	N1	Watered	9	22	0.155757	0.515127	0.670884
37	50	3.14	720	N1	Watered	9	23	0.164459	0.818473	0.982932
37	50	3.14	720	N1	Watered	9	24	0.013241	0.990713	1.00395
37	50	3.14	720	N2	Watered	9	1	1.41971	3.42167	4.84137
37	50	3.14	720	N2	Watered	9	2	2.1086	3.72905	5.83765
37	50	3.14	720	N2	Watered	9	3	1.12393	2.24563	3.36956
37	50	3.14	720	N2	Watered	9	4	1.2046	2.92622	4.13082
37	50	3.14	720	N2	Watered	9	5	1.7698	3.42531	5.19512
37	50	3.14	720	N2	Watered	9	6	1.3936	3.08046	4.47405
37	50	3.14	720	N2	Watered	9	7	1.3872	2.77351	4.16071
37	50	3.14	720	N2	Watered	9	8	1.73807	3.39497	5.13304
37	50	3.14	720	N2	Watered	9	25	2.10044	3.25408	5.35452
37	50	3.14	720	N2	Watered	9	26	1.24535	2.49059	3.73594
37	50	3.14	720	N2	Watered	9	27	1.69611	3.64339	5.3395
37	50	3.14	720	N2	Watered	9	28	2.3674	4.80258	7.16998
37	50	3.14	720	N2	Watered	9	29	2.43193	3.19792	5.62984
37	50	3.14	720	N2	Watered	9	30	1.10345	2.28649	3.38994
37	50	3.14	720	N2	Watered	9	31	1.29196	3.50398	4.79594
37	50	3.14	720	N2	Watered	9	32	1.8479	3.3978	5.2457
37	50	3.14	720	N3	Watered	9	9	1.08769	3.17917	4.26686
37	50	3.14	720	N3	Watered	9	10	2.59879	3.84971	6.44849
37	50	3.14	720	N3	Watered	9	11	1.7847	4.2931	6.07779
37	50	3.14	720	N3	Watered	9	12	1.57503	4.58173	6.15675
37	50	3.14	720	N3	Watered	9	13	2.35706	3.20276	5.55982
37	50	3.14	720	N3	Watered	9	14	0.369338	1.14686	1.5162
37	50	3.14	720	N3	Watered	9	15	0.947136	3.63275	4.57989
37	50	3.14	720	N3	Watered	9	16	1.68785	3.29015	4.97801
37	50	3.14	720	N3	Watered	9	25	1.45253	4.51299	5.96552
37	50	3.14	720	N3	Watered	9	26	0.455962	1.23015	1.68612
37	50	3.14	720	N3	Watered	9	27	1.66366	3.23557	4.89923
37	50	3.14	720	N3	Watered	9	28	1.57357	3.75336	5.32693
37	50	3.14	720	N3	Watered	9	29	0.281632	1.3964	1.67804
37	50	3.14	720	N3	Watered	9	30	2.00702	3.71902	5.72604
37	50	3.14	720	N3	Watered	9	31	0.416536	2.95719	3.37373
37	50	3.14	720	N3	Watered	9	32	3.14844	3.23702	6.38546
37	50	3.14	720	N4	Watered	9	9	2.6285	4.11624	6.74474
37	50	3.14	720	N4	Watered	9	10	2.4196	4.08605	6.50566
37	50	3.14	720	N4	Watered	9	11	1.6298	3.93368	5.56349
37	50	3.14	720	N4	Watered	9	12	1.478	3.78574	5.26375
37	50	3.14	720	N4	Watered	9	13	2.71407	3.00376	5.71783
37	50	3.14	720	N4	Watered	9	14	2.45031	3.74864	6.19895
37	50	3.14	720	N4	Watered	9	15	1.39487	3.37486	4.76973
37	50	3.14	720	N4	Watered	9	16	2.21748	3.21775	5.43523
37	50	3.14	720	N4	Watered	9	17	0.301999	1.26405	1.56605
37	50	3.14	720	N4	Watered	9	18	0.017501	0.202615	0.220116
37	50	3.14	720	N4	Watered	9	19	1.10144	3.25922	4.36066
37	50	3.14	720	N4	Watered	9	20	0.853774	3.45984	4.31361
37	50	3.14	720	N4	Watered	9	21	1.30878	4.09096	5.39973
37	50	3.14	720	N4	Watered	9	22	0.070337	2.31139	2.38172
37	50	3.14	720	N4	Watered	9	23	0.797831	3.50552	4.30335
37	50	3.14	720	N4	Watered	9	24	0.602058	3.2888	3.89086
37	50	3.14	720	N1	Droughted	9	9	-0.174422	0.044546	-0.129876
37	50	3.14	720	N1	Droughted	9	10	-0.070113	0.009641	-0.060472
37	50	3.14	720	N1	Droughted	9	11	-0.088067	-0.164351	-0.252418
37	50	3.14	720	N1	Droughted	9	12	-0.027011	0.081326	0.054315
37	50	3.14	720	N1	Droughted	9	13	-0.142126	0.116642	-0.025484
37	50	3.14	720	N1	Droughted	9	14	-0.054331	-0.056663	-0.110994
37	50	3.14	720	N1	Droughted	9	15	-0.02715	-0.203106	-0.230256
37	50	3.14	720	N1	Droughted	9	16	0.036845	0.063527	0.100372
37	50	3.14	720	N1	Droughted	9	25	-0.018413	0.080472	0.062059
37	50	3.14	720	N1	Droughted	9	26	-0.039226	-0.089074	-0.1283
37	50	3.14	720	N1	Droughted	9	27	-0.071675	0.034636	-0.037039
37	50	3.14	720	N1	Droughted	9	28	-0.060224	-0.077824	-0.138048
37	50	3.14	720	N1	Droughted	9	29	-0.035221	-0.002265	-0.037486
37	50	3.14	720	N1	Droughted	9	30	-0.052258	0.296578	0.24432
[truncated: 562 more rows]

## Sheet: Day 12 drought ear temp Fig. 6
Temperature	RH	VPD	CO2	N-fertiliser	Replicate	∆ ear temperature relative to reference
°C	%	kPa	ppm	category		°C
27	60	1.43		N4	1	-2.5
27	60	1.43		N4	2	-1.4
27	60	1.43		N4	3	-2.5
27	60	1.43		N4	4	-2.5
27	60	1.43		N4	5	-1.9
27	60	1.43		N4	6	-2.6
27	60	1.43		N4	7	-2.7
27	60	1.43		N4	8	-2
27	60	1.43		N4	9	-2.1
27	60	1.43		N4	10	-3.4
27	60	1.43		N4	11	-3.1
27	60	1.43		N4	12	-2.8
27	60	1.43		N4	1	-0.1
27	60	1.43		N4	2	-0.8
27	60	1.43		N4	3	-0.9
27	60	1.43		N4	4	-0.5
27	60	1.43		N4	5	-1
27	60	1.43		N4	6	-2.1
27	60	1.43		N4	7	-1.3
27	60	1.43		N4	8	-1.1
27	60	1.43		N4	9	-1.4
27	60	1.43		N4	10	-1.9
27	60	1.43		N4	11	-1.8
27	60	1.43		N4	12	-0.9
37	50	3.14		N4	1	-3
37	50	3.14		N4	2	-3.3
37	50	3.14		N4	3	-2.3
37	50	3.14		N4	4	-2.4
37	50	3.14		N4	5	-2.8
37	50	3.14		N4	6	-2.3
37	50	3.14		N4	7	-3
37	50	3.14		N4	8	-2.7
37	50	3.14		N4	9	-3.2
37	50	3.14		N4	10	-3.1
37	50	3.14		N4	11	-3.7
37	50	3.14		N4	12	-2
37	50	3.14		N4	1	-2.5
37	50	3.14		N4	2	-1.7
37	50	3.14		N4	3	-3
37	50	3.14		N4	4	-2.5
37	50	3.14		N4	5	-2.2
37	50	3.14		N4	6	-2.2
37	50	3.14		N4	7	-2.8
37	50	3.14		N4	8	-2.6
37	50	3.14		N4	9	-0.7
37	50	3.14		N4	10	-1.2
37	50	3.14		N4	11	-1.4
37	50	3.14		N4	12	-3

## Sheet: Total water use Fig. 7
Temperature	RH	VPD	CO2	N-fertiliser	Tray	Cumulative	Continually watered or received drought
°C	%	kPa	ppm			L
27	60	1.43	450	N1	3	8.9775	Watered
27	60	1.43	450	N1	4	8.4775	Watered
27	60	1.43	450	N2	1	12.2275	Watered
27	60	1.43	450	N2	2	10.29	Watered
27	60	1.43	450	N3	3	12.54	Watered
27	60	1.43	450	N3	4	11.665	Watered
27	60	1.43	450	N4	3	17.29	Watered
27	60	1.43	450	N4	4	19.415	Watered
27	60	1.43	720	N1	3	3.78819	Watered
27	60	1.43	720	N1	4	3.47569	Watered
27	60	1.43	720	N2	1	4.67103	Watered
27	60	1.43	720	N2	4	5.48353	Watered
27	60	1.43	720	N3	1	6.93575	Watered
27	60	1.43	720	N3	4	6.18575	Watered
27	60	1.43	720	N4	2	8.76197	Watered
27	60	1.43	720	N4	3	9.38697	Watered
37	50	3.14	450	N1	4	6.13375	Watered
37	50	3.14	450	N1	1	6.88375	Watered
37	50	3.14	450	N2	1	9.07125	Watered
37	50	3.14	450	N2	2	10.5087	Watered
37	50	3.14	450	N3	2	10.4462	Watered
37	50	3.14	450	N3	3	9.74625	Watered
37	50	3.14	450	N4	2	16.6962	Watered
37	50	3.14	450	N4	3	13.8212	Watered
37	50	3.14	720	N1	1	6.941	Watered
37	50	3.14	720	N1	3	6.6285	Watered
37	50	3.14	720	N2	1	9.576	Watered
37	50	3.14	720	N2	4	7.751	Watered
37	50	3.14	720	N3	2	9.7635	Watered
37	50	3.14	720	N3	4	10.076	Watered
37	50	3.14	720	N4	2	12.6098	Watered
37	50	3.14	720	N4	3	10.3885	Watered
27	60	1.43	450	N1	1	6.04	Droughted
27	60	1.43	450	N1	2	5.8525	Droughted
27	60	1.43	450	N2	3	7.04	Droughted
27	60	1.43	450	N2	4	6.665	Droughted
27	60	1.43	450	N3	1	8.29	Droughted
27	60	1.43	450	N3	2	8.54	Droughted
27	60	1.43	450	N4	1	9.1025	Droughted
27	60	1.43	450	N4	2	8.665	Droughted
27	60	1.43	720	N1	1	3.60069	Droughted
27	60	1.43	720	N1	2	3.47569	Droughted
27	60	1.43	720	N2	2	4.92103	Droughted
27	60	1.43	720	N2	3	4.42103	Droughted
27	60	1.43	720	N3	2	5.12325	Droughted
27	60	1.43	720	N3	3	5.24825	Droughted
27	60	1.43	720	N4	1	6.43947	Droughted
27	60	1.43	720	N4	4	6.01197	Droughted
37	50	3.14	450	N1	2	6.19625	Droughted
37	50	3.14	450	N1	3	6.43375	Droughted
37	50	3.14	450	N2	3	7.75875	Droughted
37	50	3.14	450	N2	4	7.94625	Droughted
37	50	3.14	450	N3	1	7.44625	Droughted
37	50	3.14	450	N3	4	7.73375	Droughted
37	50	3.14	450	N4	1	9.25875	Droughted
37	50	3.14	450	N4	4	9.69625	Droughted
37	50	3.14	720	N1	2	5.4535	Droughted
37	50	3.14	720	N1	4	5.941	Droughted
37	50	3.14	720	N2	2	7.326	Droughted
37	50	3.14	720	N2	3	6.701	Droughted
37	50	3.14	720	N3	1	8.701	Droughted
37	50	3.14	720	N3	3	7.701	Droughted
37	50	3.14	720	N4	1	9.576	Droughted
37	50	3.14	720	N4	4	7.6185	Droughted

[truncated: 6 more sheets: Ear, bio, water. Fig. 7, S14, ACi curve data Fig. S5, N responses at 25 deg C Fig. S6, 5 day water use Fig. S8, Aci stomatal T4 resp Fig. S11, MTCI Fig. S12]
