# Supplementary material for: Future heatwave conditions inhibit CO2 ‐induced stomatal closure in wheat
Source: New Phytol. 2025 Nov 16;249(3):1234–52. doi: 10.1111/nph.70722 (PMC12780326; doi:10.1111/nph.70722)
Supplement: Supplementary file 3 — Dataset S2 Hyperspectral data of flag leaves pre‐drought. [file NPH-249-1234-s002.csv]

Temperature	RH	VPD	CO2	Fertiliser	Replicate	400	401	402	403	404	405	406	407	408	409	410	411	412	413	414	415	416	417	418	419	420	421	422	423	424	425	426	427	428	429	430	431	432	433	434	435	436	437	438	439	440	441	442	443
27	60	1.43	450	N1	1	0.0804	0.0827	0.085	0.0859	0.0858	0.0852	0.0863	0.088	0.09	0.0924	0.0946	0.0964	0.0981	0.0996	0.1007	0.1015	0.1021	0.103	0.1041	0.1052	0.1062	0.1076	0.1091	0.1105	0.1116	0.1126	0.1133	0.114	0.1145	0.1146	0.1149	0.1155	0.1158	0.116	0.116	0.1161	0.1163	0.1167	0.1162	0.1158	0.1158	0.1159	0.1161	0.1163
27	60	1.43	450	N1	2	0.0724	0.0725	0.0722	0.0743	0.0756	0.076	0.0771	0.0786	0.0803	0.0814	0.0825	0.0838	0.0856	0.0875	0.089	0.0906	0.0923	0.0941	0.0955	0.0968	0.0978	0.0988	0.0997	0.1005	0.1013	0.1022	0.1028	0.1035	0.1043	0.1048	0.1054	0.106	0.106	0.106	0.1061	0.1059	0.106	0.1064	0.1063	0.1063	0.1066	0.1067	0.1067	0.1068
27	60	1.43	450	N1	3	0.069	0.0698	0.0705	0.0719	0.0735	0.075	0.0765	0.0779	0.0794	0.081	0.0825	0.0836	0.0851	0.0868	0.0887	0.09	0.091	0.0919	0.0928	0.0936	0.0944	0.0953	0.0965	0.0982	0.0992	0.0996	0.1001	0.1004	0.1005	0.1005	0.1009	0.1016	0.102	0.1025	0.1029	0.1026	0.1025	0.1026	0.1024	0.1023	0.1024	0.1023	0.1025	0.1029
27	60	1.43	450	N1	4	0.0658	0.0682	0.0709	0.0724	0.073	0.073	0.0731	0.0741	0.0763	0.0769	0.0774	0.0788	0.0803	0.0819	0.0831	0.084	0.0851	0.0869	0.0881	0.0891	0.0901	0.0911	0.0921	0.0928	0.0934	0.0942	0.095	0.0959	0.0968	0.0972	0.0973	0.0972	0.0966	0.0965	0.0969	0.0971	0.0973	0.0976	0.0973	0.097	0.0967	0.0967	0.0967	0.0967
27	60	1.43	450	N1	5	0.0785	0.0802	0.0827	0.0837	0.0839	0.0834	0.0813	0.0812	0.0843	0.0865	0.0886	0.0906	0.0925	0.094	0.0952	0.0959	0.0967	0.0984	0.0996	0.1007	0.1018	0.1029	0.1041	0.1056	0.1068	0.1078	0.1088	0.1095	0.11	0.1107	0.1111	0.1113	0.1117	0.1121	0.1125	0.1125	0.1124	0.1123	0.1121	0.1122	0.1127	0.1128	0.1129	0.1129
27	60	1.43	450	N1	6	0.0752	0.0778	0.0789	0.0796	0.0801	0.0805	0.0813	0.0823	0.0833	0.0844	0.0857	0.0875	0.0899	0.0919	0.0931	0.0945	0.0959	0.097	0.0981	0.0994	0.1009	0.1025	0.1039	0.1046	0.1054	0.1063	0.107	0.1075	0.1079	0.1084	0.109	0.1095	0.1099	0.1102	0.1104	0.1103	0.1104	0.1109	0.1109	0.1109	0.111	0.1108	0.1107	0.1111
27	60	1.43	450	N1	7	0.0844	0.0862	0.0887	0.0917	0.0933	0.0934	0.0933	0.0937	0.0952	0.0977	0.0999	0.1012	0.1019	0.1025	0.1032	0.104	0.1048	0.1059	0.1073	0.1091	0.1106	0.1116	0.1124	0.1132	0.1139	0.1144	0.1147	0.1154	0.1163	0.117	0.1175	0.1177	0.1171	0.1169	0.1172	0.1173	0.1174	0.1175	0.1173	0.1171	0.1169	0.117	0.1171	0.1173
27	60	1.43	450	N1	8	0.0641	0.0659	0.0683	0.0712	0.0729	0.0733	0.0737	0.0748	0.0767	0.0777	0.0786	0.0795	0.0812	0.083	0.0842	0.0853	0.0865	0.088	0.0893	0.0905	0.0922	0.0937	0.0949	0.096	0.0967	0.0973	0.098	0.0988	0.0996	0.0999	0.1001	0.1002	0.1009	0.101	0.1005	0.1004	0.1005	0.1007	0.1009	0.101	0.1009	0.101	0.1011	0.1012
27	60	1.43	450	N1	9	0.0835	0.0861	0.0884	0.0892	0.089	0.088	0.0868	0.0869	0.0888	0.0907	0.0926	0.0941	0.0952	0.096	0.0966	0.0973	0.0984	0.1001	0.1017	0.1032	0.1046	0.1055	0.1062	0.1068	0.1073	0.1078	0.1083	0.1092	0.1103	0.1113	0.1117	0.1116	0.1116	0.1118	0.1122	0.112	0.1118	0.1118	0.1119	0.1122	0.1125	0.1123	0.1121	0.1121
27	60	1.43	450	N1	10	0.0755	0.077	0.0782	0.0792	0.0797	0.0798	0.0816	0.0833	0.0844	0.0856	0.0869	0.0885	0.0895	0.0908	0.0927	0.0939	0.095	0.0962	0.0977	0.0991	0.1003	0.1015	0.1028	0.1042	0.1052	0.1061	0.107	0.1077	0.1083	0.1093	0.1097	0.1094	0.1091	0.1092	0.1096	0.1101	0.1104	0.1106	0.1106	0.1106	0.1105	0.1105	0.1106	0.1109
27	60	1.43	450	N1	11	0.0691	0.0706	0.0725	0.0739	0.0748	0.0755	0.0769	0.078	0.0785	0.0797	0.0812	0.0829	0.0846	0.0866	0.089	0.0903	0.0911	0.0918	0.0929	0.0941	0.0948	0.0953	0.0958	0.0972	0.0984	0.0994	0.1006	0.1019	0.103	0.1028	0.1026	0.1027	0.1028	0.1034	0.1044	0.1044	0.1043	0.1043	0.1043	0.1043	0.1043	0.1042	0.1042	0.1042
27	60	1.43	450	N1	12	0.07	0.0722	0.0731	0.0734	0.0738	0.0744	0.0747	0.0751	0.0759	0.0771	0.0784	0.0798	0.0812	0.0825	0.0837	0.0851	0.0865	0.0879	0.0895	0.0911	0.0922	0.0932	0.0941	0.0947	0.0954	0.0963	0.097	0.0976	0.0981	0.0985	0.0988	0.0991	0.0994	0.0992	0.0984	0.098	0.0981	0.0986	0.0994	0.0999	0.1001	0.0999	0.0999	0.1001
27	60	1.43	450	N1	13	0.0804	0.0834	0.0866	0.0878	0.0875	0.0862	0.0859	0.0867	0.0888	0.0906	0.0926	0.0946	0.0959	0.0969	0.098	0.0991	0.1003	0.1011	0.1018	0.1023	0.1029	0.1039	0.1049	0.1053	0.1059	0.1066	0.1068	0.1072	0.1078	0.1088	0.1092	0.1088	0.1088	0.1086	0.1083	0.1083	0.1084	0.1086	0.1086	0.1083	0.108	0.1077	0.1076	0.1076
27	60	1.43	450	N1	14	0.0724	0.0746	0.0773	0.0806	0.0819	0.0814	0.0819	0.0827	0.0835	0.0851	0.0869	0.089	0.0913	0.0935	0.0949	0.096	0.0971	0.0984	0.0995	0.1003	0.1009	0.1017	0.1026	0.1039	0.105	0.106	0.1069	0.1075	0.1078	0.1083	0.1089	0.1095	0.1096	0.1095	0.1092	0.1091	0.1092	0.1096	0.1097	0.1097	0.1096	0.1095	0.1096	0.1098
27	60	1.43	450	N1	15	0.0787	0.0789	0.0795	0.0825	0.0843	0.0844	0.0849	0.086	0.0876	0.089	0.0903	0.0917	0.0936	0.0956	0.0973	0.0985	0.0996	0.1011	0.1023	0.1034	0.1043	0.1053	0.1065	0.108	0.1091	0.11	0.111	0.112	0.1127	0.1129	0.1132	0.1135	0.1136	0.1134	0.1131	0.1131	0.1132	0.1135	0.1139	0.114	0.1137	0.1136	0.1136	0.1137
27	60	1.43	450	N1	16	0.0914	0.0931	0.0957	0.0975	0.0988	0.0999	0.1013	0.1028	0.1044	0.1053	0.1064	0.108	0.1094	0.1107	0.1121	0.1137	0.1156	0.1177	0.1192	0.1205	0.1219	0.1228	0.1234	0.1237	0.1245	0.1256	0.127	0.1283	0.1294	0.1303	0.1307	0.1306	0.1307	0.131	0.1312	0.1315	0.1316	0.1315	0.1317	0.1318	0.1318	0.1318	0.1317	0.1317
27	60	1.43	450	N1	17	0.0806	0.0821	0.0836	0.0844	0.0854	0.0869	0.0882	0.0899	0.0921	0.0937	0.0953	0.0968	0.0977	0.0988	0.1008	0.1022	0.1035	0.1049	0.106	0.1071	0.1087	0.1097	0.1104	0.1113	0.1118	0.112	0.1123	0.1132	0.1143	0.1149	0.1155	0.1159	0.1159	0.1158	0.1158	0.116	0.1162	0.1163	0.1164	0.1163	0.116	0.1155	0.1151	0.1149
27	60	1.43	450	N1	18	0.0932	0.095	0.095	0.0946	0.094	0.0931	0.092	0.0927	0.0958	0.0973	0.0987	0.1004	0.1011	0.1019	0.104	0.1052	0.1062	0.1079	0.1096	0.1114	0.1135	0.1145	0.1151	0.1164	0.1171	0.1175	0.1179	0.1195	0.1217	0.1222	0.1223	0.1222	0.1216	0.1212	0.1211	0.1211	0.1213	0.1217	0.1215	0.1213	0.1211	0.1211	0.1211	0.121
27	60	1.43	450	N1	19	0.089	0.0921	0.0963	0.0985	0.0983	0.0964	0.0966	0.098	0.1003	0.1028	0.1051	0.107	0.1084	0.1093	0.1096	0.1101	0.1107	0.1117	0.113	0.1144	0.1158	0.1165	0.1169	0.1178	0.1182	0.1184	0.119	0.1201	0.1214	0.1213	0.1213	0.1214	0.1208	0.1209	0.1216	0.1216	0.1216	0.1219	0.1216	0.1214	0.1213	0.1211	0.1209	0.121
27	60	1.43	450	N1	20	0.0777	0.0798	0.0822	0.0835	0.0844	0.0852	0.0852	0.0857	0.0873	0.088	0.0889	0.0905	0.0916	0.0932	0.0959	0.0975	0.0989	0.1011	0.1026	0.1035	0.1041	0.1045	0.1051	0.1067	0.1075	0.1081	0.1095	0.1107	0.1116	0.1119	0.1122	0.1125	0.1122	0.112	0.1121	0.1122	0.1125	0.1127	0.1129	0.1129	0.1127	0.1126	0.1124	0.1122
27	60	1.43	450	N1	21	0.0855	0.0881	0.0912	0.0934	0.0944	0.0943	0.0937	0.0939	0.0953	0.0963	0.0974	0.0987	0.0999	0.1014	0.1035	0.1051	0.1066	0.1083	0.1094	0.1102	0.1112	0.1119	0.1125	0.1131	0.1138	0.1146	0.1152	0.1164	0.118	0.1191	0.1198	0.1201	0.1198	0.1198	0.1201	0.1197	0.1195	0.1197	0.1198	0.12	0.1203	0.12	0.1196	0.1193
27	60	1.43	450	N1	22	0.0889	0.092	0.0954	0.0977	0.0989	0.0989	0.0984	0.0983	0.0992	0.1003	0.1017	0.1032	0.1048	0.1062	0.1073	0.1081	0.1091	0.1104	0.1117	0.1129	0.1142	0.115	0.1155	0.1161	0.1161	0.1159	0.1159	0.1167	0.118	0.119	0.1196	0.1196	0.1185	0.118	0.1182	0.1181	0.1182	0.1186	0.1186	0.1185	0.1184	0.1181	0.1179	0.118
27	60	1.43	450	N1	23	0.0795	0.0809	0.0818	0.0808	0.081	0.0826	0.0834	0.0847	0.0869	0.0883	0.0896	0.0912	0.0926	0.0938	0.095	0.0967	0.0983	0.0995	0.1006	0.1017	0.1033	0.1046	0.1057	0.1063	0.1072	0.1082	0.1085	0.1095	0.111	0.1123	0.1129	0.1129	0.113	0.113	0.113	0.1131	0.1133	0.1134	0.1134	0.1134	0.1134	0.1132	0.1131	0.1132
27	60	1.43	450	N1	24	0.0739	0.0749	0.0755	0.077	0.0785	0.0795	0.0795	0.0797	0.0808	0.082	0.083	0.0836	0.0857	0.0879	0.0888	0.0899	0.0911	0.0926	0.0936	0.0943	0.0948	0.0957	0.0968	0.0977	0.0988	0.1	0.1008	0.1015	0.1021	0.1019	0.1019	0.1023	0.103	0.1034	0.1033	0.103	0.103	0.1033	0.1039	0.1041	0.1037	0.1035	0.1037	0.104
27	60	1.43	450	N1	25	0.0909	0.0929	0.0944	0.0964	0.0986	0.1006	0.1012	0.1018	0.103	0.1045	0.1061	0.1078	0.1085	0.1092	0.1105	0.1112	0.1115	0.1116	0.1123	0.1134	0.1147	0.1154	0.1159	0.1165	0.1172	0.1178	0.1178	0.1187	0.1203	0.1212	0.1214	0.121	0.1206	0.1205	0.1205	0.1204	0.1202	0.12	0.1198	0.1198	0.1199	0.1199	0.12	0.12
27	60	1.43	450	N1	26	0.071	0.0722	0.0737	0.0745	0.0749	0.0753	0.0759	0.0775	0.0803	0.0824	0.0845	0.0866	0.0885	0.09	0.091	0.0919	0.0929	0.0944	0.0958	0.0974	0.099	0.1006	0.1018	0.1024	0.1031	0.104	0.1043	0.1051	0.1062	0.1068	0.1067	0.1063	0.1062	0.1065	0.1073	0.1075	0.1076	0.1077	0.1079	0.108	0.1079	0.1075	0.1072	0.1073
27	60	1.43	450	N1	27	0.0739	0.0749	0.0746	0.0745	0.0747	0.0751	0.0756	0.0764	0.0778	0.0786	0.0794	0.0802	0.0811	0.0822	0.0837	0.0849	0.0861	0.0873	0.0884	0.0892	0.0893	0.0902	0.0914	0.0925	0.0934	0.0942	0.0952	0.096	0.0966	0.0972	0.097	0.0962	0.0956	0.0956	0.096	0.0963	0.0964	0.0962	0.0963	0.0964	0.0966	0.0963	0.0957	0.0951
27	60	1.43	450	N1	28	0.0877	0.0912	0.094	0.0937	0.0928	0.0923	0.0928	0.0941	0.0957	0.0968	0.0983	0.1005	0.1013	0.1019	0.1032	0.1043	0.1057	0.1076	0.1089	0.1099	0.1109	0.1114	0.1116	0.1118	0.112	0.1125	0.1135	0.1147	0.116	0.1173	0.1177	0.1174	0.1174	0.1173	0.1173	0.1171	0.1169	0.1167	0.1168	0.1169	0.1169	0.1171	0.1172	0.1171
27	60	1.43	450	N1	29	0.0998	0.1016	0.1037	0.1062	0.1079	0.1086	0.1096	0.1107	0.112	0.1129	0.1139	0.1151	0.1163	0.1177	0.1191	0.1205	0.1219	0.1232	0.1241	0.1249	0.1258	0.1265	0.1268	0.1271	0.1277	0.1285	0.1288	0.1298	0.1313	0.132	0.132	0.1314	0.1307	0.1302	0.13	0.1301	0.1302	0.1301	0.1302	0.1301	0.1297	0.1296	0.1295	0.1294
27	60	1.43	450	N1	30	0.0871	0.0883	0.0891	0.0909	0.0916	0.0912	0.0914	0.092	0.0932	0.0944	0.0955	0.0965	0.098	0.0997	0.1009	0.1016	0.1021	0.1031	0.1041	0.105	0.1056	0.1059	0.1062	0.1067	0.1068	0.1068	0.1076	0.1082	0.1085	0.1087	0.109	0.1093	0.1087	0.1083	0.1081	0.1078	0.1079	0.1082	0.1083	0.1081	0.1077	0.1073	0.1069	0.1065
27	60	1.43	450	N1	31	0.0865	0.0891	0.0932	0.0952	0.0961	0.0963	0.0959	0.096	0.0967	0.097	0.0977	0.0991	0.1013	0.1039	0.1061	0.1078	0.1092	0.1104	0.1113	0.112	0.1127	0.1135	0.1143	0.1154	0.1165	0.1177	0.1185	0.1196	0.1209	0.1219	0.1222	0.1217	0.1211	0.1206	0.1203	0.1206	0.121	0.1213	0.1218	0.1219	0.1214	0.1209	0.1204	0.12
27	60	1.43	450	N1	32	0.0783	0.0805	0.0823	0.0832	0.0832	0.0823	0.0816	0.082	0.0838	0.0855	0.0871	0.0882	0.09	0.0919	0.0936	0.0947	0.0957	0.0969	0.0983	0.0997	0.1008	0.1021	0.1033	0.1038	0.1048	0.106	0.1067	0.1073	0.1079	0.1089	0.1097	0.11	0.1104	0.1104	0.1102	0.11	0.1101	0.1103	0.1104	0.1104	0.1105	0.1103	0.1102	0.1103
27	60	1.43	450	N2	1	0.0854	0.0878	0.091	0.0927	0.0939	0.0946	0.0943	0.0943	0.0954	0.0971	0.0985	0.0992	0.0995	0.0999	0.101	0.1017	0.1026	0.1044	0.1063	0.1078	0.1081	0.1085	0.1088	0.1092	0.1093	0.1095	0.1105	0.1115	0.1124	0.1136	0.1141	0.1136	0.1127	0.1118	0.1112	0.1113	0.1115	0.1116	0.112	0.1121	0.1118	0.1115	0.1112	0.1109
27	60	1.43	450	N2	2	0.0848	0.0872	0.0883	0.0892	0.0902	0.0913	0.0918	0.0925	0.0938	0.0952	0.0966	0.098	0.0999	0.102	0.1044	0.1068	0.1089	0.1103	0.1111	0.1116	0.1119	0.1126	0.1134	0.1143	0.1156	0.1171	0.118	0.1189	0.1197	0.1206	0.1209	0.1207	0.1205	0.1203	0.12	0.1202	0.1203	0.1203	0.1203	0.1203	0.12	0.12	0.1201	0.1202
27	60	1.43	450	N2	3	0.0669	0.0695	0.0719	0.0746	0.0765	0.0773	0.0769	0.0774	0.0793	0.081	0.0825	0.0835	0.0857	0.0879	0.0897	0.0906	0.0913	0.0925	0.0939	0.095	0.0957	0.0967	0.0977	0.0982	0.0985	0.0987	0.0993	0.1002	0.1013	0.1024	0.1029	0.1028	0.1027	0.1028	0.1029	0.1029	0.1025	0.1021	0.1022	0.1022	0.102	0.1019	0.1018	0.1017
27	60	1.43	450	N2	4	0.067	0.0689	0.0726	0.0762	0.0789	0.0805	0.081	0.0815	0.0825	0.0837	0.085	0.0863	0.0875	0.0891	0.0912	0.0925	0.0937	0.0956	0.0971	0.0983	0.099	0.0999	0.1009	0.1021	0.1029	0.1036	0.1048	0.1054	0.1056	0.1063	0.1068	0.1072	0.107	0.107	0.1071	0.1077	0.108	0.1079	0.1073	0.1068	0.1066	0.1067	0.1067	0.1063
27	60	1.43	450	N2	5	0.0778	0.0789	0.0793	0.0802	0.0813	0.0824	0.0834	0.0848	0.0868	0.088	0.0891	0.0905	0.0919	0.0932	0.0943	0.0948	0.0954	0.0971	0.0984	0.0997	0.1011	0.1025	0.1037	0.1047	0.1052	0.1056	0.1063	0.1075	0.1088	0.1096	0.11	0.11	0.1098	0.1095	0.1092	0.1092	0.1093	0.1095	0.1099	0.1101	0.1099	0.1097	0.1095	0.1094
27	60	1.43	450	N2	6	0.0633	0.0649	0.0658	0.0673	0.0691	0.0712	0.0732	0.0748	0.0758	0.0771	0.0784	0.0796	0.0804	0.0813	0.0826	0.084	0.0852	0.086	0.0864	0.0869	0.088	0.0889	0.0897	0.0907	0.0915	0.092	0.0922	0.093	0.0939	0.0945	0.0948	0.0948	0.0943	0.0941	0.0945	0.0945	0.0943	0.0942	0.0943	0.0944	0.0944	0.0944	0.0944	0.0944
27	60	1.43	450	N2	7	0.0719	0.0748	0.0772	0.078	0.0783	0.0784	0.0781	0.0791	0.0819	0.083	0.0842	0.0864	0.0879	0.0893	0.091	0.0924	0.0939	0.0956	0.0968	0.0975	0.0982	0.0989	0.0997	0.1005	0.1013	0.1022	0.1032	0.1037	0.1041	0.105	0.1057	0.1059	0.1057	0.1058	0.106	0.1065	0.1066	0.1063	0.1062	0.1061	0.106	0.1062	0.1062	0.106
27	60	1.43	450	N2	8	0.0738	0.0758	0.0778	0.0783	0.0786	0.0791	0.0815	0.0844	0.087	0.0889	0.0907	0.0928	0.0938	0.0946	0.0958	0.0965	0.0973	0.0987	0.0997	0.1007	0.1018	0.1029	0.1039	0.105	0.1054	0.1054	0.1057	0.1062	0.107	0.1082	0.1089	0.1091	0.1091	0.1088	0.1086	0.1089	0.109	0.1088	0.1089	0.1089	0.1088	0.1087	0.1086	0.1085
27	60	1.43	450	N2	9	0.0713	0.0729	0.0739	0.075	0.0754	0.0752	0.0766	0.0789	0.0817	0.0827	0.084	0.0866	0.0877	0.0887	0.0904	0.0918	0.0931	0.0948	0.0962	0.0974	0.0991	0.0997	0.0998	0.0999	0.1002	0.1007	0.1009	0.1018	0.1032	0.1043	0.1051	0.1056	0.106	0.1057	0.1049	0.1042	0.1038	0.1037	0.1042	0.1045	0.1041	0.1037	0.1035	0.1036
27	60	1.43	450	N2	10	0.0876	0.0897	0.0913	0.0914	0.0922	0.0939	0.0947	0.0959	0.0978	0.0977	0.0978	0.0991	0.1013	0.1035	0.105	0.1064	0.1076	0.1088	0.1094	0.11	0.1112	0.1126	0.114	0.1149	0.1153	0.1153	0.1155	0.1157	0.1161	0.1173	0.1182	0.1186	0.1184	0.1181	0.1178	0.1175	0.1174	0.1175	0.1176	0.1176	0.1174	0.117	0.1168	0.117
27	60	1.43	450	N2	11	0.0833	0.0857	0.0892	0.0915	0.0925	0.0922	0.0917	0.0919	0.0934	0.0946	0.096	0.098	0.0994	0.1003	0.1008	0.1017	0.1027	0.1039	0.105	0.1059	0.1065	0.1069	0.1071	0.1073	0.1076	0.108	0.1082	0.1085	0.1088	0.1092	0.1092	0.1088	0.1083	0.1082	0.1082	0.108	0.1077	0.1074	0.107	0.1067	0.1063	0.1063	0.1062	0.1059
27	60	1.43	450	N2	12	0.0742	0.0759	0.0785	0.0813	0.0836	0.0852	0.0859	0.0865	0.0874	0.0875	0.0881	0.0901	0.0918	0.0932	0.0944	0.0957	0.097	0.0983	0.099	0.0996	0.101	0.102	0.1024	0.1024	0.1028	0.1036	0.1039	0.1047	0.1058	0.1063	0.1066	0.1066	0.1065	0.1064	0.1065	0.1062	0.1061	0.1061	0.106	0.106	0.106	0.1057	0.1054	0.1051
27	60	1.43	450	N2	13	0.0751	0.0788	0.0838	0.0868	0.0887	0.0896	0.0899	0.0898	0.0896	0.0906	0.0921	0.0936	0.0945	0.0956	0.0975	0.0993	0.1007	0.101	0.1016	0.1024	0.1031	0.1036	0.104	0.1044	0.1054	0.1067	0.1073	0.108	0.1087	0.1091	0.109	0.1087	0.1088	0.109	0.109	0.1088	0.1085	0.1081	0.1078	0.1077	0.1081	0.1081	0.108	0.1078
27	60	1.43	450	N2	14	0.0928	0.096	0.0988	0.0996	0.0999	0.1002	0.1002	0.1007	0.1022	0.1046	0.1074	0.1102	0.1122	0.1137	0.1149	0.116	0.1169	0.1179	0.1189	0.1198	0.1204	0.1211	0.1219	0.1225	0.123	0.1235	0.1241	0.1246	0.1251	0.1262	0.1269	0.1269	0.1267	0.1264	0.126	0.1255	0.1251	0.1249	0.1248	0.1246	0.1243	0.1238	0.1236	0.1237
27	60	1.43	450	N2	15	0.0798	0.0829	0.086	0.087	0.0872	0.0871	0.0882	0.0903	0.0931	0.095	0.0967	0.0983	0.0999	0.1011	0.1018	0.1026	0.1037	0.1052	0.1065	0.1077	0.1087	0.1097	0.1107	0.1114	0.1122	0.1129	0.1138	0.1145	0.115	0.1158	0.1158	0.1152	0.1152	0.1152	0.1152	0.1155	0.1155	0.1152	0.1153	0.1152	0.1149	0.1148	0.1147	0.1147
27	60	1.43	450	N2	16	0.0799	0.0822	0.085	0.0869	0.0879	0.0884	0.0891	0.0905	0.0928	0.0943	0.0955	0.0969	0.0978	0.0986	0.0998	0.1002	0.1007	0.1019	0.1031	0.1041	0.1049	0.1054	0.1059	0.1069	0.1072	0.1071	0.1078	0.1084	0.1089	0.1091	0.1098	0.1108	0.1109	0.1109	0.1108	0.1103	0.1099	0.1097	0.1097	0.1097	0.1097	0.1094	0.1092	0.109
27	60	1.43	450	N2	17	0.0791	0.0804	0.0817	0.0834	0.0852	0.0868	0.0878	0.089	0.0908	0.0924	0.0939	0.095	0.0964	0.0977	0.0988	0.0997	0.1006	0.1014	0.1024	0.1035	0.1045	0.1056	0.1066	0.1077	0.1086	0.1094	0.1099	0.1106	0.1113	0.1113	0.111	0.1106	0.1101	0.1101	0.1108	0.1109	0.1109	0.1106	0.1098	0.1092	0.1092	0.109	0.1091	0.1095
27	60	1.43	450	N2	18	0.0733	0.0755	0.0785	0.0806	0.0818	0.0822	0.0822	0.0824	0.083	0.084	0.0853	0.0871	0.0893	0.0912	0.0923	0.0934	0.0944	0.0956	0.0966	0.0974	0.0983	0.0992	0.1001	0.1009	0.1019	0.1029	0.1037	0.1044	0.1049	0.1053	0.1055	0.1056	0.1055	0.1053	0.1051	0.1046	0.1045	0.1046	0.1044	0.1043	0.1045	0.1044	0.1044	0.1046
27	60	1.43	450	N2	19	0.0698	0.0709	0.072	0.0737	0.075	0.0758	0.0771	0.0788	0.0809	0.0821	0.0833	0.0853	0.0871	0.0889	0.0905	0.0919	0.0931	0.094	0.095	0.0961	0.0972	0.0985	0.0995	0.1	0.1006	0.1014	0.1022	0.1025	0.1027	0.1035	0.1041	0.1043	0.1043	0.1044	0.1045	0.1045	0.1047	0.105	0.1049	0.1047	0.1044	0.1043	0.1043	0.1045
27	60	1.43	450	N2	20	0.0769	0.0799	0.0823	0.0841	0.085	0.0852	0.0853	0.0861	0.0879	0.0904	0.0927	0.0942	0.0957	0.0971	0.0983	0.099	0.0999	0.1013	0.1028	0.1041	0.105	0.1061	0.1073	0.1082	0.1089	0.1096	0.1106	0.1117	0.1128	0.1137	0.1143	0.1146	0.1141	0.1137	0.1137	0.1136	0.1136	0.1138	0.1139	0.1137	0.1133	0.113	0.1128	0.1128
27	60	1.43	450	N2	21	0.0682	0.071	0.0754	0.0778	0.0797	0.0812	0.081	0.0812	0.0827	0.0844	0.0863	0.0885	0.0897	0.0907	0.0918	0.0924	0.0931	0.0945	0.0962	0.0979	0.0994	0.1005	0.1015	0.1024	0.1033	0.104	0.1043	0.1054	0.1071	0.1086	0.1093	0.1091	0.1087	0.1082	0.1079	0.1082	0.1084	0.1086	0.1088	0.109	0.1092	0.109	0.1087	0.1083
27	60	1.43	450	N2	22	0.0762	0.0783	0.0804	0.081	0.0817	0.083	0.085	0.0872	0.0892	0.0906	0.0921	0.0939	0.0948	0.0955	0.0965	0.0982	0.1	0.1012	0.1022	0.103	0.1038	0.1048	0.106	0.1072	0.1083	0.1093	0.11	0.1105	0.1111	0.1121	0.1127	0.1127	0.1126	0.1124	0.1123	0.1123	0.1125	0.1128	0.1129	0.1128	0.1122	0.1118	0.1115	0.1115
27	60	1.43	450	N2	23	0.0769	0.0793	0.0822	0.0839	0.0858	0.0878	0.0887	0.0896	0.091	0.0926	0.0938	0.0944	0.0955	0.097	0.0989	0.0999	0.1006	0.1015	0.1023	0.103	0.1036	0.1041	0.1045	0.1046	0.1051	0.1058	0.106	0.1064	0.1069	0.1067	0.1066	0.1067	0.107	0.1071	0.1069	0.1065	0.1063	0.1063	0.1061	0.1059	0.1057	0.1056	0.1055	0.1054
27	60	1.43	450	N2	24	0.0744	0.0779	0.0819	0.0832	0.0845	0.0859	0.086	0.0862	0.087	0.0885	0.0902	0.0915	0.0923	0.0932	0.0945	0.0956	0.0972	0.0999	0.1013	0.102	0.1033	0.1044	0.1055	0.1062	0.1069	0.1076	0.1082	0.109	0.11	0.1118	0.1125	0.112	0.1115	0.1111	0.1111	0.1116	0.1117	0.1113	0.111	0.1107	0.1103	0.1103	0.1105	0.1106
27	60	1.43	450	N2	25	0.0905	0.0943	0.0978	0.1012	0.103	0.1033	0.1034	0.1044	0.1067	0.1075	0.1079	0.1082	0.1091	0.1103	0.1121	0.1135	0.1151	0.1172	0.118	0.1183	0.1187	0.1193	0.12	0.1208	0.1216	0.1224	0.123	0.1239	0.125	0.1262	0.1261	0.1249	0.124	0.1234	0.1229	0.123	0.1229	0.1224	0.122	0.1219	0.1224	0.1217	0.1213	0.1214
27	60	1.43	450	N2	26	0.091	0.0934	0.096	0.0989	0.1003	0.0999	0.0994	0.1	0.102	0.1037	0.1053	0.1065	0.1084	0.1102	0.1117	0.1127	0.1134	0.1142	0.1147	0.115	0.1156	0.1161	0.1165	0.1167	0.1175	0.1186	0.1187	0.1194	0.1205	0.1211	0.1209	0.1203	0.1206	0.1207	0.1207	0.1207	0.1205	0.1202	0.1201	0.12	0.12	0.1197	0.1196	0.1198
27	60	1.43	450	N2	27	0.0827	0.085	0.088	0.0907	0.0926	0.0936	0.0938	0.0948	0.0968	0.0977	0.0983	0.0994	0.1004	0.1016	0.1029	0.1045	0.1063	0.1082	0.1092	0.1097	0.1103	0.1108	0.1112	0.1114	0.1121	0.113	0.1134	0.114	0.1149	0.1159	0.1163	0.116	0.1158	0.1153	0.1148	0.1145	0.1142	0.1138	0.1138	0.1138	0.1136	0.1134	0.1132	0.113
27	60	1.43	450	N2	28	0.0781	0.0804	0.0828	0.0838	0.0847	0.0857	0.0872	0.0882	0.0886	0.0902	0.092	0.0936	0.0948	0.0959	0.0971	0.0987	0.1002	0.1008	0.1019	0.1032	0.1043	0.105	0.1056	0.1064	0.1076	0.1091	0.1102	0.1113	0.1125	0.1132	0.1133	0.1129	0.1131	0.1132	0.1132	0.1132	0.1131	0.113	0.113	0.113	0.1129	0.1131	0.1131	0.1129
27	60	1.43	450	N2	29	0.0807	0.0822	0.0846	0.0861	0.0871	0.0876	0.0888	0.0905	0.0924	0.0935	0.0942	0.0946	0.0959	0.098	0.1008	0.1027	0.1043	0.1059	0.107	0.1077	0.1083	0.109	0.1099	0.1109	0.1118	0.1127	0.1139	0.1148	0.1153	0.1161	0.1164	0.1161	0.116	0.116	0.1162	0.116	0.1157	0.1154	0.1146	0.1143	0.1146	0.1145	0.1144	0.1145
27	60	1.43	450	N2	30	0.0837	0.0871	0.0896	0.0908	0.0914	0.0916	0.0908	0.0911	0.093	0.0944	0.0956	0.0967	0.0978	0.099	0.1005	0.1018	0.103	0.104	0.105	0.1061	0.1072	0.1079	0.1085	0.1091	0.1098	0.1106	0.1115	0.1121	0.1123	0.1125	0.1123	0.1117	0.1116	0.1116	0.1115	0.1116	0.1115	0.111	0.1107	0.1104	0.11	0.1098	0.1098	0.1098
27	60	1.43	450	N2	31	0.071	0.0729	0.075	0.0782	0.0806	0.0818	0.0818	0.0823	0.0844	0.0865	0.0887	0.0906	0.0918	0.0928	0.0944	0.0954	0.0963	0.0977	0.0991	0.1005	0.1014	0.1017	0.1018	0.1025	0.103	0.1034	0.1043	0.1052	0.106	0.1061	0.1061	0.1061	0.1062	0.1064	0.1064	0.1058	0.1053	0.1049	0.1047	0.1047	0.1048	0.1048	0.1046	0.1044
27	60	1.43	450	N2	32	0.0854	0.088	0.0921	0.093	0.094	0.0954	0.0965	0.0982	0.1008	0.1021	0.1038	0.1066	0.1083	0.1095	0.1103	0.1111	0.1118	0.1128	0.1133	0.1139	0.115	0.1163	0.1175	0.1186	0.1195	0.1203	0.121	0.1221	0.1234	0.1246	0.1252	0.1251	0.1245	0.1243	0.1246	0.1242	0.1239	0.1236	0.1232	0.123	0.1231	0.1237	0.1243	0.1247
27	60	1.43	450	N3	1	0.1073	0.1103	0.1124	0.1141	0.1142	0.1132	0.1137	0.115	0.1167	0.1181	0.1193	0.1201	0.1198	0.1195	0.12	0.1208	0.1216	0.1224	0.1233	0.124	0.1241	0.1239	0.1236	0.1239	0.1243	0.1249	0.126	0.1266	0.1268	0.1271	0.1274	0.1276	0.1271	0.1263	0.1254	0.1248	0.1247	0.1248	0.1246	0.1243	0.1239	0.1239	0.1239	0.1237
27	60	1.43	450	N3	2	0.0832	0.086	0.0906	0.0941	0.0953	0.0942	0.0938	0.094	0.095	0.0965	0.098	0.0992	0.1006	0.1022	0.1039	0.1049	0.1057	0.1068	0.1076	0.1081	0.1081	0.1083	0.1084	0.1085	0.1086	0.1088	0.1093	0.1101	0.1111	0.1115	0.1114	0.1109	0.1105	0.1103	0.1104	0.11	0.1096	0.1091	0.1086	0.1083	0.1082	0.1081	0.108	0.1081
27	60	1.43	450	N3	3	0.0726	0.0756	0.0789	0.081	0.0822	0.0827	0.0817	0.0816	0.0833	0.0846	0.0862	0.0884	0.0899	0.0915	0.0936	0.0947	0.0953	0.0959	0.0964	0.0971	0.0979	0.0987	0.0994	0.1002	0.101	0.1015	0.1013	0.1015	0.1022	0.1033	0.1036	0.1032	0.1026	0.1022	0.102	0.102	0.1019	0.1016	0.1011	0.1007	0.1005	0.1004	0.1002	0.1001
27	60	1.43	450	N3	4	0.0756	0.079	0.0835	0.0845	0.0847	0.0851	0.0859	0.0866	0.0871	0.0875	0.0882	0.0893	0.0899	0.0903	0.0909	0.0918	0.0927	0.0934	0.0939	0.0942	0.0948	0.0957	0.0966	0.0968	0.0967	0.0963	0.0961	0.0959	0.096	0.0967	0.097	0.0968	0.0964	0.096	0.0957	0.0953	0.0949	0.0946	0.0946	0.0948	0.095	0.0946	0.0941	0.0938
27	60	1.43	450	N3	5	0.0767	0.0798	0.0828	0.0845	0.0853	0.0853	0.0858	0.0865	0.0876	0.0885	0.0895	0.0906	0.0917	0.0927	0.0937	0.0948	0.0961	0.0978	0.0988	0.0994	0.1002	0.1005	0.1007	0.1013	0.1016	0.1018	0.1028	0.1033	0.1035	0.1037	0.1039	0.104	0.1036	0.1031	0.1025	0.1023	0.1022	0.1021	0.1017	0.1015	0.1015	0.1015	0.1016	0.1016
27	60	1.43	450	N3	6	0.0805	0.0834	0.0865	0.0886	0.0893	0.0889	0.0883	0.0883	0.0891	0.0908	0.0929	0.095	0.0972	0.0991	0.1005	0.102	0.1031	0.1035	0.104	0.1046	0.1052	0.106	0.1067	0.1069	0.1078	0.109	0.1095	0.1099	0.1105	0.1113	0.1115	0.1109	0.1109	0.1109	0.1107	0.1107	0.1104	0.1098	0.1096	0.1096	0.1095	0.1096	0.1094	0.109
27	60	1.43	450	N3	7	0.0726	0.0742	0.0759	0.0789	0.0807	0.0809	0.081	0.082	0.0842	0.0856	0.0867	0.0875	0.0887	0.0899	0.091	0.0919	0.0927	0.0934	0.0942	0.0949	0.0956	0.0964	0.0972	0.098	0.0988	0.0994	0.0993	0.0994	0.0996	0.1004	0.1007	0.1004	0.1003	0.0999	0.0993	0.0992	0.099	0.0988	0.0988	0.0988	0.0986	0.0982	0.0981	0.0983
27	60	1.43	450	N3	8	0.0963	0.0987	0.1018	0.1048	0.1054	0.1039	0.1038	0.1039	0.1041	0.1051	0.1063	0.1074	0.1085	0.1096	0.1105	0.1111	0.1116	0.1121	0.1131	0.114	0.1141	0.1143	0.1146	0.1149	0.115	0.115	0.1158	0.1158	0.1152	0.1159	0.1161	0.1157	0.1151	0.1145	0.114	0.1141	0.1142	0.1142	0.114	0.1138	0.1138	0.1136	0.1135	0.1135
27	60	1.43	450	N3	9	0.0713	0.0731	0.0746	0.0762	0.0773	0.0777	0.0782	0.0792	0.0809	0.082	0.083	0.0841	0.086	0.0879	0.089	0.0904	0.092	0.094	0.0954	0.0962	0.0965	0.097	0.0976	0.0976	0.0977	0.098	0.0986	0.0991	0.0996	0.101	0.102	0.1026	0.1026	0.1023	0.1017	0.1016	0.1015	0.1013	0.101	0.1008	0.1008	0.1009	0.101	0.101
27	60	1.43	450	N3	10	0.0819	0.0864	0.0933	0.0955	0.0976	0.0998	0.0986	0.0973	0.0974	0.0984	0.1001	0.1023	0.1031	0.104	0.1064	0.1074	0.1078	0.1078	0.1082	0.1088	0.1094	0.1097	0.1099	0.1105	0.1112	0.112	0.1126	0.1135	0.1144	0.1148	0.1143	0.1134	0.1129	0.1127	0.1128	0.1128	0.1128	0.113	0.1135	0.1136	0.1131	0.1129	0.1126	0.112
27	60	1.43	450	N3	11	0.078	0.0809	0.0836	0.0851	0.0859	0.086	0.0852	0.0852	0.087	0.0887	0.0905	0.0925	0.0937	0.0946	0.0955	0.0965	0.0978	0.0996	0.1009	0.1018	0.1028	0.1037	0.1043	0.1047	0.105	0.1053	0.1058	0.106	0.1062	0.107	0.1075	0.1075	0.1072	0.1069	0.1066	0.1064	0.1063	0.1064	0.1065	0.1066	0.1063	0.1057	0.1052	0.1052
27	60	1.43	450	N3	12	0.0702	0.0711	0.0734	0.0762	0.0786	0.0804	0.0804	0.0811	0.0831	0.0841	0.085	0.0863	0.0876	0.089	0.0904	0.0912	0.0919	0.093	0.0936	0.094	0.0944	0.0951	0.096	0.0969	0.0979	0.0989	0.0997	0.1002	0.1006	0.1011	0.1012	0.1009	0.1004	0.1001	0.1	0.1	0.1001	0.1001	0.1001	0.0998	0.0994	0.0992	0.0991	0.0991
27	60	1.43	450	N3	13	0.0767	0.079	0.0821	0.085	0.0866	0.087	0.0883	0.0895	0.0906	0.0919	0.0931	0.094	0.0949	0.0957	0.0966	0.0979	0.0992	0.0996	0.1002	0.1005	0.1004	0.1011	0.1022	0.103	0.1039	0.1047	0.1055	0.1057	0.1057	0.1067	0.1075	0.1078	0.1075	0.107	0.1063	0.1061	0.1063	0.1067	0.1068	0.1066	0.1063	0.106	0.1061	0.1065
27	60	1.43	450	N3	14	0.0744	0.077	0.0802	0.0819	0.0825	0.0824	0.0834	0.0848	0.0862	0.0875	0.089	0.0908	0.0914	0.0918	0.0926	0.0936	0.0949	0.0962	0.0974	0.0982	0.0986	0.0989	0.0991	0.099	0.0991	0.0996	0.1003	0.101	0.1016	0.1025	0.1029	0.1026	0.1023	0.102	0.1017	0.102	0.1017	0.101	0.1007	0.1004	0.1	0.1	0.0999	0.0998
27	60	1.43	450	N3	15	0.0687	0.0699	0.0725	0.0758	0.0779	0.0787	0.0798	0.0807	0.0813	0.0827	0.0841	0.0853	0.0864	0.0876	0.0889	0.09	0.0911	0.0923	0.0925	0.0924	0.0929	0.0932	0.0935	0.094	0.0946	0.095	0.0954	0.0959	0.0964	0.0964	0.0961	0.0957	0.0953	0.0953	0.0954	0.0952	0.0952	0.0953	0.0952	0.0953	0.0955	0.095	0.0944	0.0939
27	60	1.43	450	N3	16	0.0618	0.0639	0.0667	0.0697	0.0708	0.0701	0.07	0.0707	0.0724	0.0732	0.0738	0.0749	0.076	0.0773	0.0787	0.0799	0.0809	0.0818	0.0826	0.0834	0.0843	0.085	0.0857	0.0865	0.0871	0.0876	0.0881	0.089	0.0902	0.0908	0.0914	0.0919	0.0914	0.0912	0.0913	0.091	0.091	0.0914	0.0912	0.0911	0.0912	0.0911	0.0909	0.0907
27	60	1.43	450	N3	17	0.0686	0.0707	0.073	0.0751	0.0761	0.076	0.0762	0.0768	0.0779	0.0781	0.0788	0.0806	0.0822	0.0837	0.0853	0.0866	0.0879	0.0896	0.0907	0.0915	0.0926	0.0933	0.0939	0.0943	0.0948	0.0956	0.0964	0.0976	0.099	0.1001	0.1004	0.1	0.1	0.0999	0.0997	0.0997	0.0997	0.0995	0.0998	0.0999	0.0997	0.1	0.1001	0.0999
27	60	1.43	450	N3	18	0.0723	0.0741	0.0762	0.0792	0.0804	0.0795	0.0786	0.0792	0.0819	0.0837	0.0853	0.0869	0.0888	0.0904	0.091	0.092	0.0935	0.0956	0.0974	0.0988	0.0997	0.1007	0.1017	0.1018	0.1022	0.1028	0.1036	0.1043	0.1051	0.1061	0.1066	0.1064	0.106	0.1059	0.1062	0.1066	0.1066	0.1063	0.1062	0.1062	0.1062	0.1063	0.1063	0.1062
27	60	1.43	450	N3	19	0.0816	0.0844	0.0863	0.0879	0.0886	0.0886	0.0888	0.0898	0.0921	0.0932	0.0941	0.0952	0.0959	0.0967	0.0979	0.0994	0.1011	0.1027	0.1042	0.1053	0.1055	0.1055	0.1054	0.1058	0.1061	0.1065	0.1075	0.1081	0.1084	0.1084	0.1082	0.1078	0.1078	0.1076	0.1074	0.1073	0.1071	0.1067	0.1066	0.1065	0.1063	0.1059	0.1058	0.106
27	60	1.43	450	N3	20	0.0832	0.0859	0.0882	0.0904	0.0912	0.0909	0.0906	0.0911	0.0927	0.0938	0.0948	0.0959	0.0972	0.0983	0.0989	0.1005	0.1023	0.1035	0.1042	0.1047	0.1052	0.1055	0.1055	0.105	0.1052	0.106	0.1065	0.1072	0.1079	0.1081	0.1079	0.1076	0.1071	0.1069	0.1068	0.1067	0.1068	0.1069	0.1064	0.1061	0.1063	0.1064	0.1064	0.1065
27	60	1.43	450	N3	21	0.0921	0.0936	0.0949	0.0962	0.0971	0.0975	0.0975	0.0975	0.0976	0.0986	0.0998	0.1011	0.1024	0.1036	0.1045	0.1054	0.1064	0.1079	0.1087	0.1095	0.1114	0.1126	0.1133	0.1136	0.114	0.1143	0.1145	0.1151	0.1161	0.1172	0.1178	0.1179	0.1176	0.1173	0.117	0.1168	0.1169	0.1172	0.1174	0.1174	0.1173	0.1172	0.1171	0.117
27	60	1.43	450	N3	22	0.0846	0.088	0.0911	0.0924	0.0925	0.0917	0.0926	0.0944	0.097	0.0989	0.1003	0.101	0.1019	0.1028	0.1037	0.1046	0.1056	0.1071	0.1077	0.1079	0.1081	0.1087	0.1095	0.1098	0.1101	0.1104	0.111	0.1117	0.1123	0.1126	0.1124	0.1118	0.1113	0.1112	0.1114	0.111	0.1109	0.111	0.111	0.1111	0.1113	0.111	0.1106	0.1103
27	60	1.43	450	N3	23	0.075	0.0772	0.0804	0.0834	0.0846	0.0842	0.0838	0.0841	0.0857	0.0875	0.0893	0.0908	0.0922	0.0933	0.0941	0.0949	0.0959	0.0972	0.0986	0.0998	0.1003	0.1009	0.1013	0.1015	0.1015	0.1015	0.102	0.1025	0.1029	0.1037	0.104	0.1039	0.1035	0.103	0.1027	0.1028	0.1028	0.1027	0.1028	0.1026	0.1022	0.1019	0.1017	0.1016
27	60	1.43	450	N3	24	0.1062	0.1094	0.1124	0.1155	0.1174	0.1177	0.1168	0.1168	0.1187	0.1199	0.1211	0.1224	0.1238	0.1251	0.1262	0.1265	0.1268	0.1279	0.129	0.13	0.1308	0.1315	0.1321	0.1326	0.1329	0.133	0.1332	0.1335	0.1338	0.1342	0.1346	0.1347	0.1342	0.1336	0.1332	0.1333	0.1338	0.1343	0.134	0.1335	0.1333	0.1329	0.1327	0.1327
27	60	1.43	450	N3	25	0.08	0.0807	0.081	0.0821	0.0828	0.083	0.0835	0.0848	0.0869	0.0882	0.0892	0.0899	0.0907	0.0916	0.0927	0.0934	0.0941	0.0954	0.0961	0.0968	0.0978	0.0988	0.0995	0.1	0.1004	0.1007	0.1009	0.101	0.1011	0.1011	0.101	0.1008	0.1007	0.1005	0.1003	0.1	0.0997	0.0994	0.0995	0.0996	0.0994	0.0992	0.099	0.0987
27	60	1.43	450	N3	26	0.0742	0.0777	0.0799	0.0831	0.0843	0.0834	0.0836	0.0843	0.0854	0.0867	0.0884	0.0905	0.0924	0.0942	0.096	0.0977	0.099	0.0996	0.1001	0.1007	0.1016	0.1024	0.1031	0.104	0.1049	0.1057	0.1058	0.1061	0.1065	0.1066	0.1065	0.1065	0.1067	0.1069	0.1069	0.1063	0.1061	0.1064	0.1062	0.1059	0.1059	0.1055	0.1052	0.1052
27	60	1.43	450	N3	27	0.0721	0.074	0.0753	0.0771	0.0779	0.0779	0.0784	0.0798	0.0821	0.0834	0.0843	0.0853	0.0864	0.0875	0.0883	0.0892	0.0903	0.0918	0.0927	0.0934	0.0945	0.095	0.0952	0.0954	0.096	0.0966	0.097	0.0976	0.0982	0.0983	0.0982	0.0981	0.0983	0.0983	0.098	0.0975	0.0971	0.0968	0.0967	0.0968	0.0968	0.0968	0.0966	0.0963
27	60	1.43	450	N3	28	0.0724	0.0742	0.0773	0.0817	0.0842	0.0844	0.0849	0.0863	0.0887	0.0902	0.0914	0.0926	0.0937	0.0947	0.0958	0.0964	0.0969	0.0977	0.0988	0.0999	0.1007	0.1014	0.1021	0.1029	0.1035	0.1039	0.1045	0.1052	0.1059	0.1064	0.1068	0.1071	0.1068	0.1065	0.1061	0.1058	0.1056	0.1055	0.1055	0.1055	0.1054	0.1056	0.1056	0.1053
27	60	1.43	450	N3	29	0.0761	0.0786	0.0816	0.0837	0.0841	0.0832	0.0826	0.0835	0.0862	0.0888	0.0909	0.0922	0.0937	0.095	0.0959	0.0966	0.0976	0.0992	0.1006	0.1016	0.1017	0.1023	0.1031	0.1037	0.1042	0.1048	0.1059	0.1067	0.1073	0.1076	0.1075	0.1069	0.1063	0.1063	0.1068	0.1068	0.1067	0.1065	0.1063	0.1061	0.1059	0.1059	0.1061	0.1062
27	60	1.43	450	N3	30	0.0644	0.0677	0.0726	0.0768	0.0787	0.0783	0.0782	0.0785	0.0794	0.0805	0.0821	0.084	0.0859	0.0875	0.0887	0.09	0.0912	0.0918	0.0931	0.0947	0.0958	0.0967	0.0972	0.0974	0.0977	0.0981	0.0983	0.0991	0.1004	0.1012	0.1016	0.1016	0.101	0.1003	0.0997	0.0997	0.0996	0.0995	0.0997	0.0999	0.0997	0.0997	0.0995	0.0988
27	60	1.43	450	N3	31	0.0877	0.0919	0.0978	0.1018	0.1039	0.1043	0.1025	0.1026	0.1061	0.1082	0.1103	0.1126	0.1135	0.114	0.1148	0.1156	0.1166	0.1181	0.1191	0.12	0.1212	0.1216	0.1219	0.1229	0.1242	0.1254	0.1261	0.1263	0.1261	0.126	0.126	0.1262	0.1269	0.127	0.1265	0.1268	0.1266	0.126	0.1261	0.1262	0.1262	0.1263	0.1261	0.1256
27	60	1.43	450	N3	32	0.0635	0.0649	0.0673	0.0691	0.0706	0.0717	0.072	0.0724	0.0735	0.0747	0.0762	0.0782	0.0802	0.082	0.0836	0.0847	0.0855	0.0865	0.0878	0.0893	0.0908	0.0921	0.0933	0.0943	0.095	0.0955	0.0962	0.0966	0.0967	0.0971	0.0976	0.0982	0.0983	0.0985	0.0986	0.0982	0.0979	0.0978	0.0974	0.0973	0.0978	0.0983	0.0986	0.0984
27	60	1.43	450	N4	1	0.0777	0.0804	0.0821	0.0828	0.0828	0.0823	0.0833	0.0847	0.0863	0.0883	0.0903	0.0922	0.0941	0.0957	0.097	0.0979	0.0987	0.0998	0.1008	0.1018	0.1026	0.1031	0.1036	0.1043	0.1046	0.1049	0.1056	0.1059	0.1058	0.1061	0.1066	0.1072	0.1071	0.1067	0.1062	0.1059	0.1056	0.1054	0.1055	0.1056	0.1053	0.105	0.1048	0.1048
27	60	1.43	450	N4	2	0.0776	0.0808	0.086	0.0904	0.0929	0.0935	0.0944	0.0951	0.0958	0.0963	0.097	0.0977	0.0987	0.0997	0.1	0.1008	0.1017	0.1022	0.1027	0.1033	0.104	0.1046	0.1048	0.1047	0.1048	0.1048	0.1042	0.1039	0.1039	0.1041	0.104	0.1038	0.1034	0.1031	0.103	0.1031	0.1031	0.1031	0.1027	0.1023	0.1024	0.1022	0.1019	0.1018
27	60	1.43	450	N4	3	0.0898	0.0935	0.0982	0.1014	0.1027	0.1022	0.1017	0.1014	0.1017	0.1023	0.1034	0.105	0.1065	0.1078	0.1087	0.1091	0.1094	0.1101	0.1108	0.1114	0.1116	0.1121	0.1127	0.1135	0.114	0.1143	0.1149	0.1153	0.1156	0.1157	0.1157	0.1154	0.1151	0.1148	0.1145	0.1146	0.1148	0.1148	0.1145	0.1139	0.1131	0.113	0.1132	0.1135
27	60	1.43	450	N4	4	0.0731	0.0753	0.0764	0.0773	0.0784	0.0798	0.0805	0.0815	0.083	0.085	0.087	0.0885	0.0896	0.0905	0.0913	0.0917	0.092	0.0924	0.0938	0.0951	0.0955	0.0962	0.097	0.0979	0.0982	0.0981	0.0979	0.0979	0.0981	0.0988	0.0991	0.099	0.0988	0.0988	0.0988	0.0987	0.0984	0.098	0.0977	0.0976	0.0976	0.0975	0.0975	0.0977
27	60	1.43	450	N4	5	0.0868	0.0892	0.0905	0.0915	0.0925	0.0936	0.0941	0.0947	0.0958	0.0966	0.0973	0.0977	0.0985	0.0995	0.1006	0.1015	0.1025	0.1038	0.1051	0.1061	0.1064	0.1068	0.1071	0.1069	0.1067	0.1067	0.1071	0.108	0.1092	0.1103	0.1105	0.1097	0.1088	0.1084	0.1086	0.1089	0.1088	0.1084	0.108	0.1078	0.1077	0.1077	0.1076	0.1074
27	60	1.43	450	N4	6	0.0887	0.0913	0.0941	0.0959	0.0962	0.0954	0.0959	0.0969	0.0981	0.0991	0.1	0.101	0.1024	0.1036	0.1044	0.1051	0.1057	0.1062	0.1071	0.108	0.1087	0.1093	0.1098	0.1098	0.1098	0.1097	0.1092	0.109	0.109	0.1095	0.1096	0.1093	0.1088	0.1084	0.108	0.1081	0.1082	0.1081	0.1082	0.1083	0.1081	0.1079	0.1076	0.1072
27	60	1.43	450	N4	7	0.0693	0.0718	0.0739	0.0767	0.0782	0.0784	0.0791	0.0804	0.0823	0.0841	0.0855	0.0864	0.0877	0.0885	0.0885	0.0888	0.0893	0.0899	0.0902	0.0905	0.0912	0.092	0.0927	0.0929	0.0932	0.0934	0.0932	0.0935	0.0943	0.0949	0.0949	0.0942	0.0933	0.0928	0.0927	0.0932	0.0936	0.0937	0.0935	0.0931	0.0928	0.0926	0.0928	0.0932
27	60	1.43	450	N4	8	0.0756	0.0778	0.0806	0.0828	0.0839	0.0838	0.0837	0.0842	0.0852	0.0861	0.0875	0.0898	0.0913	0.0926	0.0939	0.0943	0.0945	0.0949	0.0952	0.0954	0.0955	0.0959	0.0963	0.0961	0.0958	0.0955	0.0956	0.0958	0.0963	0.0971	0.0973	0.0968	0.0963	0.0959	0.0957	0.0957	0.0957	0.0956	0.0953	0.0948	0.0943	0.0942	0.0943	0.0945
27	60	1.43	450	N4	9	0.0897	0.0926	0.0978	0.1011	0.1032	0.104	0.1035	0.1035	0.1047	0.1057	0.1071	0.1089	0.1102	0.1115	0.1131	0.1135	0.1135	0.1139	0.1142	0.1145	0.1148	0.1152	0.1156	0.116	0.1162	0.1161	0.1163	0.1165	0.1167	0.1169	0.1167	0.116	0.1153	0.1149	0.1147	0.1146	0.1147	0.1148	0.1145	0.1142	0.1138	0.1136	0.1137	0.114
27	60	1.43	450	N4	10	0.0807	0.0829	0.0859	0.0889	0.0904	0.0903	0.091	0.0917	0.0921	0.0935	0.0953	0.0972	0.0989	0.1005	0.1022	0.1034	0.1044	0.1056	0.1066	0.1075	0.1082	0.1089	0.1095	0.1099	0.1099	0.11	0.1107	0.1115	0.1125	0.1137	0.1138	0.1129	0.1122	0.1117	0.1114	0.1111	0.1109	0.111	0.1114	0.1115	0.1111	0.1108	0.1107	0.1108
27	60	1.43	450	N4	11	0.0797	0.0809	0.0811	0.0812	0.0808	0.08	0.0808	0.0819	0.083	0.0844	0.0858	0.0873	0.0899	0.0922	0.0931	0.0943	0.0954	0.0966	0.0973	0.0977	0.0982	0.099	0.1	0.1002	0.1008	0.1015	0.1019	0.1024	0.103	0.1039	0.104	0.1034	0.1034	0.1034	0.1035	0.1032	0.1029	0.1026	0.1029	0.1031	0.1031	0.1031	0.1029	0.1027
27	60	1.43	450	N4	12	0.0792	0.0817	0.0855	0.0887	0.0901	0.0898	0.0895	0.0905	0.0934	0.0957	0.0977	0.0994	0.1004	0.101	0.1015	0.1019	0.1027	0.1044	0.1057	0.1067	0.1077	0.1082	0.1087	0.1093	0.1098	0.1103	0.1111	0.112	0.1129	0.1133	0.1134	0.1132	0.1125	0.1122	0.1124	0.1121	0.1117	0.1114	0.1113	0.1116	0.112	0.1118	0.1116	0.1114
27	60	1.43	450	N4	13	0.0798	0.0829	0.087	0.09	0.0914	0.0914	0.0922	0.093	0.0939	0.0949	0.096	0.0974	0.0981	0.0987	0.0994	0.1	0.1006	0.101	0.102	0.1031	0.1038	0.1043	0.1049	0.1055	0.1059	0.1061	0.1067	0.1071	0.1074	0.1072	0.1069	0.1065	0.1062	0.1062	0.1063	0.1061	0.1058	0.1055	0.1051	0.105	0.1052	0.1052	0.1052	0.105
27	60	1.43	450	N4	14	0.0818	0.0841	0.0871	0.0904	0.0933	0.0955	0.0964	0.0973	0.0988	0.0995	0.1003	0.1014	0.1024	0.1029	0.1028	0.1032	0.1037	0.1041	0.1043	0.1045	0.1052	0.1056	0.1057	0.1052	0.1048	0.1044	0.1035	0.1034	0.1039	0.1046	0.105	0.105	0.105	0.1047	0.1041	0.1035	0.103	0.1027	0.1027	0.1026	0.1023	0.1024	0.1023	0.1021
27	60	1.43	450	N4	15	0.0827	0.0838	0.0841	0.0849	0.0847	0.0835	0.0832	0.0835	0.0845	0.0862	0.0878	0.0888	0.0897	0.0906	0.0916	0.0923	0.0929	0.0936	0.0939	0.0939	0.0941	0.0942	0.0944	0.0949	0.0953	0.0955	0.0956	0.0965	0.0977	0.0983	0.098	0.0971	0.0962	0.0959	0.0962	0.0958	0.0954	0.095	0.0948	0.0947	0.0949	0.0945	0.0942	0.0942
27	60	1.43	450	N4	16	0.082	0.0838	0.0856	0.0874	0.089	0.0903	0.0902	0.0902	0.0906	0.0913	0.0922	0.0932	0.0941	0.0949	0.0959	0.097	0.0982	0.0989	0.0994	0.0998	0.0999	0.1001	0.1003	0.1004	0.1009	0.1016	0.1022	0.1025	0.1026	0.1031	0.1028	0.102	0.1017	0.1015	0.1013	0.1008	0.1003	0.0999	0.0996	0.0996	0.1001	0.1	0.0997	0.0995
27	60	1.43	450	N4	17	0.0786	0.0805	0.0839	0.0868	0.0891	0.0907	0.0919	0.093	0.094	0.0948	0.0956	0.0963	0.0978	0.0993	0.1001	0.1012	0.1022	0.1024	0.1025	0.1027	0.1036	0.1043	0.1049	0.1054	0.1058	0.1062	0.1066	0.1068	0.1071	0.1076	0.108	0.1081	0.1076	0.1071	0.1068	0.1068	0.1067	0.1063	0.1059	0.1056	0.1054	0.1053	0.1053	0.1052
27	60	1.43	450	N4	18	0.0668	0.0697	0.0717	0.0724	0.0727	0.0729	0.0727	0.0733	0.0748	0.0757	0.0768	0.0788	0.0798	0.081	0.0829	0.0834	0.0837	0.0849	0.0856	0.0862	0.0876	0.0887	0.0897	0.0906	0.0911	0.0913	0.0911	0.0917	0.0928	0.0937	0.0943	0.0944	0.0939	0.0936	0.0935	0.0933	0.0933	0.0932	0.0931	0.093	0.093	0.0931	0.093	0.093
27	60	1.43	450	N4	19	0.1031	0.1063	0.1097	0.1117	0.113	0.1137	0.1129	0.1121	0.1122	0.1123	0.1131	0.1148	0.1159	0.1171	0.119	0.1194	0.1192	0.119	0.1189	0.119	0.119	0.1191	0.1194	0.1199	0.1203	0.1204	0.1204	0.1204	0.1204	0.1209	0.1211	0.1209	0.1206	0.1204	0.1202	0.1197	0.1191	0.1187	0.1184	0.1184	0.1186	0.1185	0.1182	0.118
27	60	1.43	450	N4	20	0.0871	0.0893	0.0919	0.0956	0.0982	0.0993	0.0998	0.1002	0.1009	0.1015	0.1021	0.1026	0.1033	0.1041	0.1049	0.1055	0.106	0.1063	0.1065	0.1067	0.1068	0.1068	0.1067	0.1069	0.1071	0.1074	0.1073	0.1075	0.1079	0.1079	0.1075	0.1069	0.1066	0.1064	0.1064	0.1066	0.1067	0.1064	0.1059	0.1052	0.1044	0.104	0.1038	0.1034
27	60	1.43	450	N4	21	0.0789	0.0815	0.0838	0.0866	0.0885	0.0892	0.0894	0.0899	0.0911	0.0913	0.0913	0.0914	0.0926	0.094	0.0952	0.0962	0.097	0.0977	0.0977	0.0972	0.0968	0.0966	0.0966	0.0967	0.097	0.0976	0.0985	0.0987	0.0985	0.0989	0.0989	0.0987	0.0985	0.0984	0.0982	0.098	0.0976	0.0972	0.0974	0.0975	0.0974	0.0968	0.0964	0.0962
27	60	1.43	450	N4	22	0.0873	0.0899	0.0932	0.0959	0.0972	0.0973	0.0979	0.0986	0.0995	0.1004	0.1014	0.1024	0.1033	0.104	0.1042	0.1052	0.1062	0.107	0.1077	0.1082	0.1085	0.1085	0.1084	0.1083	0.1085	0.109	0.1097	0.1103	0.1107	0.1105	0.1102	0.1099	0.1093	0.1091	0.1093	0.1089	0.1086	0.1085	0.1079	0.1074	0.1075	0.1074	0.1073	0.1073
27	60	1.43	450	N4	23	0.0751	0.078	0.0828	0.0844	0.0852	0.0857	0.086	0.0878	0.0917	0.0937	0.0951	0.0965	0.0975	0.0981	0.0986	0.0992	0.1002	0.102	0.1034	0.1046	0.1055	0.1059	0.1062	0.1071	0.1076	0.108	0.1091	0.1098	0.11	0.1102	0.1107	0.1114	0.1108	0.1104	0.1103	0.1107	0.1111	0.1114	0.1113	0.1111	0.111	0.1108	0.1107	0.1106
27	60	1.43	450	N4	24	0.083	0.0842	0.0858	0.0875	0.0889	0.0899	0.0909	0.092	0.0931	0.0942	0.0953	0.0964	0.0971	0.0981	0.0996	0.1011	0.1025	0.1037	0.1045	0.1053	0.1062	0.1069	0.1073	0.1076	0.1081	0.1088	0.1093	0.1101	0.1112	0.112	0.1123	0.1121	0.1114	0.111	0.111	0.111	0.1112	0.1115	0.1115	0.1115	0.1116	0.1114	0.111	0.1106
27	60	1.43	450	N4	25	0.0897	0.0917	0.0941	0.097	0.0983	0.0981	0.0985	0.0994	0.1007	0.1013	0.1021	0.1037	0.1058	0.1077	0.1085	0.109	0.1091	0.1088	0.1087	0.1088	0.109	0.1093	0.1096	0.1091	0.1092	0.1097	0.1102	0.1108	0.1113	0.1117	0.1117	0.1113	0.1112	0.1109	0.1106	0.1104	0.1102	0.1099	0.1097	0.1095	0.1096	0.1097	0.1096	0.1092
27	60	1.43	450	N4	26	0.0896	0.091	0.0925	0.0943	0.0947	0.0938	0.0929	0.0931	0.0948	0.0965	0.0979	0.0986	0.1002	0.102	0.1034	0.104	0.1043	0.1047	0.1049	0.1048	0.1043	0.1041	0.1043	0.1049	0.1053	0.1057	0.1067	0.1074	0.1078	0.1083	0.1078	0.1066	0.1062	0.1061	0.106	0.106	0.1057	0.1054	0.1053	0.1052	0.105	0.1046	0.1043	0.104
27	60	1.43	450	N4	27	0.0812	0.0834	0.0846	0.0859	0.0873	0.0888	0.09	0.0914	0.0933	0.0953	0.0968	0.0974	0.0978	0.0984	0.0995	0.1003	0.1008	0.101	0.1014	0.1018	0.1016	0.1016	0.1018	0.1021	0.1024	0.1027	0.1028	0.1034	0.1042	0.1045	0.1046	0.1045	0.1039	0.1036	0.1036	0.1033	0.1031	0.1029	0.1027	0.1026	0.1026	0.1023	0.1019	0.1014
27	60	1.43	450	N4	28	0.0781	0.0805	0.0838	0.0867	0.0884	0.0891	0.0899	0.0904	0.0907	0.0915	0.0926	0.0941	0.0958	0.0974	0.0987	0.0998	0.1006	0.1012	0.1016	0.1018	0.1022	0.1027	0.1031	0.1033	0.1036	0.1039	0.104	0.1052	0.1068	0.1075	0.1079	0.108	0.1071	0.1068	0.1069	0.1062	0.1059	0.106	0.106	0.1059	0.106	0.1059	0.1058	0.1056
27	60	1.43	450	N4	29	0.0704	0.0728	0.0763	0.0795	0.0814	0.0822	0.0826	0.0835	0.0854	0.0861	0.0869	0.0882	0.0888	0.0894	0.0907	0.0915	0.0921	0.0931	0.0934	0.0932	0.0929	0.0927	0.0928	0.0934	0.0942	0.0951	0.0964	0.097	0.0969	0.0962	0.0954	0.0949	0.0949	0.0949	0.0948	0.0942	0.0939	0.094	0.0942	0.0942	0.0939	0.0933	0.093	0.0931
27	60	1.43	450	N4	30	0.0844	0.0881	0.0926	0.0938	0.0943	0.0947	0.0952	0.097	0.1006	0.1026	0.1044	0.1066	0.1078	0.1081	0.1077	0.1069	0.1065	0.1077	0.1087	0.1093	0.1092	0.1093	0.1094	0.1096	0.1098	0.1102	0.1113	0.1119	0.1121	0.1124	0.1121	0.111	0.1102	0.1093	0.1085	0.1084	0.1084	0.1085	0.1085	0.1084	0.108	0.1082	0.1081	0.1076
27	60	1.43	450	N4	31	0.0651	0.0669	0.0698	0.0733	0.0757	0.0768	0.078	0.0791	0.0801	0.081	0.0816	0.0819	0.0834	0.0851	0.0862	0.0871	0.0881	0.0895	0.0904	0.0909	0.0908	0.0913	0.0921	0.0925	0.0928	0.0931	0.0938	0.0941	0.0943	0.0952	0.0955	0.0952	0.0942	0.0935	0.0933	0.0934	0.0936	0.0939	0.0937	0.0934	0.0931	0.0927	0.0925	0.0924
27	60	1.43	450	N4	32	0.0803	0.0838	0.0861	0.0864	0.0865	0.0867	0.0878	0.0889	0.0898	0.0917	0.0934	0.0943	0.095	0.0956	0.096	0.0968	0.0975	0.0978	0.0981	0.0983	0.0982	0.0984	0.0987	0.0991	0.0995	0.0999	0.1002	0.1001	0.0996	0.0995	0.0998	0.1002	0.1004	0.1	0.0993	0.0995	0.0995	0.0994	0.0989	0.0983	0.0978	0.0977	0.0977	0.0978
27	60	1.43	720	N1	1	0.187156	0.183152	0.175255	0.166351	0.158589	0.152722	0.149645	0.148188	0.147625	0.146533	0.145125	0.143401	0.142183	0.141341	0.140803	0.140292	0.139825	0.139426	0.138766	0.138047	0.137531	0.137177	0.137075	0.137461	0.137877	0.138183	0.138245	0.13772	0.1367	0.135423	0.134194	0.133026	0.131439	0.130514	0.130357	0.130342	0.13051	0.130752	0.130538	0.130308	0.130224	0.130117	0.13001	0.129955
27	60	1.43	720	N1	2	0.175622	0.172114	0.165642	0.157607	0.150851	0.146169	0.144182	0.143009	0.14175	0.140451	0.139246	0.138212	0.137494	0.136841	0.136066	0.135543	0.134905	0.13374	0.132949	0.132483	0.13225	0.132488	0.132976	0.133411	0.133524	0.133357	0.133076	0.132739	0.132322	0.131689	0.131094	0.130511	0.129464	0.128825	0.128673	0.128523	0.128268	0.127915	0.127706	0.127628	0.127711	0.128194	0.128529	0.128536
27	60	1.43	720	N1	3	0.168712	0.165579	0.159263	0.151497	0.144841	0.140041	0.137625	0.136295	0.135362	0.134358	0.133417	0.132575	0.131443	0.130416	0.129778	0.128916	0.128145	0.127785	0.127262	0.12687	0.127037	0.127061	0.127101	0.127505	0.127665	0.127542	0.12716	0.126915	0.126543	0.124936	0.12363	0.122817	0.12166	0.121225	0.121397	0.120675	0.119952	0.119362	0.118591	0.118225	0.118433	0.118339	0.118299	0.118415
27	60	1.43	720	N1	4	0.209062	0.205662	0.198931	0.190013	0.182414	0.177085	0.174536	0.173425	0.172938	0.171693	0.170416	0.169429	0.168286	0.167125	0.166043	0.165197	0.164744	0.164938	0.164981	0.164959	0.164995	0.165219	0.165429	0.165265	0.164979	0.16466	0.164468	0.164267	0.163824	0.162397	0.160583	0.158726	0.157584	0.157047	0.157003	0.157066	0.156985	0.156743	0.156714	0.156451	0.155854	0.155705	0.155609	0.155481
27	60	1.43	720	N1	5	0.179329	0.176186	0.170588	0.163656	0.157356	0.152444	0.150356	0.149726	0.149841	0.149893	0.149683	0.148999	0.148377	0.147675	0.146815	0.146394	0.146181	0.146006	0.145708	0.145345	0.14497	0.144971	0.145231	0.145551	0.146224	0.146969	0.147156	0.146799	0.145957	0.144682	0.143336	0.142092	0.141252	0.140399	0.139536	0.139058	0.138864	0.138879	0.138852	0.138757	0.138609	0.13886	0.138991	0.138825
27	60	1.43	720	N1	6	0.172749	0.169093	0.161966	0.154557	0.14856	0.144452	0.142224	0.141124	0.140628	0.139721	0.138553	0.137123	0.136106	0.135481	0.135247	0.134587	0.133781	0.133051	0.132258	0.131609	0.131365	0.131553	0.132048	0.132709	0.133445	0.134016	0.133943	0.13341	0.132503	0.131292	0.130215	0.129444	0.129191	0.129013	0.128801	0.128531	0.128464	0.128636	0.128986	0.129166	0.129041	0.128943	0.128913	0.129017
27	60	1.43	720	N1	7	0.172916	0.169689	0.162606	0.155549	0.149592	0.145112	0.142092	0.140504	0.140113	0.139321	0.138315	0.137079	0.136292	0.135525	0.134475	0.133435	0.132497	0.131793	0.130978	0.130339	0.13027	0.130277	0.130431	0.130927	0.131393	0.131659	0.131434	0.131055	0.130395	0.128828	0.127198	0.125797	0.124945	0.12447	0.124284	0.124201	0.124116	0.124012	0.124018	0.123882	0.123545	0.123537	0.123473	0.12323
27	60	1.43	720	N1	8	0.188441	0.185333	0.17845	0.170045	0.162482	0.156606	0.153585	0.152119	0.151449	0.150122	0.148817	0.147829	0.146755	0.145855	0.145314	0.144891	0.144442	0.143794	0.143107	0.142618	0.14264	0.142866	0.143258	0.143845	0.144109	0.144072	0.143961	0.143432	0.142463	0.14085	0.139721	0.139211	0.138664	0.138208	0.137862	0.137643	0.137695	0.137986	0.138217	0.138328	0.138347	0.138943	0.139767	0.140673
27	60	1.43	720	N1	9	0.176671	0.172207	0.164685	0.157076	0.150294	0.144879	0.142205	0.141	0.140558	0.13976	0.138828	0.137794	0.136822	0.136128	0.135877	0.1352	0.134384	0.133637	0.133221	0.132869	0.132186	0.132005	0.132292	0.133153	0.133568	0.133558	0.13351	0.1328	0.131547	0.130147	0.128658	0.127204	0.12606	0.125418	0.125209	0.124938	0.124644	0.124353	0.124285	0.124237	0.124151	0.124276	0.12448	0.124692
27	60	1.43	720	N1	10	0.211455	0.207962	0.200782	0.192222	0.185406	0.180994	0.178163	0.176523	0.175676	0.174542	0.173446	0.172492	0.17104	0.169702	0.168931	0.168463	0.168197	0.168049	0.167932	0.167854	0.16782	0.167866	0.168013	0.168324	0.168692	0.16899	0.16899	0.168576	0.167811	0.166854	0.16573	0.164522	0.163431	0.16265	0.162175	0.161744	0.161455	0.161313	0.161296	0.161445	0.161732	0.161831	0.161707	0.161365
27	60	1.43	720	N1	11	0.171384	0.167397	0.16041	0.152267	0.145062	0.139531	0.136705	0.135471	0.135186	0.134763	0.134332	0.133868	0.133076	0.132338	0.131932	0.131206	0.130451	0.129938	0.129295	0.128696	0.128374	0.128204	0.128196	0.128419	0.128609	0.128702	0.128652	0.128377	0.127809	0.126645	0.125467	0.124466	0.123803	0.123358	0.123054	0.122658	0.122394	0.122291	0.122307	0.122228	0.121995	0.122007	0.122189	0.122497
27	60	1.43	720	N1	12	0.181678	0.17827	0.172119	0.165105	0.158933	0.154185	0.151454	0.150378	0.150594	0.150559	0.150149	0.14915	0.148554	0.147923	0.146967	0.14618	0.145776	0.146094	0.146046	0.145811	0.145634	0.145721	0.145963	0.146151	0.146729	0.14748	0.1479	0.14767	0.146808	0.145274	0.143843	0.1428	0.142465	0.142273	0.142103	0.142052	0.141934	0.141777	0.142049	0.142243	0.142205	0.142538	0.142842	0.143046
27	60	1.43	720	N1	13	0.13933	0.136944	0.132167	0.127467	0.123315	0.119928	0.117395	0.1159	0.115343	0.114223	0.112765	0.110993	0.110335	0.110041	0.109588	0.109242	0.108914	0.108524	0.108104	0.107571	0.106764	0.106616	0.106836	0.106955	0.10715	0.107397	0.10765	0.107719	0.107515	0.106733	0.105934	0.105182	0.104045	0.103403	0.10327	0.102793	0.102548	0.102566	0.102371	0.102419	0.10284	0.103155	0.103279	0.103175
27	60	1.43	720	N1	14	0.179664	0.176108	0.168697	0.160083	0.153236	0.148954	0.147635	0.147132	0.146367	0.145176	0.144059	0.143286	0.141749	0.140545	0.140469	0.140315	0.140004	0.139358	0.138667	0.138087	0.137814	0.137718	0.137816	0.138184	0.13864	0.139009	0.138992	0.138522	0.137698	0.136782	0.135632	0.134345	0.133329	0.13276	0.132573	0.132246	0.132081	0.132041	0.131582	0.131226	0.131153	0.13099	0.130928	0.131026
27	60	1.43	720	N1	15	0.188974	0.184796	0.17652	0.167466	0.160289	0.155667	0.153526	0.152474	0.151747	0.151053	0.150153	0.148852	0.147493	0.146227	0.14519	0.144595	0.14415	0.143585	0.143001	0.142362	0.141575	0.141363	0.141432	0.141264	0.141401	0.141678	0.141642	0.141404	0.140907	0.139899	0.138618	0.137234	0.136077	0.135602	0.135703	0.135409	0.135235	0.135222	0.135063	0.134949	0.134947	0.134985	0.135171	0.135532
27	60	1.43	720	N1	16	0.19173	0.18722	0.178502	0.168895	0.161607	0.157295	0.155025	0.153934	0.153443	0.153139	0.152648	0.151683	0.150372	0.14931	0.148955	0.148492	0.148048	0.147718	0.147282	0.146787	0.146272	0.146151	0.146373	0.146936	0.147429	0.147848	0.14842	0.148029	0.14695	0.146286	0.145288	0.143963	0.142837	0.142255	0.142195	0.142167	0.142051	0.141838	0.141732	0.141793	0.142042	0.14234	0.14258	0.142739
27	60	1.43	720	N1	17	0.207547	0.203306	0.196046	0.188362	0.181855	0.177067	0.174562	0.173363	0.172894	0.17239	0.171617	0.170355	0.169753	0.169028	0.167628	0.166413	0.16552	0.165178	0.165147	0.165096	0.164545	0.164767	0.165274	0.165202	0.165229	0.165401	0.165758	0.165591	0.164905	0.163842	0.162507	0.161053	0.159801	0.159317	0.159558	0.159746	0.159944	0.160052	0.159464	0.159029	0.159098	0.159441	0.159936	0.160501
27	60	1.43	720	N1	18	0.189111	0.184594	0.176803	0.167955	0.160135	0.154147	0.151497	0.150171	0.149216	0.148498	0.147736	0.146727	0.145894	0.145098	0.144251	0.143734	0.143157	0.142094	0.141371	0.140949	0.140784	0.14053	0.140325	0.14042	0.140734	0.140993	0.140548	0.140358	0.14011	0.138433	0.136839	0.135627	0.134539	0.133755	0.133255	0.132794	0.132471	0.132286	0.132195	0.132141	0.13211	0.132305	0.132415	0.132328
27	60	1.43	720	N1	19	0.177976	0.173904	0.166725	0.158557	0.151711	0.146825	0.144047	0.142843	0.142728	0.142057	0.141097	0.139866	0.138904	0.138002	0.137027	0.136127	0.135426	0.135102	0.1347	0.134309	0.13405	0.133974	0.133976	0.133892	0.133761	0.133577	0.133348	0.132908	0.132153	0.130688	0.129258	0.128075	0.127242	0.126527	0.125908	0.125527	0.125301	0.125203	0.12527	0.125274	0.125119	0.12495	0.124619	0.124149
27	60	1.43	720	N1	20	0.161737	0.158455	0.151761	0.145218	0.139962	0.136423	0.135147	0.134656	0.134207	0.133637	0.132857	0.131772	0.130784	0.129976	0.129427	0.128696	0.128036	0.127684	0.127591	0.127564	0.12734	0.127308	0.127458	0.12786	0.127919	0.127754	0.127823	0.127606	0.127028	0.125867	0.124835	0.124036	0.123057	0.122601	0.122651	0.12248	0.122258	0.12197	0.121331	0.120919	0.120929	0.120737	0.120641	0.120706
27	60	1.43	720	N1	21	0.188014	0.184317	0.177512	0.169164	0.161602	0.155645	0.152493	0.150729	0.149679	0.149185	0.148922	0.14867	0.148035	0.14738	0.146956	0.146102	0.145022	0.143825	0.143159	0.142822	0.142532	0.142496	0.142714	0.143236	0.143865	0.144481	0.145008	0.144411	0.142939	0.141407	0.140197	0.139438	0.139138	0.138754	0.138275	0.138269	0.138313	0.138279	0.137972	0.137444	0.136819	0.137027	0.137522	0.138094
27	60	1.43	720	N1	22	0.171587	0.167887	0.161114	0.154054	0.147758	0.142766	0.1403	0.139234	0.138935	0.138342	0.137694	0.137045	0.136681	0.136157	0.135149	0.1345	0.133948	0.133271	0.132741	0.132224	0.131504	0.131295	0.131482	0.131957	0.132324	0.132578	0.13292	0.132516	0.131493	0.130382	0.129011	0.127567	0.126902	0.126305	0.125769	0.125967	0.126026	0.125854	0.12615	0.126146	0.125617	0.125483	0.125426	0.125375
27	60	1.43	720	N1	23	0.168133	0.164732	0.158268	0.150939	0.144781	0.140405	0.138197	0.13737	0.137377	0.136957	0.136287	0.135342	0.133594	0.13194	0.131052	0.130042	0.129153	0.128605	0.128161	0.127884	0.127881	0.127809	0.127889	0.128576	0.129233	0.129741	0.130045	0.129878	0.129218	0.127952	0.126482	0.125099	0.124496	0.124348	0.124526	0.124838	0.124862	0.124578	0.124483	0.124376	0.124214	0.124219	0.124242	0.124245
27	60	1.43	720	N1	24	0.189602	0.185828	0.1779	0.16938	0.162357	0.157507	0.155377	0.154721	0.154723	0.153677	0.152225	0.150608	0.149573	0.148647	0.147504	0.146527	0.145927	0.146044	0.145621	0.144994	0.144619	0.144529	0.144593	0.144613	0.144584	0.144594	0.144929	0.144837	0.144242	0.142987	0.141805	0.140837	0.139736	0.139424	0.139751	0.139095	0.138848	0.139096	0.13865	0.138404	0.138634	0.138549	0.138566	0.138774
27	60	1.43	720	N1	25	0.178225	0.174759	0.168052	0.160366	0.153935	0.149323	0.146263	0.144734	0.144488	0.144007	0.143062	0.141373	0.140065	0.139134	0.138622	0.138123	0.137697	0.137396	0.137069	0.136605	0.135807	0.135638	0.13589	0.136305	0.136537	0.13659	0.136667	0.135939	0.134651	0.13368	0.13269	0.13168	0.130816	0.130202	0.129897	0.130096	0.130062	0.129698	0.129406	0.129215	0.129147	0.129046	0.128938	0.128853
27	60	1.43	720	N1	26	0.182663	0.179102	0.17199	0.163679	0.156122	0.150111	0.147059	0.145579	0.144926	0.144147	0.143205	0.141976	0.140466	0.138993	0.13781	0.136924	0.136324	0.136054	0.13578	0.135362	0.134591	0.134172	0.13401	0.133958	0.134042	0.134237	0.134599	0.134291	0.133299	0.131645	0.129991	0.128592	0.127681	0.127257	0.127167	0.126791	0.126265	0.125688	0.125535	0.125597	0.125752	0.125595	0.125246	0.124821
27	60	1.43	720	N1	27	0.197458	0.194647	0.188439	0.180181	0.173338	0.168785	0.16659	0.165854	0.165939	0.16541	0.164778	0.164218	0.162756	0.16101	0.159439	0.158676	0.158365	0.158277	0.157762	0.157234	0.157264	0.15734	0.157466	0.157664	0.15803	0.158429	0.158635	0.157993	0.156669	0.155225	0.153687	0.152206	0.151208	0.150512	0.150111	0.150187	0.150135	0.149871	0.149718	0.149726	0.149907	0.150043	0.150121	0.150149
27	60	1.43	720	N1	28	0.188462	0.184248	0.176951	0.168791	0.161268	0.155161	0.152539	0.151466	0.150965	0.149971	0.148941	0.14806	0.147427	0.146612	0.145304	0.144619	0.144129	0.143465	0.143	0.142712	0.142576	0.142393	0.142147	0.141759	0.14171	0.141796	0.141436	0.141106	0.140614	0.139189	0.137449	0.135708	0.134626	0.13398	0.133633	0.133176	0.132755	0.132398	0.132195	0.131802	0.13112	0.130627	0.130495	0.130791
27	60	1.43	720	N1	29	0.186414	0.182822	0.175873	0.167486	0.159971	0.154181	0.151604	0.150195	0.149002	0.147956	0.146943	0.145871	0.144726	0.143565	0.142436	0.141616	0.14093	0.140212	0.139776	0.139534	0.139372	0.139197	0.139016	0.138798	0.138932	0.13928	0.139499	0.13927	0.138591	0.137496	0.135979	0.134317	0.133582	0.13324	0.133066	0.13257	0.131969	0.131359	0.131055	0.130984	0.131093	0.131009	0.131072	0.131388
27	60	1.43	720	N1	30	0.176552	0.172909	0.165171	0.155941	0.148756	0.144363	0.141841	0.140921	0.141146	0.140625	0.139731	0.13852	0.136913	0.135409	0.134398	0.13382	0.133427	0.132989	0.132437	0.13186	0.131362	0.131205	0.131225	0.131127	0.131309	0.13166	0.13191	0.13178	0.13125	0.130317	0.128902	0.127273	0.126568	0.126078	0.125664	0.1254	0.125018	0.124537	0.12447	0.124411	0.124226	0.124213	0.124202	0.124151
27	60	1.43	720	N1	31	0.175257	0.171421	0.164998	0.15813	0.151649	0.146155	0.143614	0.142244	0.141214	0.139981	0.139018	0.138572	0.13839	0.137967	0.136912	0.136181	0.13547	0.134535	0.133302	0.132206	0.131807	0.132029	0.132558	0.132911	0.133293	0.133557	0.133385	0.13266	0.131538	0.130466	0.129094	0.127521	0.126377	0.125557	0.125039	0.124809	0.124506	0.124101	0.124029	0.123816	0.12332	0.123063	0.122895	0.122808
27	60	1.43	720	N1	32	0.150925	0.148588	0.143686	0.137722	0.132474	0.128549	0.12677	0.125959	0.125563	0.125617	0.12561	0.125217	0.124888	0.124571	0.124243	0.123946	0.123702	0.123522	0.123709	0.123936	0.123732	0.123982	0.124525	0.125184	0.125379	0.125244	0.12533	0.124627	0.123375	0.122427	0.121841	0.121556	0.121108	0.120732	0.120479	0.120373	0.120434	0.120594	0.120426	0.120308	0.120398	0.120654	0.121236	0.122163
27	60	1.43	720	N2	1	0.189489	0.186295	0.179748	0.172303	0.165793	0.160819	0.157887	0.156122	0.155063	0.154469	0.153807	0.152718	0.151923	0.151213	0.150445	0.149289	0.148197	0.14763	0.147174	0.146677	0.145905	0.14578	0.14606	0.146396	0.146679	0.14689	0.147136	0.146624	0.145455	0.144004	0.142496	0.141121	0.140279	0.139768	0.13952	0.139479	0.139352	0.139095	0.138892	0.138699	0.138503	0.138258	0.138078	0.138043
27	60	1.43	720	N2	2	0.193229	0.189019	0.181278	0.1731	0.166004	0.160636	0.158238	0.157048	0.156199	0.155334	0.154355	0.153149	0.151936	0.150841	0.149967	0.149158	0.148431	0.147782	0.147557	0.147632	0.147849	0.148018	0.148248	0.148798	0.14908	0.149026	0.148602	0.148162	0.147665	0.14687	0.1458	0.144573	0.14357	0.143115	0.143129	0.142939	0.142642	0.142272	0.141987	0.141848	0.14185	0.141584	0.141337	0.141225
27	60	1.43	720	N2	3	0.162615	0.159187	0.152609	0.145218	0.139032	0.134601	0.131982	0.130353	0.129216	0.127926	0.126695	0.125603	0.12475	0.124023	0.123337	0.122633	0.121997	0.121525	0.121099	0.120853	0.120969	0.121346	0.121711	0.12155	0.1215	0.121564	0.121626	0.121465	0.121037	0.120238	0.119168	0.118044	0.117608	0.117558	0.117748	0.117818	0.117837	0.117822	0.117844	0.117922	0.118078	0.118376	0.118784	0.119287
27	60	1.43	720	N2	4	0.172339	0.169165	0.162064	0.154459	0.148267	0.144095	0.142397	0.141758	0.141416	0.140912	0.140065	0.138702	0.137856	0.13723	0.136638	0.136265	0.135985	0.135682	0.135508	0.135418	0.135334	0.13568	0.136234	0.136642	0.137034	0.137338	0.137445	0.1369	0.13579	0.13433	0.132976	0.131903	0.131256	0.130927	0.13078	0.130344	0.129984	0.12974	0.129438	0.129164	0.128936	0.128608	0.128368	0.128281
27	60	1.43	720	N2	5	0.188035	0.18504	0.178546	0.171397	0.165368	0.16096	0.158094	0.15649	0.155861	0.15529	0.154497	0.153226	0.152331	0.151469	0.150409	0.1493	0.148508	0.148487	0.148461	0.148269	0.147676	0.147581	0.147733	0.147716	0.147695	0.1477	0.147843	0.147548	0.14681	0.145685	0.144431	0.143174	0.142036	0.141369	0.141104	0.140545	0.140127	0.139893	0.139644	0.139454	0.139328	0.139088	0.138882	0.13877
27	60	1.43	720	N2	6	0.201869	0.199416	0.194994	0.189704	0.185164	0.181858	0.180178	0.179437	0.179155	0.178033	0.1768	0.17579	0.174667	0.173796	0.173445	0.17308	0.172738	0.172435	0.171976	0.171376	0.170641	0.170175	0.169854	0.169467	0.169162	0.168934	0.168775	0.168515	0.168061	0.167123	0.166045	0.164999	0.164333	0.16385	0.163456	0.16291	0.162451	0.162117	0.161863	0.16164	0.161431	0.161341	0.161312	0.161319
27	60	1.43	720	N2	7	0.165608	0.162726	0.157361	0.150823	0.145592	0.142234	0.140573	0.13945	0.138235	0.136627	0.135169	0.134171	0.133156	0.132263	0.131579	0.131072	0.130809	0.130932	0.130533	0.130001	0.129855	0.130057	0.130374	0.130413	0.130496	0.130473	0.129913	0.129335	0.128674	0.127518	0.126311	0.125229	0.124556	0.124031	0.12357	0.123039	0.12272	0.122613	0.122371	0.122206	0.122183	0.122127	0.122166	0.122303
27	60	1.43	720	N2	8	0.167416	0.164006	0.157519	0.149364	0.142543	0.137888	0.135935	0.135271	0.135093	0.134444	0.133717	0.133053	0.131858	0.130837	0.130507	0.12996	0.129367	0.128853	0.128273	0.127747	0.127412	0.127561	0.128012	0.128542	0.128832	0.128836	0.128576	0.127854	0.126889	0.126369	0.125762	0.124994	0.124164	0.123563	0.123242	0.1231	0.123028	0.122975	0.122855	0.122763	0.12271	0.122405	0.122179	0.122143
27	60	1.43	720	N2	9	0.190085	0.186529	0.179755	0.171733	0.164788	0.159725	0.157782	0.15702	0.156486	0.155797	0.155049	0.154247	0.153189	0.152089	0.151108	0.150345	0.149788	0.149471	0.149069	0.148725	0.148636	0.148745	0.148974	0.149242	0.149305	0.149185	0.149037	0.148456	0.147562	0.146776	0.145913	0.144992	0.144187	0.143489	0.142967	0.142925	0.142905	0.142797	0.1426	0.142296	0.141918	0.141843	0.141853	0.141866
27	60	1.43	720	N2	10	0.175034	0.171578	0.165434	0.15798	0.152007	0.14826	0.147264	0.147042	0.146616	0.145872	0.145081	0.144369	0.142873	0.141635	0.141429	0.141449	0.14143	0.141037	0.140667	0.140443	0.140535	0.140533	0.140568	0.140882	0.14139	0.141869	0.141847	0.141505	0.140888	0.14003	0.138959	0.137832	0.13721	0.136842	0.136657	0.13659	0.136413	0.136139	0.136201	0.136239	0.136146	0.136334	0.136431	0.136342
27	60	1.43	720	N2	11	0.17486	0.171692	0.165755	0.158314	0.151704	0.146679	0.144186	0.142826	0.141879	0.140775	0.139689	0.138678	0.13788	0.137206	0.136591	0.136217	0.136009	0.135914	0.136022	0.136216	0.13634	0.136559	0.136808	0.137001	0.137012	0.13685	0.136582	0.136167	0.135608	0.134941	0.133908	0.132575	0.131377	0.130566	0.130139	0.129753	0.129538	0.129463	0.12926	0.129173	0.129251	0.129047	0.128824	0.128704
27	60	1.43	720	N2	12	0.166581	0.163409	0.157252	0.150419	0.144376	0.139756	0.137841	0.137085	0.136776	0.137001	0.136997	0.136265	0.135041	0.133827	0.133016	0.132114	0.131226	0.130427	0.129745	0.12931	0.129293	0.129527	0.129992	0.130731	0.131414	0.131988	0.132488	0.132511	0.132048	0.131073	0.129967	0.128915	0.128224	0.127663	0.127231	0.127133	0.127233	0.127468	0.12775	0.127804	0.127556	0.127625	0.127761	0.127894
27	60	1.43	720	N2	13	0.18604	0.182582	0.176142	0.168413	0.161747	0.156899	0.154853	0.153646	0.15243	0.151933	0.151611	0.151174	0.150542	0.149753	0.148837	0.148068	0.147464	0.147092	0.146674	0.146271	0.14595	0.145955	0.146155	0.146358	0.14658	0.146775	0.146897	0.146645	0.145993	0.144813	0.143665	0.142709	0.141947	0.141481	0.141277	0.14111	0.14096	0.14078	0.140341	0.140037	0.140045	0.140379	0.140689	0.140827
27	60	1.43	720	N2	14	0.159046	0.156392	0.151313	0.145293	0.140345	0.137018	0.135548	0.134956	0.134717	0.134627	0.134272	0.133359	0.132559	0.131728	0.130791	0.130277	0.1299	0.12939	0.129195	0.129121	0.128886	0.129086	0.129501	0.129774	0.129998	0.130152	0.130233	0.129916	0.129177	0.12793	0.126511	0.125155	0.124382	0.124134	0.124256	0.12414	0.123871	0.123466	0.122971	0.122559	0.12231	0.122177	0.122126	0.12213
27	60	1.43	720	N2	15	0.171228	0.16779	0.161893	0.155514	0.150082	0.146019	0.143458	0.142038	0.141419	0.140316	0.139256	0.138462	0.137702	0.137151	0.136931	0.136635	0.136425	0.136484	0.136115	0.135635	0.135469	0.13549	0.135651	0.135905	0.136193	0.136407	0.136353	0.135975	0.135345	0.134676	0.133795	0.132733	0.131691	0.130893	0.130388	0.130067	0.130094	0.130366	0.130176	0.129817	0.129393	0.1289	0.128661	0.128785
27	60	1.43	720	N2	16	0.162966	0.159757	0.153476	0.14577	0.13922	0.134591	0.13253	0.131802	0.131655	0.130693	0.129761	0.129258	0.12848	0.127794	0.127454	0.127067	0.126723	0.126521	0.126086	0.125578	0.125177	0.12535	0.125874	0.126421	0.12698	0.127482	0.127868	0.127612	0.126864	0.126131	0.125365	0.124625	0.124078	0.123697	0.123503	0.123619	0.12376	0.123845	0.123786	0.123724	0.123756	0.124199	0.124772	0.1254
27	60	1.43	720	N2	17	0.167521	0.164085	0.157497	0.149611	0.142972	0.138226	0.13531	0.133545	0.132458	0.131071	0.129736	0.128597	0.127864	0.127477	0.127384	0.12685	0.126156	0.125526	0.124783	0.124268	0.124447	0.124732	0.125103	0.125573	0.126016	0.126258	0.125889	0.125668	0.12544	0.124449	0.123436	0.122486	0.121151	0.120253	0.1199	0.1197	0.119725	0.119899	0.119874	0.119608	0.119108	0.118786	0.118571	0.118487
27	60	1.43	720	N2	18	0.16128	0.15793	0.151263	0.144413	0.138871	0.135087	0.133206	0.132283	0.131769	0.131152	0.130409	0.129471	0.128489	0.127692	0.127263	0.126766	0.126308	0.12598	0.12561	0.125439	0.125822	0.126012	0.126115	0.126334	0.126513	0.126601	0.126534	0.126199	0.125538	0.124273	0.123073	0.122114	0.12135	0.120986	0.12097	0.120882	0.120952	0.121138	0.120983	0.120722	0.120477	0.120597	0.120611	0.120346
27	60	1.43	720	N2	19	0.159181	0.155783	0.149377	0.142385	0.136555	0.132392	0.130061	0.128831	0.128219	0.127294	0.126519	0.126102	0.125278	0.124478	0.12401	0.123766	0.123516	0.122983	0.122855	0.122974	0.123134	0.12321	0.123222	0.12319	0.123224	0.123244	0.123067	0.122658	0.122015	0.121053	0.120135	0.119365	0.118757	0.118406	0.118238	0.117817	0.117579	0.117538	0.117281	0.116952	0.116611	0.116385	0.116314	0.116414
27	60	1.43	720	N2	20	0.176355	0.173368	0.167644	0.160039	0.153309	0.148288	0.145834	0.144753	0.144324	0.143116	0.141927	0.14112	0.139963	0.138967	0.138496	0.137967	0.137546	0.137402	0.137041	0.136653	0.136492	0.136476	0.136674	0.137299	0.137785	0.138072	0.13823	0.137865	0.137013	0.135764	0.134463	0.13327	0.132304	0.132054	0.132384	0.132203	0.131994	0.131803	0.131378	0.131043	0.130906	0.130641	0.130519	0.130633
27	60	1.43	720	N2	21	0.171377	0.16807	0.161311	0.154143	0.148099	0.143714	0.14155	0.140398	0.139626	0.138877	0.138042	0.137011	0.13625	0.135676	0.135242	0.13496	0.134757	0.134568	0.134235	0.133969	0.134052	0.134229	0.134472	0.134747	0.135098	0.135392	0.135326	0.135142	0.134762	0.133819	0.132658	0.131455	0.130513	0.129999	0.12991	0.130106	0.130054	0.129689	0.129366	0.129181	0.129175	0.129114	0.129024	0.128931
27	60	1.43	720	N2	22	0.157253	0.153954	0.148261	0.141942	0.136466	0.132354	0.130298	0.129517	0.129478	0.128771	0.127856	0.126892	0.126126	0.125667	0.125594	0.12493	0.124337	0.124508	0.123988	0.123256	0.122964	0.122871	0.122943	0.123171	0.123353	0.123493	0.123673	0.123785	0.123716	0.123167	0.122075	0.120618	0.119504	0.118894	0.118767	0.11885	0.118603	0.117985	0.117475	0.117256	0.117386	0.117367	0.117251	0.11705
27	60	1.43	720	N2	23	0.137504	0.135282	0.130824	0.125562	0.121211	0.118247	0.116851	0.116455	0.116662	0.116628	0.116316	0.11562	0.115219	0.114867	0.1144	0.113634	0.113064	0.113237	0.113328	0.113452	0.113782	0.114155	0.114553	0.114998	0.115095	0.11497	0.115055	0.11478	0.114164	0.113302	0.112667	0.112304	0.111855	0.111451	0.111131	0.11102	0.110762	0.110329	0.110034	0.109672	0.109219	0.109189	0.109137	0.108917
27	60	1.43	720	N2	24	0.167949	0.165201	0.15893	0.151374	0.144856	0.140111	0.137843	0.136655	0.135784	0.134371	0.133007	0.131986	0.131505	0.131173	0.130701	0.130595	0.13061	0.130522	0.130629	0.130749	0.130624	0.130594	0.130716	0.131129	0.131473	0.131809	0.132503	0.132231	0.131165	0.130011	0.129065	0.128443	0.128184	0.127902	0.127564	0.12745	0.127456	0.127537	0.127578	0.127606	0.127645	0.127856	0.128108	0.128319
27	60	1.43	720	N2	25	0.156615	0.153736	0.148308	0.142707	0.137548	0.133231	0.130741	0.129426	0.1289	0.128327	0.127578	0.126498	0.125567	0.124617	0.12354	0.122601	0.12188	0.121516	0.121056	0.120604	0.12029	0.120376	0.120697	0.121029	0.121209	0.12125	0.121295	0.12076	0.119796	0.118977	0.117983	0.116834	0.115752	0.115128	0.114992	0.115089	0.115082	0.11488	0.114436	0.114025	0.113787	0.113772	0.113872	0.114012
27	60	1.43	720	N2	26	0.182883	0.179404	0.173413	0.166485	0.16068	0.156587	0.154624	0.153559	0.152742	0.151813	0.150678	0.149235	0.148169	0.147259	0.14637	0.145877	0.145586	0.145352	0.145026	0.144596	0.144016	0.143875	0.143954	0.143897	0.143838	0.143765	0.143695	0.143191	0.142302	0.141242	0.139964	0.138567	0.137355	0.13676	0.136705	0.136406	0.136052	0.135672	0.135269	0.135011	0.13494	0.134743	0.134369	0.133831
27	60	1.43	720	N2	27	0.168391	0.164594	0.157998	0.151503	0.146412	0.14298	0.140477	0.138901	0.138128	0.137786	0.137575	0.137285	0.136642	0.135765	0.134733	0.13337	0.132202	0.131769	0.132042	0.132528	0.132576	0.132694	0.132739	0.132391	0.132189	0.132184	0.132445	0.132192	0.13158	0.131279	0.130862	0.130303	0.129825	0.12937	0.128959	0.128709	0.128467	0.128215	0.128017	0.128045	0.128352	0.128704	0.128926	0.128953
27	60	1.43	720	N2	28	0.182469	0.179548	0.173034	0.164587	0.157369	0.152242	0.149459	0.148382	0.148475	0.14803	0.147302	0.14629	0.145133	0.144085	0.143351	0.142515	0.142038	0.142472	0.142467	0.142224	0.142019	0.142017	0.142174	0.142451	0.142667	0.142869	0.143286	0.143195	0.142573	0.141401	0.140273	0.139346	0.138567	0.13802	0.137669	0.137292	0.136979	0.136757	0.136756	0.136668	0.136397	0.136355	0.136284	0.136126
27	60	1.43	720	N2	29	0.180465	0.177618	0.1713	0.164274	0.15823	0.153754	0.151441	0.150419	0.150117	0.149241	0.148231	0.147244	0.146285	0.145268	0.144138	0.143454	0.143195	0.143464	0.143301	0.143056	0.143218	0.143435	0.143657	0.143778	0.144166	0.144685	0.144962	0.145049	0.144822	0.14379	0.142626	0.1416	0.141103	0.140943	0.140947	0.140561	0.140102	0.139669	0.139482	0.139351	0.139228	0.139452	0.139546	0.139378
27	60	1.43	720	N2	30	0.181806	0.178224	0.171965	0.165756	0.160579	0.156736	0.154164	0.152715	0.152179	0.151726	0.151003	0.14972	0.149158	0.148698	0.147918	0.147509	0.147299	0.147193	0.146877	0.14643	0.145933	0.145916	0.146044	0.145708	0.145582	0.14555	0.145192	0.144781	0.144314	0.143782	0.142612	0.140985	0.140207	0.139733	0.139469	0.139532	0.139153	0.138289	0.137662	0.137232	0.137038	0.13728	0.137396	0.137175
27	60	1.43	720	N2	31	0.18165	0.17819	0.171607	0.163839	0.157307	0.152656	0.15001	0.148457	0.147494	0.14687	0.146202	0.14522	0.14425	0.143314	0.142438	0.141453	0.140652	0.140363	0.140123	0.140057	0.140365	0.140561	0.140651	0.140621	0.140737	0.140876	0.140669	0.140595	0.140495	0.139725	0.138695	0.13758	0.136673	0.136038	0.13572	0.135834	0.135907	0.135819	0.135543	0.135197	0.134896	0.135172	0.135556	0.135857
27	60	1.43	720	N2	32	0.188724	0.184074	0.176192	0.167645	0.160583	0.155628	0.15314	0.151843	0.151009	0.14986	0.148589	0.147237	0.146076	0.145125	0.144409	0.143571	0.142782	0.142201	0.141734	0.141396	0.141201	0.141276	0.141542	0.141917	0.142181	0.142316	0.142363	0.142192	0.141665	0.140264	0.13882	0.137583	0.136689	0.136132	0.135836	0.13544	0.135327	0.135528	0.135903	0.136139	0.136104	0.13602	0.136052	0.136284
27	60	1.43	720	N3	1	0.183659	0.181306	0.175658	0.16917	0.163118	0.158141	0.155693	0.154432	0.153711	0.153115	0.15233	0.151116	0.150548	0.150071	0.149304	0.148719	0.148396	0.148504	0.148329	0.148053	0.147909	0.148133	0.148584	0.149067	0.149503	0.149871	0.150225	0.150035	0.149305	0.147993	0.14704	0.146518	0.145647	0.144901	0.14436	0.143946	0.143729	0.143657	0.143397	0.143119	0.142895	0.142865	0.142765	0.142515
27	60	1.43	720	N3	2	0.155845	0.153174	0.148211	0.142536	0.137278	0.133048	0.13162	0.131071	0.130524	0.129774	0.129059	0.128496	0.128169	0.127614	0.126489	0.125825	0.12537	0.124947	0.124608	0.12435	0.124162	0.12425	0.12435	0.123964	0.123663	0.123497	0.123511	0.123186	0.122563	0.121906	0.120969	0.119861	0.119213	0.118749	0.118385	0.118002	0.117515	0.11699	0.116988	0.117045	0.116977	0.116889	0.116613	0.116133
27	60	1.43	720	N3	3	0.156559	0.153924	0.149005	0.14267	0.137226	0.13327	0.130925	0.129561	0.128806	0.128233	0.127791	0.127416	0.126954	0.126571	0.126377	0.125928	0.125201	0.124061	0.123557	0.123442	0.123365	0.123632	0.123994	0.124	0.124146	0.124195	0.123456	0.122756	0.122229	0.122219	0.121459	0.119993	0.119373	0.118367	0.117061	0.116923	0.116912	0.116863	0.117203	0.117046	0.116121	0.115571	0.115351	0.115447
27	60	1.43	720	N3	4	0.15444	0.151024	0.144532	0.137929	0.132412	0.128433	0.126559	0.125674	0.125163	0.124387	0.123497	0.122523	0.121707	0.121127	0.120855	0.120646	0.120608	0.120909	0.120586	0.120006	0.119666	0.119426	0.119302	0.119327	0.119568	0.119922	0.120223	0.119988	0.119227	0.117991	0.116597	0.115335	0.115029	0.114878	0.114692	0.11443	0.114235	0.11415	0.11432	0.114346	0.114089	0.113984	0.113759	0.113342
27	60	1.43	720	N3	5	0.161242	0.158777	0.153192	0.146427	0.140738	0.136813	0.135268	0.134781	0.13465	0.134399	0.133833	0.132767	0.131892	0.131056	0.130174	0.12931	0.128667	0.128496	0.128392	0.128424	0.128708	0.1289	0.128999	0.129005	0.128915	0.128704	0.128314	0.12783	0.127218	0.126315	0.125251	0.124166	0.123489	0.123006	0.12265	0.122312	0.121986	0.12166	0.121304	0.120934	0.120578	0.120437	0.120404	0.120446
27	60	1.43	720	N3	6	0.157827	0.154495	0.148169	0.141544	0.135421	0.130392	0.128262	0.127572	0.12758	0.127435	0.127	0.126102	0.125794	0.125354	0.124283	0.123816	0.123731	0.123943	0.123891	0.123841	0.124174	0.124298	0.124307	0.124343	0.124534	0.124828	0.125054	0.125548	0.126	0.125344	0.124302	0.123135	0.122213	0.12161	0.121327	0.121224	0.121319	0.121513	0.12131	0.120928	0.120484	0.120307	0.120365	0.120616
27	60	1.43	720	N3	7	0.144747	0.142362	0.137507	0.131055	0.125672	0.121994	0.119839	0.11884	0.118636	0.117934	0.117351	0.11716	0.116421	0.11544	0.114426	0.113781	0.113255	0.112601	0.11242	0.112576	0.112895	0.113175	0.113386	0.113433	0.113748	0.114163	0.114216	0.113952	0.113488	0.113196	0.112554	0.111614	0.111024	0.110765	0.110787	0.110844	0.110839	0.110741	0.11053	0.110373	0.110332	0.110219	0.110075	0.109906
27	60	1.43	720	N3	8	0.172686	0.169744	0.164238	0.157838	0.152597	0.149048	0.147251	0.146432	0.146121	0.145806	0.145275	0.144336	0.143482	0.142573	0.141532	0.140996	0.140715	0.140513	0.140126	0.139655	0.139212	0.139123	0.139297	0.139613	0.140105	0.140572	0.140639	0.139992	0.138844	0.13779	0.136968	0.136367	0.135662	0.135111	0.134719	0.134282	0.133942	0.133689	0.133313	0.133031	0.132917	0.132879	0.132703	0.132333
27	60	1.43	720	N3	9	0.154835	0.151785	0.145747	0.138821	0.133049	0.129031	0.127119	0.126484	0.126561	0.126096	0.125302	0.124185	0.123075	0.122167	0.121631	0.121372	0.121316	0.121414	0.121399	0.12136	0.121425	0.121424	0.1215	0.121926	0.122429	0.122996	0.12374	0.124021	0.123701	0.122343	0.121059	0.120139	0.119592	0.119273	0.119105	0.118933	0.118786	0.118686	0.118835	0.118825	0.118549	0.118743	0.118943	0.119001
27	60	1.43	720	N3	10	0.146586	0.144077	0.139462	0.132925	0.127664	0.124396	0.123003	0.122214	0.121407	0.120879	0.120303	0.11948	0.118139	0.116864	0.116099	0.115512	0.115073	0.114729	0.114856	0.115274	0.115749	0.116264	0.116762	0.117161	0.117351	0.117445	0.117829	0.117435	0.116385	0.11513	0.114329	0.114113	0.114257	0.114439	0.114495	0.114114	0.113727	0.113456	0.113448	0.113557	0.113697	0.113665	0.113656	0.113729
27	60	1.43	720	N3	11	0.141175	0.13784	0.132643	0.126762	0.122226	0.119476	0.118337	0.117597	0.116645	0.115626	0.114553	0.11344	0.112877	0.112482	0.111997	0.112246	0.112476	0.111924	0.111527	0.111179	0.110688	0.11073	0.111134	0.111636	0.112385	0.113178	0.113638	0.113288	0.112293	0.111103	0.110161	0.109551	0.108989	0.108826	0.109002	0.108937	0.109	0.109162	0.108846	0.108547	0.108437	0.108199	0.107995	0.107871
27	60	1.43	720	N3	12	0.155045	0.152608	0.147216	0.141846	0.137348	0.134093	0.132692	0.131733	0.130638	0.130268	0.130028	0.12961	0.128995	0.128277	0.127521	0.126574	0.125642	0.124907	0.124571	0.124592	0.124947	0.125002	0.124895	0.124846	0.124882	0.124923	0.124745	0.12476	0.124768	0.124033	0.122949	0.121718	0.120727	0.120308	0.120403	0.120377	0.120422	0.120493	0.12016	0.119868	0.119771	0.11951	0.119228	0.118975
27	60	1.43	720	N3	13	0.15282	0.150221	0.14491	0.138576	0.132855	0.128397	0.12633	0.125794	0.126229	0.126128	0.125916	0.125727	0.125684	0.125644	0.125499	0.125032	0.124489	0.124096	0.123775	0.123633	0.123824	0.124084	0.124424	0.1249	0.125269	0.125548	0.125871	0.126	0.125925	0.125666	0.125126	0.124418	0.124115	0.123676	0.123139	0.123188	0.123178	0.123003	0.122878	0.122641	0.122277	0.122264	0.122272	0.122183
27	60	1.43	720	N3	14	0.166372	0.16367	0.158486	0.152411	0.147498	0.144274	0.142793	0.142157	0.141898	0.14202	0.142156	0.142062	0.141227	0.140245	0.139555	0.139008	0.138536	0.138051	0.137954	0.138087	0.138248	0.138373	0.138516	0.138774	0.139127	0.13943	0.139444	0.138722	0.137422	0.13601	0.134667	0.133577	0.133246	0.132967	0.132574	0.132089	0.131584	0.131125	0.131014	0.131015	0.131005	0.130778	0.130536	0.130361
27	60	1.43	720	N3	15	0.148144	0.145028	0.140339	0.135637	0.131184	0.127371	0.125947	0.125113	0.124103	0.12311	0.122324	0.121878	0.121892	0.121766	0.121051	0.12072	0.120479	0.120088	0.119542	0.119198	0.119545	0.119969	0.120413	0.120805	0.121143	0.121329	0.121143	0.120849	0.120425	0.119703	0.118719	0.117629	0.116967	0.116796	0.117032	0.117272	0.117237	0.1169	0.116496	0.1162	0.116088	0.115981	0.1157	0.115199
27	60	1.43	720	N3	16	0.162374	0.159751	0.154196	0.147933	0.142556	0.138682	0.137477	0.1369	0.136018	0.135044	0.133838	0.132308	0.131431	0.130837	0.130283	0.129938	0.129783	0.129844	0.129731	0.129724	0.130219	0.130658	0.13096	0.130951	0.130941	0.130881	0.130535	0.13049	0.130512	0.1297	0.128728	0.127782	0.126931	0.126603	0.126738	0.12664	0.126455	0.126184	0.125729	0.125307	0.125038	0.125117	0.125211	0.125179
27	60	1.43	720	N3	17	0.153784	0.150867	0.144887	0.138631	0.133347	0.129434	0.126926	0.125765	0.125766	0.125962	0.125742	0.124634	0.123725	0.122798	0.121743	0.121188	0.120909	0.120725	0.121103	0.121709	0.12209	0.122571	0.122955	0.122865	0.122665	0.122313	0.121574	0.121006	0.120639	0.120456	0.120116	0.119609	0.119275	0.118968	0.118681	0.118513	0.118268	0.117958	0.117909	0.117919	0.117927	0.11812	0.118225	0.11813
27	60	1.43	720	N3	18	0.166565	0.164126	0.158902	0.152213	0.146649	0.142792	0.140206	0.138542	0.137515	0.136578	0.135657	0.134662	0.133715	0.133149	0.133216	0.13328	0.133226	0.132855	0.132849	0.132985	0.132953	0.132955	0.133023	0.133225	0.133482	0.133733	0.133876	0.133901	0.133696	0.132882	0.131763	0.130566	0.129863	0.129555	0.129541	0.129467	0.129254	0.128911	0.128669	0.1284	0.128079	0.127857	0.127707	0.127639
27	60	1.43	720	N3	19	0.143804	0.141615	0.137477	0.132414	0.128109	0.125042	0.123557	0.122781	0.122264	0.121817	0.121377	0.120882	0.120278	0.119754	0.119458	0.119267	0.119115	0.118898	0.119195	0.119669	0.119865	0.120021	0.120122	0.120112	0.120211	0.120299	0.120062	0.119628	0.119071	0.118548	0.117976	0.117387	0.116989	0.116525	0.116029	0.115869	0.115927	0.116131	0.116297	0.116198	0.115768	0.115462	0.115295	0.115288
27	60	1.43	720	N3	20	0.145655	0.142901	0.137866	0.13293	0.128245	0.124282	0.123252	0.123066	0.122833	0.122739	0.122695	0.122646	0.122746	0.122589	0.121877	0.121662	0.121559	0.121238	0.121101	0.120986	0.120631	0.120927	0.121501	0.121718	0.122019	0.12231	0.122363	0.121758	0.120766	0.120297	0.119722	0.118966	0.118188	0.117628	0.117337	0.117246	0.117328	0.117479	0.117154	0.116816	0.116641	0.116441	0.116437	0.116658
27	60	1.43	720	N3	21	0.151483	0.148495	0.142735	0.136395	0.131388	0.128207	0.126814	0.126504	0.126731	0.126032	0.125044	0.124029	0.123436	0.123105	0.122926	0.122381	0.121848	0.121715	0.1213	0.120847	0.120664	0.121024	0.121621	0.12195	0.12231	0.122634	0.122777	0.122412	0.121604	0.120509	0.119543	0.118838	0.118412	0.118342	0.118484	0.118113	0.11805	0.118303	0.117879	0.117567	0.117631	0.117504	0.117653	0.118182
27	60	1.43	720	N3	22	0.149455	0.146471	0.141023	0.135058	0.130023	0.126434	0.125125	0.124466	0.123753	0.123647	0.123415	0.122632	0.121822	0.121138	0.120717	0.120368	0.120172	0.120227	0.1203	0.120503	0.121014	0.121264	0.121339	0.121338	0.121575	0.121881	0.121799	0.121608	0.121233	0.120248	0.119446	0.119005	0.11889	0.118677	0.118329	0.118143	0.11799	0.117815	0.117387	0.117074	0.117036	0.117322	0.117385	0.117057
27	60	1.43	720	N3	23	0.15349	0.150686	0.145464	0.138666	0.133013	0.129132	0.126753	0.125633	0.12544	0.124657	0.123927	0.123522	0.122835	0.122122	0.121551	0.120619	0.119799	0.119578	0.119451	0.119481	0.11978	0.11998	0.120187	0.120624	0.120947	0.121101	0.121044	0.120881	0.120573	0.11991	0.119242	0.118665	0.118232	0.117722	0.117158	0.116881	0.116607	0.116303	0.116097	0.116047	0.116164	0.116313	0.116285	0.116012
27	60	1.43	720	N3	24	0.145227	0.142319	0.137089	0.131006	0.125869	0.122084	0.119205	0.117431	0.116713	0.116233	0.115877	0.115516	0.114987	0.114508	0.114232	0.113523	0.112974	0.113214	0.113287	0.113244	0.11316	0.113184	0.113412	0.114057	0.114816	0.115569	0.116186	0.116272	0.115835	0.114874	0.113865	0.113005	0.112509	0.112366	0.112511	0.1127	0.112883	0.113012	0.112938	0.112798	0.112659	0.112583	0.112632	0.112814
27	60	1.43	720	N3	25	0.148689	0.146033	0.140588	0.134875	0.129761	0.125715	0.123797	0.123106	0.123126	0.122912	0.122608	0.122211	0.121556	0.120815	0.120122	0.119795	0.119667	0.119611	0.119498	0.119529	0.11999	0.120364	0.120688	0.12105	0.121279	0.121284	0.120888	0.120317	0.119692	0.119325	0.11877	0.118042	0.11764	0.117233	0.116841	0.116865	0.116912	0.116902	0.116874	0.116854	0.116858	0.116856	0.116972	0.117207
27	60	1.43	720	N3	26	0.15268	0.150601	0.145939	0.139489	0.133776	0.129604	0.128002	0.127575	0.127553	0.126819	0.126045	0.125538	0.124674	0.1237	0.122787	0.122054	0.121476	0.121047	0.120867	0.120877	0.121012	0.121076	0.121094	0.121105	0.121122	0.121097	0.120915	0.120691	0.120296	0.119202	0.118199	0.117416	0.116546	0.115981	0.115753	0.115645	0.115571	0.11544	0.114819	0.114345	0.11428	0.114454	0.114621	0.114649
27	60	1.43	720	N3	27	0.161985	0.159833	0.154591	0.1478	0.141866	0.137505	0.135182	0.134302	0.134403	0.134046	0.133412	0.132484	0.131634	0.130772	0.129847	0.129182	0.128766	0.12865	0.128594	0.128498	0.128221	0.128171	0.128248	0.128294	0.128341	0.128406	0.128608	0.128304	0.127491	0.126212	0.124918	0.123772	0.122869	0.122346	0.122159	0.121999	0.121797	0.12148	0.120717	0.120148	0.120003	0.119726	0.119517	0.119439
27	60	1.43	720	N3	28	0.156375	0.152844	0.146181	0.139647	0.134219	0.130361	0.129028	0.128627	0.128391	0.128316	0.127815	0.126496	0.125734	0.12527	0.124955	0.124559	0.124169	0.12386	0.123585	0.123341	0.123098	0.123349	0.123852	0.124225	0.124579	0.12487	0.125052	0.124743	0.123981	0.12289	0.121644	0.12045	0.119947	0.119505	0.119023	0.118678	0.118406	0.118216	0.118274	0.118237	0.11798	0.117801	0.117602	0.117366
27	60	1.43	720	N3	29	0.150451	0.147891	0.14295	0.136599	0.131347	0.127839	0.126255	0.125777	0.125855	0.125354	0.124727	0.124152	0.123603	0.123237	0.123169	0.122921	0.122553	0.12209	0.121399	0.120768	0.120566	0.120794	0.121278	0.121798	0.122133	0.122199	0.121842	0.121552	0.121267	0.120622	0.119858	0.119034	0.118094	0.117554	0.117434	0.11726	0.117355	0.117654	0.117465	0.117152	0.116843	0.11641	0.116283	0.116586
27	60	1.43	720	N3	30	0.157386	0.154612	0.149166	0.142394	0.136237	0.131441	0.129367	0.128668	0.128586	0.127767	0.126977	0.126567	0.125987	0.125225	0.124257	0.123553	0.123165	0.123247	0.123059	0.122884	0.123147	0.12299	0.122695	0.12276	0.122834	0.122889	0.122942	0.123113	0.123092	0.121766	0.120478	0.11949	0.118537	0.117851	0.117439	0.117096	0.116995	0.117104	0.117163	0.116908	0.116276	0.11597	0.115828	0.115785
27	60	1.43	720	N3	31	0.153854	0.151759	0.146862	0.140788	0.13502	0.130269	0.128194	0.127548	0.127694	0.127823	0.127765	0.127322	0.126428	0.1252	0.123743	0.122923	0.122558	0.12257	0.122828	0.12325	0.123754	0.124057	0.12417	0.124081	0.123902	0.123744	0.123861	0.12374	0.123338	0.122626	0.1217	0.120701	0.120076	0.119589	0.119207	0.119009	0.118697	0.118256	0.117995	0.117922	0.118015	0.117927	0.117601	0.11704
27	60	1.43	720	N3	32	0.143292	0.140758	0.136345	0.130834	0.126154	0.122768	0.120497	0.119419	0.119397	0.119253	0.11891	0.11822	0.117736	0.117233	0.11656	0.11584	0.115396	0.115629	0.115745	0.115782	0.115782	0.116219	0.116718	0.116578	0.116557	0.116658	0.116745	0.116642	0.116421	0.116482	0.11573	0.114227	0.113223	0.11273	0.112689	0.112696	0.112614	0.112424	0.112315	0.112062	0.111608	0.111292	0.111011	0.11077
27	60	1.43	720	N4	1	0.157077	0.154968	0.150091	0.143349	0.137587	0.133578	0.131622	0.131115	0.131557	0.131326	0.130868	0.130308	0.129169	0.128209	0.127995	0.127709	0.127537	0.127662	0.127565	0.127425	0.127499	0.127343	0.12719	0.127485	0.127713	0.127907	0.128359	0.128213	0.127417	0.125791	0.124662	0.12411	0.122898	0.12238	0.122595	0.122462	0.122407	0.122367	0.121457	0.120844	0.120943	0.120894	0.120687	0.120305
27	60	1.43	720	N4	2	0.149732	0.146893	0.142021	0.13649	0.132098	0.129314	0.128254	0.128189	0.128606	0.128355	0.127889	0.127382	0.126782	0.126209	0.125762	0.125674	0.125792	0.126028	0.125873	0.12552	0.125211	0.125125	0.125248	0.12563	0.125883	0.125961	0.125924	0.125345	0.124371	0.123438	0.122809	0.122431	0.12168	0.121008	0.120514	0.120236	0.119997	0.119745	0.119413	0.119203	0.119178	0.119133	0.119062	0.118947
27	60	1.43	720	N4	3	0.150723	0.148778	0.143911	0.138012	0.133134	0.129801	0.127868	0.12696	0.126794	0.126916	0.126811	0.126109	0.125278	0.124613	0.124348	0.123501	0.122661	0.122387	0.122272	0.122345	0.122671	0.122964	0.123253	0.123621	0.123795	0.123811	0.123822	0.123841	0.123688	0.122705	0.121774	0.121031	0.120072	0.119618	0.119631	0.119208	0.118961	0.118932	0.118663	0.118501	0.118552	0.118541	0.118421	0.118179
27	60	1.43	720	N4	4	0.140802	0.138255	0.132803	0.126696	0.121751	0.118497	0.117244	0.116963	0.117038	0.116533	0.115971	0.115589	0.115013	0.114423	0.113953	0.113821	0.113804	0.113713	0.113312	0.112986	0.113259	0.113554	0.11381	0.113893	0.114204	0.114664	0.115053	0.115083	0.114752	0.114001	0.113503	0.113333	0.113049	0.112852	0.112686	0.11212	0.111776	0.111754	0.111872	0.112216	0.112784	0.113352	0.113775	0.114008
27	60	1.43	720	N4	5	0.148505	0.145997	0.141237	0.136187	0.132304	0.129842	0.127983	0.126894	0.126514	0.126234	0.126044	0.12589	0.125582	0.125173	0.124701	0.124382	0.12426	0.124434	0.124492	0.124541	0.124736	0.124895	0.125079	0.125397	0.125802	0.12619	0.126381	0.126169	0.125638	0.125028	0.124423	0.123864	0.123372	0.122917	0.122466	0.121917	0.121345	0.12082	0.120678	0.120674	0.120697	0.120724	0.120551	0.120127
27	60	1.43	720	N4	6	0.146264	0.144002	0.139196	0.134236	0.130274	0.127602	0.125962	0.125109	0.124766	0.123816	0.123021	0.122774	0.12285	0.123086	0.123346	0.123611	0.123815	0.123901	0.123538	0.123085	0.12301	0.123267	0.123711	0.124114	0.124658	0.125116	0.124981	0.124339	0.123367	0.122509	0.121595	0.120683	0.120098	0.119746	0.119579	0.119463	0.119431	0.119421	0.119048	0.118711	0.118569	0.118501	0.118468	0.118427
27	60	1.43	720	N4	7	0.160665	0.157232	0.151663	0.145594	0.140734	0.13753	0.13611	0.135402	0.134869	0.134654	0.134236	0.133281	0.132255	0.131335	0.130686	0.130362	0.130256	0.130276	0.130582	0.130968	0.131151	0.131581	0.132053	0.132161	0.132565	0.133239	0.13409	0.134227	0.133657	0.132506	0.13124	0.13014	0.129812	0.12955	0.129227	0.128973	0.128884	0.128974	0.129321	0.129317	0.128764	0.128472	0.128154	0.127776
27	60	1.43	720	N4	8	0.155191	0.152318	0.147171	0.141576	0.136981	0.133727	0.131487	0.130163	0.129638	0.129833	0.129851	0.129128	0.128802	0.128642	0.128503	0.128038	0.12744	0.126839	0.126695	0.126614	0.126027	0.126015	0.126315	0.126503	0.126713	0.126883	0.126892	0.126531	0.125904	0.1254	0.124531	0.123361	0.122591	0.121874	0.121212	0.120898	0.120658	0.120417	0.120111	0.119768	0.119418	0.119245	0.119083	0.118872
27	60	1.43	720	N4	9	0.166087	0.163245	0.158516	0.152882	0.147508	0.142975	0.140827	0.139777	0.139147	0.137803	0.136567	0.135858	0.135588	0.135515	0.135451	0.135542	0.135718	0.135944	0.135848	0.13563	0.135558	0.135534	0.135573	0.135722	0.135872	0.136037	0.13631	0.136399	0.136234	0.13563	0.134886	0.134104	0.133322	0.132874	0.132709	0.132246	0.131764	0.131351	0.131238	0.131282	0.131382	0.131169	0.130861	0.130559
27	60	1.43	720	N4	10	0.14103	0.138236	0.133605	0.129065	0.124653	0.120659	0.118181	0.117224	0.117589	0.11712	0.11655	0.116164	0.115847	0.115751	0.115979	0.115795	0.115603	0.115798	0.115834	0.115898	0.116255	0.11655	0.116875	0.117461	0.117755	0.117723	0.117377	0.117223	0.117163	0.11678	0.116027	0.115048	0.114511	0.114078	0.113765	0.113945	0.114111	0.114167	0.114281	0.114023	0.113311	0.113136	0.113168	0.113268
27	60	1.43	720	N4	11	0.136271	0.134502	0.130234	0.125574	0.121387	0.118118	0.116746	0.116388	0.11653	0.116166	0.115632	0.115039	0.1143	0.1135	0.11271	0.112167	0.111926	0.112117	0.112195	0.112185	0.112133	0.112031	0.111905	0.111765	0.111866	0.112035	0.111813	0.111573	0.111239	0.110445	0.109467	0.108511	0.108151	0.107982	0.107914	0.108015	0.107725	0.10702	0.106431	0.105916	0.105515	0.105482	0.105591	0.105717
27	60	1.43	720	N4	12	0.134459	0.132192	0.128287	0.123766	0.120337	0.11826	0.11653	0.115521	0.115247	0.115041	0.114527	0.113414	0.112789	0.112359	0.111933	0.111258	0.110762	0.110924	0.11094	0.110801	0.110483	0.110505	0.110644	0.110508	0.110399	0.110275	0.109969	0.109685	0.109338	0.108602	0.107674	0.106672	0.105849	0.105342	0.105103	0.104726	0.104475	0.104357	0.104202	0.103876	0.103348	0.10298	0.102766	0.102729
27	60	1.43	720	N4	13	0.155308	0.152493	0.147237	0.141069	0.136225	0.133228	0.131925	0.131477	0.131286	0.129891	0.128648	0.128272	0.127519	0.126561	0.125497	0.12507	0.124859	0.124512	0.123834	0.123346	0.123766	0.124093	0.124318	0.124405	0.124678	0.12496	0.124769	0.124457	0.124075	0.123708	0.122927	0.121819	0.121127	0.120771	0.120709	0.120806	0.120736	0.120464	0.120226	0.120043	0.119951	0.120045	0.120221	0.120464
27	60	1.43	720	N4	14	0.142688	0.140079	0.135186	0.129311	0.123611	0.118698	0.116056	0.115243	0.115897	0.116284	0.116605	0.116837	0.116786	0.116395	0.115622	0.115173	0.11499	0.115124	0.114876	0.114642	0.114974	0.115287	0.115586	0.115892	0.116191	0.1165	0.116888	0.117072	0.116961	0.116292	0.115469	0.11465	0.113979	0.113789	0.113989	0.113853	0.113629	0.113371	0.113115	0.113215	0.113742	0.113846	0.113716	0.113416
27	60	1.43	720	N4	15	0.177193	0.17486	0.170663	0.164948	0.160539	0.157975	0.156554	0.155789	0.155359	0.155159	0.154918	0.154443	0.153528	0.15264	0.152127	0.151233	0.150301	0.149624	0.149241	0.149021	0.148786	0.148844	0.148928	0.148529	0.148369	0.148319	0.147922	0.147442	0.146826	0.145815	0.144607	0.143433	0.143101	0.142699	0.142018	0.140995	0.140297	0.14001	0.13977	0.139556	0.13933	0.139086	0.138786	0.138418
27	60	1.43	720	N4	16	0.142282	0.140207	0.135421	0.129864	0.124672	0.120455	0.118846	0.118164	0.117659	0.117277	0.117085	0.117112	0.117165	0.116994	0.116398	0.115716	0.115161	0.115011	0.114696	0.114416	0.114443	0.114709	0.115126	0.115614	0.115772	0.115794	0.116314	0.116342	0.115845	0.114822	0.114119	0.113825	0.113364	0.113058	0.112894	0.112535	0.112342	0.112343	0.112298	0.112186	0.112	0.111925	0.111749	0.111421
27	60	1.43	720	N4	17	0.150215	0.147411	0.142719	0.137972	0.134491	0.132457	0.130897	0.130091	0.129994	0.129774	0.129494	0.129122	0.128437	0.127683	0.127044	0.126418	0.125778	0.12508	0.124489	0.124082	0.123976	0.123722	0.123445	0.123351	0.123544	0.123765	0.123422	0.12278	0.12189	0.120774	0.119526	0.118392	0.11836	0.11804	0.117291	0.116876	0.11653	0.116246	0.116308	0.116233	0.115868	0.115832	0.115755	0.115526
27	60	1.43	720	N4	18	0.157766	0.154913	0.149575	0.143881	0.138638	0.134331	0.132206	0.131422	0.131479	0.131229	0.130832	0.130287	0.129947	0.129678	0.129391	0.129176	0.129013	0.128902	0.128668	0.128381	0.128118	0.128137	0.128293	0.128391	0.128216	0.127899	0.127772	0.127949	0.1281	0.127128	0.126012	0.124961	0.123766	0.123495	0.124007	0.123584	0.123318	0.123337	0.123143	0.123126	0.123327	0.122621	0.122005	0.121861
27	60	1.43	720	N4	19	0.1487	0.146224	0.141229	0.135804	0.131378	0.128361	0.126889	0.126296	0.126138	0.125485	0.124865	0.12453	0.124423	0.124446	0.124516	0.124158	0.123816	0.123947	0.123836	0.123694	0.123813	0.124101	0.124471	0.124808	0.12496	0.125001	0.125206	0.124939	0.124233	0.12323	0.122375	0.121788	0.121399	0.121336	0.121488	0.121285	0.121061	0.120902	0.12094	0.121038	0.12112	0.12108	0.120876	0.120535
27	60	1.43	720	N4	20	0.172674	0.170146	0.165082	0.159263	0.154162	0.150314	0.148486	0.147666	0.147339	0.147193	0.146916	0.146281	0.146168	0.146143	0.145903	0.145608	0.145288	0.144976	0.144622	0.144232	0.143776	0.143931	0.144465	0.145076	0.145421	0.145512	0.14553	0.145003	0.144128	0.143552	0.143162	0.142845	0.14214	0.141365	0.140687	0.140524	0.140441	0.140353	0.140397	0.140199	0.139658	0.139434	0.139296	0.13917
27	60	1.43	720	N4	21	0.143802	0.142539	0.139449	0.134733	0.130951	0.128641	0.127394	0.12673	0.126335	0.125963	0.12543	0.12459	0.123738	0.123082	0.122789	0.122401	0.122164	0.122328	0.122696	0.123102	0.123307	0.123849	0.12446	0.124684	0.124728	0.12472	0.124942	0.124968	0.12479	0.124533	0.123894	0.122951	0.122252	0.12182	0.121709	0.122129	0.122251	0.12198	0.121832	0.121853	0.122078	0.122411	0.122557	0.122423
27	60	1.43	720	N4	22	0.146099	0.143952	0.139931	0.134806	0.129854	0.125694	0.123934	0.123249	0.123002	0.122561	0.122425	0.122845	0.122681	0.122176	0.121476	0.120928	0.120677	0.120955	0.121172	0.121406	0.121782	0.122152	0.122464	0.122621	0.122719	0.122706	0.122478	0.12178	0.120774	0.119926	0.119314	0.118962	0.118826	0.118644	0.118396	0.118343	0.118072	0.117589	0.117471	0.117322	0.117008	0.11671	0.116485	0.116372
27	60	1.43	720	N4	23	0.160989	0.158088	0.152096	0.145084	0.138823	0.134046	0.132262	0.131553	0.131006	0.130333	0.129494	0.128427	0.12801	0.127879	0.127786	0.127736	0.127581	0.127148	0.126536	0.125877	0.125319	0.125151	0.125268	0.125522	0.12596	0.126401	0.126444	0.126373	0.126083	0.125114	0.123877	0.122589	0.121713	0.120984	0.120436	0.120462	0.120535	0.120541	0.120599	0.120342	0.119683	0.119357	0.119114	0.118915
27	60	1.43	720	N4	24	0.148804	0.145766	0.140362	0.135122	0.1307	0.127478	0.126472	0.126323	0.126358	0.126261	0.125904	0.12516	0.124679	0.124271	0.123824	0.123782	0.123866	0.123831	0.123658	0.123442	0.123291	0.123528	0.123952	0.124243	0.124534	0.124822	0.12513	0.125063	0.124676	0.124241	0.123462	0.122431	0.121734	0.121274	0.12099	0.12067	0.120345	0.12004	0.11986	0.120089	0.120764	0.121005	0.120959	0.120683
27	60	1.43	720	N4	25	0.151096	0.14789	0.141177	0.134706	0.129618	0.126293	0.124878	0.124472	0.124535	0.124457	0.124116	0.123368	0.12277	0.122376	0.122248	0.122053	0.121739	0.121209	0.120692	0.120289	0.120128	0.119993	0.120073	0.120823	0.121218	0.121239	0.121106	0.12077	0.120137	0.118734	0.117707	0.117164	0.116327	0.115731	0.115426	0.115167	0.115051	0.115071	0.115169	0.115121	0.114828	0.114428	0.114052	0.113809
27	60	1.43	720	N4	26	0.149565	0.146892	0.142086	0.136381	0.131515	0.128015	0.126396	0.125603	0.125056	0.124138	0.123059	0.121892	0.121462	0.121181	0.120635	0.120416	0.120427	0.12063	0.120903	0.121103	0.121024	0.121232	0.121514	0.121529	0.121244	0.120795	0.120536	0.119987	0.119196	0.118414	0.117451	0.116393	0.11571	0.115354	0.115244	0.115103	0.114633	0.113887	0.113586	0.113387	0.113176	0.11307	0.112841	0.112454
27	60	1.43	720	N4	27	0.152707	0.150652	0.146087	0.139858	0.134901	0.131804	0.12977	0.128796	0.128681	0.12835	0.127973	0.127565	0.126994	0.126651	0.126826	0.126687	0.126518	0.126588	0.126239	0.125696	0.125251	0.125102	0.125166	0.125345	0.125493	0.125613	0.125838	0.125468	0.124628	0.123804	0.122975	0.122213	0.121749	0.121365	0.121016	0.120719	0.120449	0.120179	0.119796	0.119372	0.118957	0.118723	0.118578	0.118494
27	60	1.43	720	N4	28	0.153714	0.151483	0.147043	0.141922	0.137442	0.134114	0.132849	0.132542	0.132597	0.132238	0.131781	0.131344	0.131041	0.130622	0.129911	0.129564	0.129356	0.129114	0.128812	0.128608	0.128721	0.128898	0.128977	0.128609	0.12849	0.128529	0.12833	0.128307	0.128308	0.127753	0.127015	0.126196	0.125295	0.124847	0.124791	0.124246	0.12408	0.124297	0.123893	0.123585	0.123611	0.123553	0.123425	0.123219
27	60	1.43	720	N4	29	0.159499	0.156951	0.151629	0.145564	0.140603	0.137244	0.135544	0.134823	0.134596	0.133646	0.132783	0.132408	0.132022	0.131777	0.131762	0.131308	0.13069	0.130128	0.129641	0.129219	0.128829	0.128883	0.129074	0.128857	0.128728	0.128652	0.128522	0.127744	0.12647	0.125209	0.124094	0.123217	0.122766	0.122263	0.121609	0.120857	0.120213	0.119745	0.119598	0.119532	0.11944	0.119384	0.119173	0.118762
27	60	1.43	720	N4	30	0.15942	0.156572	0.151056	0.145564	0.140832	0.13727	0.135849	0.135415	0.135372	0.135229	0.134885	0.134217	0.133685	0.133246	0.132891	0.132715	0.132595	0.132412	0.132349	0.132237	0.131828	0.131772	0.131856	0.131744	0.131401	0.130961	0.130794	0.130281	0.129454	0.128495	0.127634	0.126858	0.125704	0.12516	0.125181	0.124565	0.124079	0.123817	0.123456	0.123206	0.123096	0.122647	0.122218	0.121954
27	60	1.43	720	N4	31	0.172484	0.170323	0.165375	0.158958	0.15367	0.150114	0.147915	0.146884	0.146778	0.146724	0.146701	0.146621	0.146183	0.14574	0.145543	0.14503	0.144456	0.144039	0.143854	0.143871	0.144068	0.144096	0.144115	0.144436	0.144679	0.144786	0.14471	0.144647	0.14444	0.143495	0.142328	0.141098	0.139872	0.139182	0.139028	0.13883	0.13877	0.138816	0.138685	0.138512	0.138337	0.13809	0.137761	0.137416
27	60	1.43	720	N4	32	0.151622	0.149601	0.145645	0.140843	0.136654	0.133442	0.130879	0.129889	0.130568	0.130243	0.12964	0.12899	0.12825	0.127441	0.12659	0.126123	0.126036	0.126432	0.12651	0.126463	0.126561	0.126683	0.126737	0.126527	0.126418	0.126399	0.126379	0.126242	0.125927	0.125208	0.124578	0.124081	0.123308	0.123016	0.123204	0.12314	0.122953	0.122656	0.122211	0.121787	0.121487	0.121534	0.121496	0.121238
37	50	3.14	450	N1	1	0.0668	0.0689	0.07	0.0701	0.071	0.0729	0.0742	0.0757	0.0781	0.0804	0.0826	0.0846	0.0857	0.0868	0.0887	0.0895	0.0902	0.0919	0.093	0.0939	0.0948	0.0956	0.0964	0.0975	0.0985	0.0991	0.0996	0.1	0.1003	0.1007	0.1011	0.1017	0.102	0.1021	0.1021	0.1027	0.1032	0.1035	0.1037	0.1038	0.1039	0.1038	0.1037	0.1036
37	50	3.14	450	N1	2	0.0678	0.0693	0.0724	0.0728	0.0746	0.0781	0.0795	0.0806	0.0821	0.0831	0.0843	0.0858	0.0865	0.0872	0.0885	0.0895	0.0905	0.0922	0.0936	0.0948	0.0961	0.0974	0.0984	0.0988	0.0993	0.0997	0.1001	0.1004	0.1008	0.1014	0.102	0.1025	0.1033	0.1038	0.104	0.1039	0.1039	0.1039	0.1041	0.1041	0.104	0.1037	0.1036	0.1037
37	50	3.14	450	N1	3	0.0631	0.0642	0.0653	0.0676	0.0689	0.0692	0.0712	0.0726	0.0729	0.0745	0.0762	0.0774	0.0791	0.0805	0.0808	0.0818	0.083	0.0836	0.0851	0.0869	0.0878	0.089	0.0899	0.0901	0.0903	0.0905	0.0909	0.0909	0.0908	0.0916	0.0922	0.0925	0.0928	0.0929	0.0928	0.0931	0.0933	0.0932	0.0932	0.0932	0.0933	0.0934	0.0933	0.0931
37	50	3.14	450	N1	4	0.077	0.0768	0.0785	0.0816	0.0848	0.0876	0.0887	0.0896	0.091	0.092	0.0928	0.0934	0.0945	0.0959	0.0976	0.0982	0.0989	0.1005	0.1018	0.1029	0.104	0.1052	0.1063	0.1069	0.1072	0.1074	0.1074	0.1073	0.1073	0.1076	0.1081	0.1084	0.1085	0.1087	0.1091	0.1095	0.1095	0.1092	0.1092	0.1093	0.1096	0.1098	0.1099	0.1096
37	50	3.14	450	N1	5	0.075	0.0759	0.0766	0.0772	0.0776	0.078	0.0796	0.0815	0.0836	0.0853	0.0867	0.0878	0.0892	0.0908	0.0923	0.0932	0.0943	0.0965	0.0983	0.0997	0.1008	0.1018	0.1025	0.1028	0.1028	0.103	0.1037	0.1042	0.1046	0.1052	0.1059	0.1065	0.1067	0.1067	0.1066	0.1067	0.107	0.1075	0.1076	0.1076	0.1076	0.1073	0.1072	0.1073
37	50	3.14	450	N1	6	0.072	0.0738	0.0756	0.077	0.0788	0.0809	0.0828	0.0844	0.0856	0.087	0.0884	0.0899	0.0909	0.092	0.0937	0.0944	0.0948	0.0958	0.0968	0.0977	0.0986	0.0995	0.1006	0.1021	0.1031	0.1038	0.1044	0.1045	0.1043	0.1044	0.1045	0.1046	0.1053	0.1059	0.1063	0.1067	0.1067	0.1065	0.1064	0.1063	0.106	0.1059	0.1058	0.1057
37	50	3.14	450	N1	7	0.0675	0.0678	0.0683	0.0689	0.0697	0.071	0.0729	0.0746	0.0755	0.0764	0.0773	0.078	0.0794	0.0811	0.0825	0.0838	0.085	0.0859	0.0869	0.0879	0.0883	0.0894	0.0907	0.0913	0.0919	0.0923	0.0927	0.0929	0.0929	0.0936	0.0939	0.0939	0.094	0.0942	0.0946	0.0948	0.095	0.0951	0.095	0.0949	0.0948	0.0945	0.0944	0.0946
37	50	3.14	450	N1	8	0.071	0.0705	0.0708	0.0719	0.0732	0.0747	0.0773	0.0796	0.0809	0.0823	0.0835	0.0844	0.0854	0.0867	0.0882	0.09	0.0916	0.0925	0.0937	0.0948	0.0957	0.0965	0.0972	0.098	0.0987	0.0994	0.1001	0.1001	0.0996	0.0997	0.0999	0.1	0.1001	0.1001	0.1003	0.101	0.1014	0.1015	0.1014	0.1011	0.1007	0.1007	0.1009	0.1012
37	50	3.14	450	N1	9	0.0884	0.0901	0.0929	0.0967	0.0993	0.1	0.0988	0.0985	0.1004	0.1019	0.1032	0.1045	0.1061	0.1075	0.1081	0.1089	0.11	0.1117	0.1129	0.1137	0.1139	0.1146	0.1155	0.1161	0.1165	0.1168	0.117	0.1174	0.1181	0.119	0.1196	0.1198	0.1191	0.1186	0.1186	0.119	0.1192	0.1191	0.1189	0.1187	0.1188	0.1191	0.1193	0.1192
37	50	3.14	450	N1	10	0.0815	0.0828	0.0839	0.0862	0.0889	0.0916	0.0929	0.0939	0.0949	0.0959	0.0967	0.0975	0.0989	0.1008	0.1032	0.1048	0.1061	0.1074	0.1083	0.109	0.1101	0.1109	0.1116	0.1122	0.1127	0.1131	0.1131	0.1135	0.1141	0.1138	0.1139	0.1147	0.1147	0.1149	0.1153	0.1152	0.1153	0.1154	0.1153	0.1152	0.1153	0.1155	0.1156	0.1153
37	50	3.14	450	N1	11	0.0669	0.0686	0.0707	0.0731	0.0756	0.0781	0.0788	0.0791	0.0796	0.0801	0.0812	0.0829	0.0844	0.0858	0.0874	0.0886	0.0897	0.091	0.0926	0.094	0.0948	0.096	0.0974	0.0982	0.099	0.1	0.1009	0.1009	0.1006	0.1016	0.1023	0.1025	0.1033	0.1038	0.1041	0.1048	0.105	0.1047	0.1043	0.1039	0.1037	0.1039	0.1041	0.1042
37	50	3.14	450	N1	12	0.0881	0.0902	0.0945	0.0965	0.0978	0.0987	0.0991	0.0998	0.101	0.1032	0.1049	0.1051	0.1056	0.1066	0.1082	0.1086	0.1088	0.11	0.112	0.1139	0.114	0.1144	0.1152	0.1162	0.1167	0.117	0.1179	0.1182	0.118	0.1184	0.1186	0.1186	0.1186	0.1188	0.1194	0.1195	0.1194	0.1192	0.119	0.1191	0.1195	0.1193	0.1189	0.1188
37	50	3.14	450	N1	13	0.0878	0.0877	0.0882	0.0893	0.0903	0.0913	0.0946	0.0971	0.0977	0.0987	0.1001	0.1018	0.1023	0.1028	0.1043	0.1054	0.1063	0.107	0.1079	0.1091	0.111	0.1119	0.1122	0.113	0.113	0.1125	0.1122	0.112	0.112	0.1118	0.1121	0.1127	0.1135	0.1137	0.1133	0.1137	0.114	0.114	0.1137	0.1132	0.1125	0.112	0.1121	0.1129
37	50	3.14	450	N1	14	0.0907	0.092	0.0923	0.093	0.0949	0.098	0.0999	0.1013	0.1025	0.1056	0.108	0.1083	0.1093	0.1102	0.1105	0.1109	0.1115	0.1123	0.1137	0.1152	0.1159	0.1177	0.1197	0.1208	0.1211	0.1208	0.1203	0.12	0.1201	0.1208	0.1211	0.1209	0.1212	0.1213	0.1212	0.1212	0.121	0.1207	0.1205	0.1205	0.1208	0.1209	0.1208	0.1204
37	50	3.14	450	N1	15	0.0741	0.0746	0.0751	0.0766	0.0784	0.0804	0.0828	0.0848	0.0859	0.086	0.086	0.0863	0.0871	0.0882	0.0892	0.0901	0.0912	0.0927	0.0944	0.096	0.0972	0.0981	0.0986	0.0986	0.0982	0.0976	0.0977	0.0978	0.0979	0.0986	0.0994	0.1001	0.1003	0.1005	0.1004	0.1002	0.0998	0.0995	0.0992	0.0991	0.0994	0.0992	0.0991	0.0992
37	50	3.14	450	N1	16	0.0956	0.0959	0.096	0.1	0.1031	0.1044	0.1059	0.1081	0.1112	0.1122	0.1128	0.1136	0.1147	0.1156	0.1158	0.1172	0.1192	0.1215	0.1234	0.1249	0.1261	0.1271	0.1276	0.1273	0.1275	0.128	0.1286	0.1287	0.1285	0.1286	0.129	0.1296	0.1306	0.1314	0.1318	0.1314	0.1311	0.1309	0.1307	0.1306	0.1308	0.1303	0.1298	0.1296
37	50	3.14	450	N1	17	0.081	0.0807	0.0814	0.0832	0.0848	0.0859	0.0879	0.0899	0.0914	0.093	0.094	0.0942	0.0948	0.0956	0.0967	0.0978	0.099	0.1001	0.1015	0.1027	0.1029	0.104	0.1054	0.1067	0.1075	0.1078	0.1079	0.1077	0.1073	0.1076	0.1084	0.1095	0.1098	0.1098	0.1098	0.1098	0.1099	0.1101	0.1104	0.1106	0.1106	0.1104	0.1103	0.1103
37	50	3.14	450	N1	18	0.0646	0.0653	0.0662	0.0678	0.0692	0.0702	0.0709	0.0719	0.0734	0.0747	0.076	0.0776	0.0796	0.0815	0.0826	0.0841	0.0858	0.0877	0.0893	0.0905	0.0912	0.0921	0.0928	0.0931	0.0936	0.0944	0.0954	0.0964	0.0973	0.0983	0.0987	0.0985	0.0984	0.0986	0.099	0.0994	0.0996	0.0994	0.0993	0.0991	0.099	0.0991	0.0994	0.0998
37	50	3.14	450	N1	19	0.0805	0.0819	0.0839	0.0847	0.0861	0.0881	0.0895	0.0908	0.0922	0.0942	0.0962	0.098	0.0986	0.0993	0.1009	0.1018	0.1023	0.103	0.1041	0.1053	0.1062	0.1074	0.1085	0.1097	0.1102	0.1102	0.11	0.1093	0.1084	0.1089	0.1096	0.1104	0.1105	0.1106	0.1108	0.1108	0.1107	0.1106	0.1105	0.1102	0.1099	0.1098	0.1099	0.1101
37	50	3.14	450	N1	20	0.0697	0.0701	0.0711	0.0723	0.0737	0.0753	0.0771	0.0793	0.0819	0.0825	0.083	0.0843	0.0858	0.0875	0.0891	0.0901	0.091	0.0924	0.0934	0.0942	0.0952	0.0961	0.0971	0.0984	0.0991	0.0995	0.1006	0.101	0.1008	0.1008	0.1012	0.1021	0.1025	0.1027	0.1028	0.1025	0.1025	0.1029	0.103	0.1031	0.1033	0.1031	0.1032	0.1034
37	50	3.14	450	N1	21	0.0794	0.0778	0.0758	0.0777	0.0803	0.0828	0.0841	0.0854	0.0869	0.088	0.0889	0.0899	0.0909	0.0923	0.0942	0.0957	0.097	0.0984	0.0992	0.0998	0.1008	0.1013	0.1018	0.1029	0.1039	0.1047	0.1061	0.107	0.1072	0.1061	0.106	0.1069	0.1076	0.1084	0.1092	0.1092	0.1092	0.1094	0.1091	0.1091	0.1094	0.1095	0.1095	0.1094
37	50	3.14	450	N1	22	0.0884	0.0882	0.0874	0.0888	0.0911	0.0937	0.0949	0.0957	0.0965	0.0978	0.099	0.0996	0.1004	0.1012	0.1016	0.1021	0.1026	0.1031	0.1041	0.1053	0.1062	0.1072	0.1082	0.1086	0.109	0.1094	0.1095	0.1094	0.1092	0.1098	0.11	0.1099	0.1099	0.1098	0.1097	0.1101	0.1102	0.1099	0.1096	0.1094	0.1091	0.109	0.1089	0.1088
37	50	3.14	450	N1	23	0.0668	0.0669	0.0684	0.07	0.0713	0.0724	0.0737	0.0751	0.0765	0.0778	0.0793	0.0811	0.0824	0.0838	0.0852	0.0869	0.0885	0.0897	0.0906	0.0913	0.0921	0.0926	0.0929	0.0931	0.0935	0.0939	0.0941	0.0943	0.0947	0.0953	0.096	0.0965	0.0967	0.0969	0.0969	0.0968	0.0967	0.0965	0.0962	0.0962	0.0965	0.0968	0.097	0.097
37	50	3.14	450	N1	24	0.0685	0.0692	0.0708	0.0737	0.0765	0.0786	0.0794	0.0797	0.0802	0.081	0.0819	0.0829	0.0843	0.086	0.0877	0.0886	0.0894	0.0907	0.0919	0.0928	0.0933	0.0939	0.0946	0.0955	0.0961	0.0965	0.0971	0.0974	0.0972	0.097	0.097	0.0973	0.0973	0.0975	0.0977	0.0976	0.0975	0.0974	0.0972	0.097	0.097	0.0971	0.097	0.0967
37	50	3.14	450	N1	25	0.0881	0.0902	0.0934	0.0964	0.0985	0.0995	0.1004	0.1011	0.1016	0.1016	0.1021	0.1038	0.1052	0.1066	0.1083	0.1096	0.1107	0.1117	0.1124	0.113	0.1136	0.1144	0.1152	0.1161	0.117	0.1176	0.1175	0.1172	0.1167	0.1169	0.1167	0.1162	0.1165	0.1168	0.1171	0.1177	0.118	0.1179	0.1176	0.1173	0.1172	0.1172	0.1172	0.1171
37	50	3.14	450	N1	26	0.0788	0.08	0.0822	0.0851	0.0878	0.0902	0.0927	0.0951	0.0973	0.098	0.0981	0.0981	0.0987	0.0997	0.1008	0.1021	0.1036	0.1053	0.1068	0.1078	0.1078	0.1079	0.1081	0.1082	0.1085	0.1088	0.1093	0.1096	0.1097	0.1098	0.1103	0.111	0.1113	0.1112	0.1108	0.1107	0.1109	0.1113	0.1115	0.1112	0.1105	0.1101	0.1097	0.1094
37	50	3.14	450	N1	27	0.0834	0.0839	0.0858	0.0889	0.0913	0.0927	0.0948	0.0958	0.0955	0.0967	0.0986	0.1012	0.1024	0.1037	0.1064	0.1082	0.1095	0.1104	0.1116	0.1129	0.114	0.1143	0.1146	0.116	0.1171	0.1179	0.1188	0.1191	0.1187	0.1177	0.1178	0.1189	0.1198	0.1201	0.12	0.1195	0.1195	0.1203	0.1211	0.1214	0.1211	0.1207	0.1206	0.1208
37	50	3.14	450	N1	28	0.0745	0.0752	0.0753	0.0774	0.0813	0.0861	0.0879	0.0895	0.0916	0.0909	0.0902	0.0908	0.092	0.0937	0.096	0.097	0.0978	0.0992	0.1007	0.1021	0.1032	0.1045	0.1059	0.1073	0.1083	0.1088	0.109	0.1091	0.1093	0.1099	0.1107	0.1115	0.1121	0.1123	0.1123	0.1124	0.1126	0.1128	0.1131	0.1134	0.1137	0.1136	0.1133	0.1132
37	50	3.14	450	N1	29	0.0731	0.0732	0.0735	0.0739	0.0759	0.0793	0.0811	0.0824	0.0834	0.0847	0.0859	0.0867	0.0876	0.0894	0.0926	0.0941	0.095	0.0959	0.0969	0.098	0.0993	0.1	0.1005	0.1017	0.1021	0.102	0.102	0.1024	0.1031	0.1036	0.1041	0.1044	0.1041	0.1039	0.1041	0.1047	0.1052	0.1055	0.1054	0.1052	0.1053	0.1053	0.1054	0.1055
37	50	3.14	450	N1	30	0.0747	0.0736	0.0745	0.077	0.0791	0.0807	0.0834	0.0854	0.0862	0.0882	0.09	0.0907	0.0924	0.094	0.0947	0.096	0.0976	0.099	0.1002	0.101	0.1013	0.1012	0.1012	0.1019	0.1025	0.1029	0.1035	0.1037	0.1034	0.1028	0.1031	0.1043	0.1048	0.1047	0.1041	0.1031	0.1026	0.1027	0.1031	0.1036	0.1042	0.1043	0.1043	0.1045
37	50	3.14	450	N1	31	0.0869	0.0864	0.0864	0.0874	0.0897	0.0929	0.0942	0.0946	0.0949	0.0966	0.098	0.0981	0.0983	0.0989	0.1001	0.1009	0.1016	0.1028	0.1052	0.108	0.1101	0.1116	0.1124	0.1121	0.1118	0.1117	0.1115	0.1121	0.1132	0.1143	0.1146	0.1143	0.115	0.1158	0.1165	0.1163	0.1156	0.1147	0.1145	0.115	0.1161	0.1162	0.1161	0.116
37	50	3.14	450	N1	32	0.0972	0.1	0.1021	0.099	0.0977	0.0991	0.0987	0.0993	0.1016	0.1033	0.1054	0.1083	0.1088	0.1086	0.1093	0.1095	0.11	0.1118	0.1128	0.1137	0.1155	0.1168	0.1179	0.1196	0.1202	0.1203	0.1208	0.1209	0.1207	0.1202	0.1203	0.1209	0.1215	0.1222	0.1228	0.1235	0.1235	0.1229	0.1229	0.1229	0.1227	0.1229	0.1232	0.1234
37	50	3.14	450	N2	1	0.1032	0.1047	0.1064	0.1106	0.1137	0.1153	0.116	0.1169	0.1186	0.1191	0.1193	0.1198	0.1206	0.1213	0.1219	0.1228	0.1241	0.1261	0.1273	0.1279	0.1286	0.1286	0.1282	0.1282	0.128	0.1277	0.1275	0.1273	0.1273	0.1276	0.1281	0.1286	0.1283	0.1282	0.1283	0.1282	0.1279	0.1276	0.1274	0.1276	0.1281	0.1281	0.1278	0.1274
37	50	3.14	450	N2	2	0.0763	0.0776	0.0805	0.0813	0.0822	0.0833	0.0829	0.0835	0.0857	0.0864	0.0874	0.0899	0.0908	0.0913	0.0926	0.0933	0.0941	0.0956	0.0964	0.097	0.0984	0.0988	0.0987	0.0991	0.0997	0.1004	0.1012	0.1016	0.1017	0.1012	0.1013	0.1022	0.103	0.1036	0.104	0.1032	0.1026	0.1023	0.1022	0.1023	0.1024	0.1026	0.1027	0.1027
37	50	3.14	450	N2	3	0.0891	0.0902	0.0912	0.0921	0.0929	0.0938	0.0959	0.0982	0.1003	0.1015	0.1028	0.1047	0.106	0.1069	0.1079	0.1084	0.109	0.1101	0.1113	0.1125	0.1136	0.1145	0.1153	0.1164	0.1169	0.1171	0.1175	0.1175	0.1171	0.1169	0.1172	0.1179	0.118	0.1179	0.1178	0.118	0.1183	0.1185	0.1185	0.1184	0.1184	0.1185	0.1186	0.1186
37	50	3.14	450	N2	4	0.0752	0.0771	0.0782	0.0779	0.0787	0.081	0.0837	0.0869	0.0903	0.0919	0.0925	0.0921	0.0914	0.0911	0.0918	0.0935	0.0955	0.097	0.0984	0.0995	0.1002	0.1009	0.1015	0.1017	0.1023	0.1031	0.1036	0.1038	0.1037	0.1036	0.1035	0.1034	0.1037	0.1042	0.1046	0.1043	0.1043	0.1046	0.1041	0.1037	0.1038	0.1033	0.1033	0.1042
37	50	3.14	450	N2	5	0.0727	0.0743	0.0767	0.0773	0.0792	0.0825	0.0843	0.0862	0.089	0.0915	0.0933	0.0939	0.0941	0.0943	0.0949	0.0954	0.0963	0.0981	0.0991	0.0995	0.0998	0.1004	0.1008	0.1002	0.1003	0.1009	0.1015	0.1015	0.1012	0.102	0.1022	0.1017	0.1026	0.103	0.1026	0.1028	0.1024	0.1014	0.1011	0.1008	0.1003	0.1005	0.1005	0.1001
37	50	3.14	450	N2	6	0.0801	0.0816	0.0828	0.0828	0.084	0.0864	0.0868	0.0871	0.0879	0.0893	0.091	0.0928	0.0942	0.0956	0.0973	0.0981	0.0987	0.0998	0.1004	0.101	0.1018	0.1025	0.103	0.1033	0.1034	0.1033	0.1031	0.1027	0.1023	0.1027	0.1029	0.1028	0.1032	0.1031	0.1026	0.103	0.1033	0.1034	0.1033	0.1031	0.1029	0.1025	0.1025	0.103
37	50	3.14	450	N2	7	0.0784	0.0791	0.0808	0.0837	0.0856	0.0862	0.0875	0.0887	0.0897	0.0906	0.0918	0.0933	0.0949	0.0966	0.0983	0.0994	0.1001	0.1006	0.1013	0.102	0.1026	0.1034	0.1042	0.1051	0.1056	0.1057	0.1054	0.1051	0.1051	0.1054	0.1056	0.1057	0.1059	0.1061	0.1062	0.1064	0.1065	0.1066	0.1063	0.1062	0.1065	0.1064	0.1063	0.1064
37	50	3.14	450	N2	8	0.0674	0.0677	0.0676	0.0694	0.0716	0.0736	0.075	0.0763	0.0779	0.0796	0.0808	0.0812	0.0823	0.0836	0.0848	0.0859	0.0868	0.0876	0.0885	0.0892	0.0894	0.0898	0.0903	0.0907	0.0911	0.0913	0.0915	0.0916	0.0918	0.0921	0.0924	0.0926	0.0925	0.0926	0.093	0.093	0.093	0.0928	0.0928	0.0929	0.0933	0.0935	0.0935	0.0933
37	50	3.14	450	N2	9	0.065	0.0654	0.0667	0.0698	0.0725	0.0744	0.076	0.078	0.0806	0.0815	0.0823	0.0841	0.0846	0.0849	0.0858	0.0866	0.0877	0.0891	0.0905	0.0917	0.0925	0.093	0.0934	0.0934	0.0936	0.0937	0.0935	0.0932	0.0933	0.0942	0.0953	0.0962	0.0968	0.0969	0.0965	0.0961	0.0959	0.0962	0.0963	0.0963	0.0964	0.0961	0.0959	0.0958
37	50	3.14	450	N2	10	0.0841	0.0843	0.0838	0.085	0.0876	0.0908	0.0924	0.0939	0.0958	0.0961	0.0961	0.0965	0.0971	0.0979	0.0991	0.1001	0.101	0.102	0.1028	0.1035	0.104	0.1042	0.1042	0.1043	0.1044	0.1045	0.1049	0.1046	0.1039	0.1039	0.104	0.104	0.1047	0.105	0.1047	0.1042	0.1037	0.1032	0.103	0.1031	0.1035	0.1034	0.1032	0.1029
37	50	3.14	450	N2	11	0.0816	0.0812	0.0815	0.0831	0.086	0.0897	0.0914	0.0927	0.094	0.0955	0.0966	0.097	0.0979	0.099	0.1004	0.1012	0.102	0.1031	0.1039	0.1044	0.1049	0.1054	0.1058	0.1063	0.106	0.1053	0.105	0.1045	0.104	0.104	0.1043	0.1049	0.1049	0.1049	0.105	0.1046	0.1043	0.104	0.1038	0.1038	0.104	0.1037	0.1035	0.1034
37	50	3.14	450	N2	12	0.0703	0.0721	0.0743	0.0769	0.0789	0.08	0.0805	0.0814	0.0829	0.0844	0.0857	0.0866	0.0877	0.0891	0.0907	0.092	0.0932	0.0945	0.0953	0.0956	0.0957	0.0959	0.0963	0.097	0.0973	0.0974	0.0979	0.098	0.0978	0.0976	0.0976	0.0979	0.0982	0.0985	0.0987	0.0987	0.099	0.0994	0.0994	0.0994	0.0993	0.099	0.0989	0.099
37	50	3.14	450	N2	13	0.0825	0.0841	0.0863	0.089	0.0913	0.0931	0.0953	0.0972	0.0987	0.1005	0.1018	0.1021	0.1033	0.1044	0.1048	0.1057	0.1066	0.1071	0.1076	0.1082	0.1088	0.1094	0.1099	0.1099	0.1101	0.1103	0.1099	0.1096	0.1095	0.1096	0.1098	0.1101	0.1105	0.1106	0.1105	0.1103	0.11	0.1099	0.1095	0.1094	0.1098	0.1096	0.1095	0.1095
37	50	3.14	450	N2	14	0.0706	0.0709	0.0723	0.0733	0.0747	0.0767	0.0786	0.0805	0.0825	0.0839	0.0851	0.0861	0.087	0.0878	0.0885	0.0893	0.0902	0.0911	0.0918	0.0922	0.0924	0.0929	0.0935	0.0943	0.0948	0.0951	0.0952	0.0949	0.0944	0.0941	0.0944	0.0951	0.0956	0.096	0.0962	0.0959	0.0956	0.0954	0.0955	0.0957	0.0958	0.0953	0.0949	0.0947
37	50	3.14	450	N2	15	0.0779	0.0809	0.0859	0.0889	0.0902	0.0903	0.0923	0.0938	0.0941	0.0943	0.095	0.0965	0.0973	0.0981	0.0992	0.1001	0.1008	0.1011	0.1018	0.1027	0.1035	0.1043	0.105	0.1051	0.105	0.1048	0.1044	0.104	0.1039	0.1044	0.1048	0.1049	0.105	0.1048	0.1043	0.1041	0.1039	0.1038	0.1039	0.1038	0.1037	0.1036	0.1034	0.1029
37	50	3.14	450	N2	16	0.084	0.0872	0.0907	0.0936	0.095	0.0952	0.0957	0.0963	0.0971	0.0981	0.0987	0.0988	0.0997	0.1014	0.104	0.1053	0.1065	0.1087	0.11	0.1105	0.1102	0.1111	0.1128	0.1143	0.1153	0.1159	0.1164	0.1157	0.1142	0.1141	0.1144	0.1149	0.1155	0.1158	0.1156	0.1151	0.1151	0.1158	0.1159	0.116	0.1162	0.1161	0.1159	0.1154
37	50	3.14	450	N2	17	0.0765	0.0765	0.0776	0.0799	0.082	0.0836	0.0851	0.0864	0.0873	0.0887	0.0901	0.0913	0.0922	0.0933	0.0949	0.0963	0.0977	0.0991	0.1004	0.1016	0.1026	0.1032	0.1036	0.1038	0.1038	0.1036	0.1037	0.1033	0.1027	0.1026	0.1029	0.1034	0.1042	0.1046	0.1045	0.1045	0.1045	0.1045	0.1047	0.1047	0.1046	0.1041	0.1037	0.1035
37	50	3.14	450	N2	18	0.0878	0.087	0.087	0.0891	0.0928	0.0972	0.0979	0.0981	0.0989	0.1005	0.1021	0.1036	0.1054	0.1074	0.1093	0.1093	0.1089	0.1096	0.1104	0.1112	0.1116	0.1122	0.1129	0.1131	0.1132	0.1132	0.1128	0.113	0.1137	0.1145	0.1149	0.115	0.1146	0.114	0.1134	0.1136	0.1138	0.1137	0.1135	0.1131	0.1123	0.1122	0.1123	0.1122
37	50	3.14	450	N2	19	0.0587	0.0593	0.0602	0.0621	0.0642	0.0663	0.0673	0.0683	0.0695	0.0711	0.0724	0.0733	0.0747	0.0764	0.0778	0.0787	0.0795	0.0804	0.0811	0.0819	0.083	0.0843	0.0855	0.0862	0.0868	0.0871	0.0869	0.0866	0.0866	0.0869	0.0875	0.0883	0.0889	0.0891	0.0887	0.0886	0.0887	0.0889	0.0891	0.0892	0.0889	0.0887	0.0888	0.0893
37	50	3.14	450	N2	20	0.0723	0.0733	0.0746	0.078	0.0805	0.0819	0.0837	0.0854	0.0868	0.0881	0.0889	0.0891	0.0903	0.0918	0.0933	0.0941	0.0948	0.0958	0.097	0.0982	0.099	0.0995	0.1	0.1008	0.1009	0.1006	0.1006	0.101	0.1015	0.1017	0.1019	0.1023	0.1021	0.1018	0.1015	0.1015	0.1015	0.1015	0.1016	0.1016	0.1013	0.1014	0.1015	0.1015
37	50	3.14	450	N2	21	0.0771	0.0776	0.0791	0.0816	0.0827	0.0826	0.085	0.0874	0.0888	0.0898	0.0907	0.0918	0.0933	0.0947	0.096	0.0974	0.0987	0.0998	0.1009	0.1019	0.1027	0.1032	0.1035	0.1034	0.1037	0.1042	0.1043	0.1046	0.1049	0.1052	0.105	0.1046	0.1052	0.1056	0.1058	0.1061	0.1063	0.1063	0.1059	0.1056	0.1056	0.1057	0.1059	0.1064
37	50	3.14	450	N2	22	0.0896	0.0903	0.0903	0.0918	0.0939	0.0963	0.0989	0.1014	0.1036	0.1061	0.1077	0.1076	0.1082	0.1089	0.109	0.1092	0.1096	0.1103	0.1114	0.1124	0.1124	0.1129	0.1135	0.1127	0.1122	0.1119	0.1116	0.1121	0.1131	0.1141	0.1147	0.1147	0.1145	0.1146	0.1149	0.1155	0.1158	0.1158	0.1157	0.1155	0.1152	0.1149	0.1147	0.1145
37	50	3.14	450	N2	23	0.0856	0.0866	0.0893	0.0908	0.0927	0.095	0.0971	0.0985	0.0994	0.1008	0.102	0.1027	0.1032	0.1035	0.1038	0.1041	0.1043	0.1043	0.1047	0.1053	0.1056	0.106	0.1064	0.1068	0.1066	0.1061	0.1057	0.1052	0.1047	0.105	0.1052	0.1053	0.1054	0.1054	0.1051	0.1049	0.1045	0.104	0.1035	0.1032	0.1034	0.1034	0.1035	0.1036
37	50	3.14	450	N2	24	0.0938	0.0949	0.096	0.0981	0.1001	0.1019	0.104	0.1057	0.1069	0.1077	0.1085	0.1092	0.1097	0.1104	0.1114	0.1122	0.1129	0.1135	0.114	0.1143	0.1141	0.1144	0.1149	0.1152	0.1153	0.1152	0.1147	0.114	0.1132	0.1135	0.1137	0.1136	0.113	0.1126	0.1123	0.1122	0.112	0.1117	0.1115	0.1113	0.1114	0.1115	0.1115	0.1112
37	50	3.14	450	N2	25	0.082	0.0812	0.0798	0.0814	0.0837	0.0863	0.0886	0.09	0.0904	0.0912	0.0916	0.0911	0.0926	0.0944	0.0955	0.0962	0.0968	0.0973	0.0981	0.0991	0.0999	0.1009	0.1019	0.1023	0.1024	0.1021	0.1015	0.101	0.1006	0.1001	0.1001	0.1004	0.1006	0.101	0.1014	0.1013	0.1011	0.1009	0.1007	0.1005	0.1003	0.1005	0.1005	0.1001
37	50	3.14	450	N2	26	0.0714	0.0723	0.072	0.0718	0.0725	0.0741	0.0753	0.0765	0.0779	0.0793	0.0807	0.0822	0.0832	0.0842	0.0857	0.0865	0.0873	0.089	0.0902	0.0908	0.0909	0.0916	0.0927	0.0941	0.0948	0.0951	0.0962	0.0954	0.0933	0.0928	0.0932	0.0943	0.0952	0.0956	0.0954	0.0953	0.0953	0.0954	0.0949	0.0946	0.0947	0.095	0.0952	0.0954
37	50	3.14	450	N2	27	0.0714	0.0714	0.0723	0.0746	0.0766	0.0782	0.0804	0.0824	0.0838	0.0853	0.0865	0.0872	0.0871	0.0871	0.0879	0.0885	0.0892	0.0901	0.091	0.0919	0.0924	0.0931	0.0939	0.0947	0.0949	0.0947	0.0944	0.094	0.0937	0.0939	0.0946	0.0955	0.0959	0.0959	0.0956	0.0949	0.0944	0.0943	0.0946	0.0948	0.0947	0.0947	0.0947	0.0949
37	50	3.14	450	N2	28	0.095	0.0945	0.0964	0.0986	0.1018	0.1057	0.1068	0.107	0.107	0.1067	0.107	0.1086	0.1095	0.1106	0.1123	0.1128	0.1132	0.115	0.1164	0.1176	0.1185	0.1195	0.1204	0.1208	0.121	0.1211	0.1217	0.121	0.1196	0.12	0.1209	0.1219	0.1228	0.1228	0.1219	0.1217	0.122	0.1228	0.1229	0.1226	0.1223	0.1219	0.1217	0.1216
37	50	3.14	450	N2	29	0.0633	0.0637	0.0648	0.0692	0.0738	0.0776	0.0801	0.0817	0.0823	0.0826	0.0826	0.0825	0.0839	0.0858	0.0874	0.0884	0.0895	0.091	0.092	0.0925	0.0928	0.0939	0.0951	0.0958	0.0963	0.0968	0.097	0.097	0.0969	0.0973	0.0979	0.0986	0.0988	0.0986	0.0982	0.0983	0.0986	0.0991	0.0992	0.099	0.0985	0.0983	0.0983	0.0983
37	50	3.14	450	N2	30	0.0912	0.0912	0.0919	0.0951	0.0975	0.0988	0.1026	0.105	0.1046	0.1053	0.1064	0.1077	0.11	0.1119	0.1129	0.114	0.115	0.1155	0.1169	0.1183	0.1183	0.1185	0.1186	0.1179	0.1177	0.1182	0.1194	0.1196	0.1192	0.1198	0.1205	0.1211	0.1211	0.1205	0.1194	0.1185	0.1182	0.1185	0.1185	0.1186	0.1188	0.1187	0.1185	0.1183
37	50	3.14	450	N2	31	0.0745	0.0748	0.077	0.0799	0.0826	0.0851	0.088	0.0909	0.0933	0.0941	0.0943	0.0941	0.0946	0.0955	0.0969	0.0982	0.0997	0.1018	0.103	0.1036	0.1044	0.1052	0.106	0.1069	0.1075	0.1079	0.1081	0.1082	0.1082	0.108	0.1077	0.1077	0.1087	0.1094	0.1095	0.1096	0.1094	0.1091	0.1091	0.1091	0.109	0.1091	0.1092	0.1094
37	50	3.14	450	N2	32	0.0709	0.0719	0.0744	0.0773	0.08	0.0823	0.0846	0.0864	0.0873	0.0883	0.0894	0.0907	0.0916	0.0927	0.0942	0.0958	0.0974	0.0991	0.1003	0.1011	0.1017	0.1024	0.103	0.1036	0.1043	0.1049	0.1052	0.105	0.1047	0.1055	0.1065	0.1074	0.108	0.108	0.1076	0.1074	0.1074	0.1077	0.1078	0.1079	0.1081	0.1083	0.1085	0.1084
37	50	3.14	450	N3	1	0.0742	0.0748	0.0749	0.0753	0.0765	0.0784	0.0787	0.0793	0.0807	0.0825	0.0842	0.0857	0.0861	0.0865	0.0877	0.088	0.0886	0.0905	0.0921	0.0934	0.0944	0.095	0.0954	0.096	0.0963	0.0965	0.0969	0.0972	0.0974	0.0978	0.0983	0.0987	0.0992	0.0992	0.0989	0.099	0.0992	0.0994	0.0995	0.0994	0.099	0.0989	0.099	0.0994
37	50	3.14	450	N3	2	0.0824	0.0821	0.0829	0.0842	0.0858	0.0878	0.0895	0.0914	0.0936	0.0952	0.0963	0.097	0.0984	0.0996	0.1	0.1007	0.1013	0.1019	0.1026	0.1034	0.1043	0.1053	0.1064	0.1071	0.1077	0.1079	0.1079	0.1076	0.1074	0.1074	0.1077	0.1082	0.1083	0.1084	0.1086	0.1083	0.1083	0.1087	0.1086	0.1085	0.1085	0.1079	0.1076	0.1078
37	50	3.14	450	N3	3	0.0869	0.087	0.0887	0.0923	0.0954	0.0977	0.0995	0.101	0.1025	0.1041	0.1058	0.1073	0.1085	0.1091	0.1088	0.1086	0.1087	0.1092	0.1101	0.1111	0.1115	0.1122	0.1129	0.1134	0.1137	0.1137	0.1139	0.113	0.1115	0.1114	0.1119	0.1127	0.1128	0.1126	0.1122	0.1121	0.112	0.1117	0.1113	0.111	0.1108	0.1107	0.1108	0.1112
37	50	3.14	450	N3	4	0.073	0.0748	0.0768	0.08	0.0821	0.0832	0.0853	0.0865	0.086	0.0862	0.0865	0.0872	0.0875	0.0888	0.0918	0.0944	0.0967	0.0982	0.0998	0.1013	0.102	0.1026	0.1029	0.1029	0.1031	0.1033	0.1036	0.1037	0.1038	0.1047	0.1057	0.1065	0.1068	0.1066	0.1061	0.1057	0.1053	0.1049	0.1049	0.1051	0.1057	0.1064	0.1067	0.1061
37	50	3.14	450	N3	5	0.0693	0.0702	0.0741	0.0795	0.0835	0.0856	0.0871	0.0885	0.0899	0.0908	0.0925	0.0958	0.0984	0.1	0.1004	0.1016	0.1028	0.1034	0.104	0.1047	0.1057	0.1069	0.1081	0.1096	0.1103	0.1102	0.1102	0.1096	0.1088	0.1092	0.1103	0.1116	0.1119	0.1118	0.1118	0.1116	0.1117	0.1121	0.112	0.1119	0.112	0.1122	0.1123	0.1124
37	50	3.14	450	N3	6	0.0783	0.08	0.0833	0.0857	0.0882	0.0907	0.0922	0.0934	0.0945	0.0949	0.0956	0.0973	0.0988	0.1002	0.1016	0.1027	0.1037	0.105	0.1054	0.1056	0.1065	0.107	0.1073	0.1073	0.1078	0.1086	0.109	0.1095	0.11	0.1099	0.1096	0.1094	0.11	0.1103	0.1104	0.1106	0.1106	0.1106	0.1105	0.1105	0.1105	0.1105	0.1106	0.1107
37	50	3.14	450	N3	7	0.0699	0.0701	0.0725	0.0742	0.077	0.0807	0.0823	0.0839	0.0858	0.0868	0.0876	0.0888	0.0902	0.092	0.0942	0.0954	0.0965	0.0983	0.0988	0.0987	0.0989	0.0997	0.1009	0.102	0.1027	0.1032	0.104	0.1043	0.1039	0.1034	0.103	0.103	0.1033	0.1036	0.1037	0.1039	0.1042	0.1043	0.1045	0.1044	0.1042	0.1042	0.104	0.1036
37	50	3.14	450	N3	8	0.0689	0.0702	0.0727	0.0735	0.0741	0.0749	0.0758	0.0768	0.0781	0.0793	0.0809	0.0831	0.0843	0.0851	0.086	0.087	0.088	0.0894	0.0905	0.0914	0.0924	0.0933	0.094	0.0945	0.0948	0.0949	0.0948	0.0947	0.0946	0.0948	0.0954	0.0963	0.0966	0.0967	0.0967	0.0964	0.0963	0.0966	0.0969	0.0971	0.0971	0.0969	0.0966	0.0965
37	50	3.14	450	N3	9	0.0779	0.0767	0.078	0.0799	0.0837	0.0888	0.092	0.0932	0.0924	0.0923	0.0923	0.0923	0.0929	0.0938	0.0949	0.0957	0.0962	0.0963	0.0967	0.0972	0.0978	0.0989	0.1002	0.1007	0.1009	0.1008	0.1005	0.1004	0.1003	0.1003	0.1001	0.0997	0.1002	0.1004	0.1002	0.1004	0.1003	0.0998	0.1	0.1	0.0996	0.0995	0.0993	0.0988
37	50	3.14	450	N3	10	0.0616	0.0616	0.0631	0.0653	0.0677	0.0701	0.0728	0.0747	0.0757	0.0761	0.0764	0.0769	0.0779	0.0792	0.0806	0.0823	0.0841	0.0857	0.0869	0.0876	0.088	0.0885	0.089	0.0897	0.0901	0.0903	0.0904	0.09	0.0894	0.0897	0.0905	0.0915	0.092	0.0923	0.0922	0.0919	0.0916	0.0914	0.091	0.091	0.0916	0.092	0.0922	0.0922
37	50	3.14	450	N3	11	0.0872	0.0873	0.0846	0.0865	0.0888	0.0905	0.0919	0.0926	0.0925	0.0925	0.0928	0.0939	0.0959	0.0981	0.0995	0.1011	0.1019	0.1011	0.1017	0.103	0.1041	0.1048	0.1052	0.1058	0.1064	0.1069	0.1073	0.1071	0.1065	0.1059	0.1062	0.1072	0.1084	0.1087	0.1083	0.1078	0.1075	0.1072	0.1068	0.1066	0.1068	0.107	0.1072	0.1073
37	50	3.14	450	N3	12	0.0711	0.0721	0.0744	0.077	0.0788	0.0799	0.0814	0.0825	0.083	0.0847	0.0864	0.0874	0.0888	0.0901	0.0914	0.0924	0.0933	0.0943	0.0954	0.0964	0.0971	0.0976	0.0981	0.0987	0.0987	0.0984	0.0981	0.0979	0.0976	0.0977	0.0981	0.0988	0.0992	0.0995	0.0998	0.0996	0.0995	0.0997	0.0996	0.0994	0.0993	0.099	0.099	0.0993
37	50	3.14	450	N3	13	0.074	0.0732	0.0712	0.0713	0.0725	0.0746	0.0763	0.0779	0.0793	0.0802	0.0808	0.0814	0.0825	0.0837	0.0846	0.0855	0.0864	0.0875	0.0882	0.089	0.0904	0.0916	0.0924	0.0925	0.0926	0.0926	0.0921	0.0918	0.0917	0.0924	0.0931	0.0936	0.0941	0.094	0.0933	0.0931	0.0929	0.0927	0.0925	0.0925	0.0925	0.0925	0.0925	0.0926
37	50	3.14	450	N3	14	0.075	0.0751	0.0774	0.0799	0.083	0.0863	0.0882	0.0896	0.0908	0.091	0.0914	0.0925	0.0935	0.0943	0.0948	0.095	0.0954	0.0965	0.0975	0.0985	0.0996	0.1008	0.102	0.1026	0.1029	0.1031	0.1036	0.1034	0.1028	0.1029	0.1032	0.1034	0.1038	0.1038	0.1036	0.1034	0.1034	0.1038	0.1039	0.104	0.104	0.1037	0.1036	0.1035
37	50	3.14	450	N3	15	0.0705	0.0707	0.0736	0.0773	0.0809	0.0841	0.086	0.0871	0.0876	0.0898	0.0924	0.0947	0.0969	0.099	0.101	0.1016	0.1017	0.102	0.1024	0.1029	0.1031	0.1037	0.1046	0.1055	0.1063	0.1067	0.107	0.1071	0.1072	0.1074	0.1079	0.1086	0.1092	0.1095	0.1093	0.1091	0.1087	0.1082	0.1083	0.1082	0.1078	0.1073	0.107	0.1071
37	50	3.14	450	N3	16	0.0788	0.0803	0.0832	0.087	0.0923	0.0984	0.1	0.0996	0.0983	0.0978	0.0984	0.1005	0.102	0.1039	0.1064	0.1072	0.107	0.1064	0.1063	0.107	0.1085	0.1097	0.1106	0.1112	0.1114	0.1112	0.1105	0.1104	0.1109	0.1122	0.1125	0.1117	0.1123	0.1124	0.112	0.1122	0.112	0.1115	0.1122	0.1125	0.1122	0.1123	0.1123	0.1123
37	50	3.14	450	N3	17	0.0729	0.0733	0.0745	0.0759	0.0789	0.0833	0.0859	0.0876	0.0888	0.0897	0.0904	0.0906	0.0911	0.0921	0.0939	0.0951	0.096	0.0969	0.0976	0.0979	0.0977	0.0977	0.098	0.0983	0.0986	0.099	0.0999	0.1	0.0997	0.1	0.0999	0.0994	0.0994	0.0994	0.0992	0.0992	0.099	0.0987	0.0984	0.0983	0.0985	0.0985	0.0984	0.0984
37	50	3.14	450	N3	18	0.0719	0.0731	0.075	0.077	0.0795	0.0822	0.0834	0.0844	0.0854	0.0866	0.0878	0.089	0.0905	0.092	0.0934	0.0937	0.0939	0.095	0.0961	0.0974	0.0988	0.0997	0.1003	0.1005	0.1008	0.1011	0.1014	0.1013	0.1009	0.1008	0.1008	0.1008	0.1012	0.1014	0.1014	0.1016	0.1017	0.1015	0.1013	0.1011	0.1011	0.1013	0.1013	0.1012
37	50	3.14	450	N3	19	0.0773	0.0772	0.0767	0.0778	0.0799	0.0829	0.0852	0.0867	0.0874	0.0884	0.0894	0.0904	0.0916	0.0927	0.0936	0.0943	0.095	0.0961	0.0972	0.0984	0.0995	0.1004	0.1011	0.1021	0.1026	0.1027	0.1026	0.1024	0.1021	0.1016	0.1018	0.1027	0.1032	0.1036	0.1037	0.1036	0.1036	0.1038	0.1038	0.1038	0.1037	0.1035	0.1033	0.1035
37	50	3.14	450	N3	20	0.0737	0.0743	0.075	0.0773	0.0795	0.0815	0.0832	0.0848	0.0861	0.0869	0.0879	0.0895	0.0909	0.0921	0.0934	0.0939	0.0942	0.0949	0.0958	0.0967	0.0971	0.0979	0.099	0.0997	0.0998	0.0995	0.0993	0.0987	0.098	0.0988	0.1	0.1011	0.1013	0.1011	0.1007	0.1003	0.1001	0.1002	0.1004	0.1004	0.1002	0.1001	0.1	0.0999
37	50	3.14	450	N3	21	0.0881	0.0876	0.0879	0.0889	0.0904	0.092	0.0935	0.0949	0.0964	0.0975	0.0985	0.0997	0.1012	0.1029	0.1046	0.1059	0.1067	0.1071	0.1073	0.1075	0.1081	0.109	0.1098	0.1103	0.1107	0.111	0.1109	0.1106	0.1103	0.1105	0.1105	0.1104	0.111	0.1111	0.1109	0.1112	0.1114	0.1114	0.1113	0.1111	0.1108	0.1109	0.1109	0.1109
37	50	3.14	450	N3	22	0.0787	0.0786	0.0789	0.0809	0.0828	0.0843	0.0867	0.089	0.0907	0.093	0.0954	0.0974	0.0991	0.1008	0.1026	0.1035	0.1042	0.105	0.1057	0.1063	0.1068	0.1078	0.109	0.1103	0.1109	0.111	0.1114	0.1113	0.1109	0.1114	0.112	0.1124	0.1123	0.1124	0.1128	0.1133	0.1139	0.1144	0.1137	0.1131	0.1128	0.1124	0.1123	0.1128
37	50	3.14	450	N3	23	0.0788	0.0798	0.0799	0.0786	0.0796	0.083	0.0837	0.0849	0.0874	0.0879	0.0881	0.0889	0.0892	0.0896	0.0906	0.0918	0.0936	0.0966	0.0983	0.0991	0.0995	0.0996	0.0999	0.1011	0.1016	0.1018	0.1031	0.1034	0.1031	0.1035	0.104	0.1044	0.1043	0.1041	0.1041	0.1042	0.1043	0.1045	0.1043	0.1044	0.1048	0.1048	0.1051	0.1056
37	50	3.14	450	N3	24	0.072	0.0727	0.0736	0.0753	0.0767	0.0779	0.0797	0.0815	0.083	0.0841	0.0849	0.0855	0.0865	0.0878	0.0892	0.0904	0.0915	0.0925	0.0932	0.0937	0.0937	0.0943	0.0953	0.0965	0.0972	0.0974	0.0975	0.0973	0.0968	0.0965	0.0969	0.0978	0.0981	0.0984	0.0989	0.0987	0.0984	0.0982	0.0983	0.0984	0.0984	0.0983	0.0981	0.0982
37	50	3.14	450	N3	25	0.0856	0.0872	0.0882	0.0885	0.0896	0.0918	0.0936	0.0951	0.0963	0.0976	0.0992	0.101	0.1025	0.1036	0.1043	0.1051	0.106	0.1071	0.1078	0.1084	0.1091	0.1105	0.1121	0.1131	0.114	0.1147	0.115	0.1144	0.1135	0.1132	0.1135	0.1145	0.1153	0.1157	0.1157	0.1156	0.1155	0.1156	0.1155	0.1155	0.1158	0.1158	0.1158	0.1158
37	50	3.14	450	N3	26	0.0635	0.0632	0.0652	0.0679	0.0705	0.0727	0.0742	0.0753	0.0762	0.0772	0.0787	0.0807	0.0822	0.0829	0.0826	0.0823	0.0823	0.083	0.0841	0.0854	0.0866	0.0875	0.088	0.0881	0.0877	0.0871	0.087	0.087	0.0871	0.0876	0.0884	0.0894	0.0902	0.0906	0.0904	0.0902	0.0902	0.0905	0.0904	0.0902	0.0897	0.0892	0.0891	0.0894
37	50	3.14	450	N3	27	0.0655	0.0656	0.0664	0.0676	0.0686	0.0695	0.0703	0.0712	0.0725	0.0733	0.0743	0.0759	0.0777	0.0796	0.0811	0.0813	0.0811	0.0817	0.0817	0.0819	0.0831	0.0843	0.0855	0.0868	0.0873	0.0874	0.0872	0.087	0.0867	0.0863	0.0865	0.0873	0.0876	0.0883	0.0893	0.0893	0.0893	0.0893	0.0889	0.0886	0.0886	0.0885	0.0886	0.089
37	50	3.14	450	N3	28	0.0663	0.0674	0.0691	0.0704	0.0716	0.0727	0.074	0.0753	0.0765	0.0779	0.0794	0.0808	0.0821	0.0832	0.0838	0.0842	0.0848	0.0861	0.0878	0.0896	0.0909	0.0921	0.0931	0.0938	0.0944	0.095	0.0959	0.0965	0.0969	0.0973	0.098	0.0989	0.0995	0.0999	0.1002	0.1004	0.1007	0.101	0.1007	0.1004	0.1003	0.1004	0.1005	0.1006
37	50	3.14	450	N3	29	0.0683	0.0687	0.0687	0.0669	0.0676	0.0711	0.0735	0.0759	0.0787	0.0813	0.0829	0.083	0.0833	0.0838	0.0848	0.0861	0.0879	0.0906	0.0924	0.0934	0.094	0.0944	0.0948	0.0958	0.0967	0.0973	0.0979	0.0982	0.0983	0.0985	0.099	0.0997	0.0998	0.1	0.1004	0.101	0.1013	0.1014	0.1012	0.1011	0.1014	0.1017	0.1021	0.1025
37	50	3.14	450	N3	30	0.0825	0.0819	0.0812	0.0825	0.084	0.0855	0.0871	0.0884	0.0893	0.0905	0.0915	0.0922	0.0942	0.0961	0.0971	0.0974	0.0974	0.0974	0.0985	0.0999	0.1009	0.102	0.1034	0.1048	0.1059	0.1069	0.1082	0.108	0.1067	0.1056	0.1059	0.1074	0.1081	0.1083	0.108	0.1072	0.1068	0.1071	0.1072	0.1072	0.1073	0.1068	0.1067	0.107
37	50	3.14	450	N3	31	0.0831	0.0843	0.0846	0.0841	0.0857	0.0891	0.0899	0.0902	0.0907	0.0918	0.093	0.0944	0.0961	0.0981	0.1003	0.1015	0.1021	0.1025	0.1029	0.1034	0.104	0.1048	0.1056	0.106	0.106	0.1059	0.1061	0.1063	0.1064	0.1065	0.106	0.1052	0.1057	0.1064	0.1067	0.1064	0.1059	0.1053	0.1054	0.1056	0.1058	0.1055	0.105	0.1047
37	50	3.14	450	N3	32	0.0597	0.0606	0.0636	0.0659	0.0679	0.0696	0.07	0.0708	0.0727	0.0732	0.0737	0.0751	0.0763	0.0773	0.0779	0.0791	0.0807	0.0825	0.0839	0.0852	0.0866	0.0878	0.0886	0.0888	0.089	0.0892	0.0891	0.0891	0.0892	0.0896	0.0903	0.0911	0.0916	0.0919	0.0921	0.0921	0.0922	0.0925	0.0925	0.0924	0.0922	0.0918	0.0917	0.0918
37	50	3.14	450	N4	1	0.0719	0.0731	0.0755	0.0777	0.0796	0.0813	0.0819	0.0825	0.0834	0.0847	0.0864	0.0884	0.0898	0.0911	0.0925	0.0931	0.0937	0.0948	0.0958	0.0967	0.098	0.0994	0.1007	0.1018	0.1025	0.103	0.1036	0.104	0.1044	0.105	0.1054	0.1055	0.1054	0.1058	0.1065	0.1071	0.1074	0.1076	0.1077	0.1078	0.1082	0.1085	0.1087	0.1089
37	50	3.14	450	N4	2	0.0848	0.0857	0.0874	0.0911	0.0943	0.0963	0.0973	0.0984	0.1003	0.1008	0.1014	0.1029	0.1036	0.1043	0.1055	0.1062	0.1067	0.1076	0.1084	0.1092	0.1103	0.1109	0.1113	0.1118	0.1119	0.1116	0.1116	0.1117	0.1119	0.1121	0.1127	0.1134	0.1136	0.1135	0.1132	0.1129	0.1129	0.1131	0.1133	0.1134	0.1134	0.1135	0.1135	0.1134
37	50	3.14	450	N4	3	0.0678	0.0686	0.0707	0.0741	0.0768	0.0786	0.0799	0.0812	0.0826	0.0847	0.0862	0.0865	0.0875	0.0887	0.0903	0.0915	0.0925	0.0932	0.0945	0.0957	0.0959	0.0963	0.0968	0.0976	0.0983	0.0989	0.0995	0.0998	0.1	0.1002	0.1003	0.1003	0.1001	0.1002	0.1005	0.1006	0.1007	0.1009	0.1007	0.1005	0.1005	0.1005	0.1007	0.1009
37	50	3.14	450	N4	4	0.0853	0.0872	0.0889	0.0894	0.0903	0.0917	0.0922	0.0932	0.0948	0.0962	0.0975	0.0985	0.1	0.1013	0.1018	0.1025	0.1033	0.1043	0.1047	0.1049	0.105	0.1052	0.1055	0.1056	0.1054	0.1051	0.1049	0.1049	0.1052	0.1056	0.1058	0.1055	0.1051	0.1049	0.1051	0.1052	0.1049	0.1044	0.104	0.1037	0.1038	0.1039	0.1039	0.1037
37	50	3.14	450	N4	5	0.0737	0.0755	0.0783	0.0811	0.0832	0.0845	0.0851	0.0859	0.0874	0.0884	0.0897	0.0917	0.0936	0.0952	0.0962	0.0972	0.0983	0.0998	0.1005	0.1009	0.1017	0.1025	0.1032	0.1036	0.104	0.1043	0.1047	0.105	0.1052	0.1056	0.1057	0.1055	0.1056	0.1056	0.1056	0.1055	0.1053	0.1051	0.1048	0.1046	0.1045	0.1044	0.1045	0.1047
37	50	3.14	450	N4	6	0.0938	0.0961	0.0997	0.1025	0.1046	0.1058	0.1066	0.1077	0.1094	0.1111	0.1127	0.1142	0.1147	0.1151	0.1157	0.1169	0.1183	0.1198	0.1204	0.1207	0.1211	0.1213	0.1214	0.1214	0.122	0.1226	0.1222	0.122	0.1219	0.1221	0.1223	0.1226	0.1229	0.1228	0.1221	0.1214	0.1211	0.1214	0.1214	0.1214	0.1214	0.1205	0.12	0.1204
37	50	3.14	450	N4	7	0.0819	0.084	0.0877	0.0891	0.09	0.0908	0.0927	0.0941	0.0944	0.0956	0.0971	0.0988	0.0999	0.101	0.1027	0.1044	0.1057	0.1061	0.1069	0.1079	0.1086	0.1092	0.1095	0.1099	0.1104	0.1106	0.1104	0.1104	0.1106	0.1105	0.1103	0.1099	0.1099	0.1101	0.1103	0.1103	0.1102	0.1101	0.1098	0.1098	0.11	0.1099	0.1098	0.1101
37	50	3.14	450	N4	8	0.0652	0.067	0.069	0.0689	0.0696	0.0714	0.0731	0.0747	0.0762	0.0782	0.0804	0.0826	0.0838	0.0848	0.0862	0.0868	0.0873	0.0881	0.0892	0.0904	0.091	0.0917	0.0924	0.093	0.0933	0.0935	0.0942	0.095	0.0958	0.0964	0.0966	0.0964	0.0959	0.0958	0.0961	0.0965	0.0968	0.0971	0.0973	0.0974	0.0974	0.0976	0.0977	0.0976
37	50	3.14	450	N4	9	0.0732	0.0757	0.0799	0.0841	0.0864	0.0868	0.0879	0.0886	0.0887	0.0899	0.0917	0.094	0.0964	0.0982	0.099	0.1008	0.1027	0.1038	0.1057	0.1076	0.1087	0.1096	0.1102	0.1103	0.1098	0.109	0.1087	0.1082	0.1081	0.1097	0.1115	0.1127	0.1126	0.1121	0.1116	0.1117	0.1118	0.1118	0.1119	0.1118	0.1114	0.111	0.1108	0.1108
37	50	3.14	450	N4	10	0.08	0.0822	0.0851	0.0888	0.0923	0.0953	0.0958	0.0963	0.0976	0.0991	0.1002	0.1007	0.1015	0.1026	0.104	0.1048	0.1055	0.107	0.1081	0.1088	0.1091	0.1093	0.1094	0.1096	0.1098	0.11	0.1102	0.1105	0.1111	0.112	0.1124	0.1124	0.112	0.1119	0.1122	0.1123	0.1124	0.1124	0.1122	0.1121	0.1119	0.1118	0.1119	0.1122
37	50	3.14	450	N4	11	0.0888	0.0911	0.0965	0.1006	0.1035	0.1051	0.1071	0.1086	0.1097	0.1117	0.1136	0.1151	0.1161	0.1169	0.1174	0.1177	0.1183	0.1202	0.1219	0.1237	0.126	0.1276	0.1285	0.1285	0.1281	0.1275	0.1271	0.127	0.1273	0.1285	0.129	0.1289	0.129	0.1291	0.1293	0.1295	0.1293	0.1288	0.1283	0.1281	0.1285	0.1288	0.1287	0.1282
37	50	3.14	450	N4	12	0.0781	0.0807	0.0838	0.0868	0.0887	0.0891	0.0879	0.087	0.0874	0.0873	0.0884	0.0915	0.0933	0.0948	0.0964	0.0977	0.0989	0.1002	0.1011	0.102	0.1033	0.1042	0.1048	0.105	0.1055	0.1061	0.1064	0.1073	0.1085	0.1085	0.1085	0.1087	0.1089	0.1092	0.1097	0.1098	0.1102	0.1108	0.1104	0.1097	0.1089	0.1085	0.1084	0.1086
37	50	3.14	450	N4	13	0.082	0.0847	0.0874	0.0899	0.0919	0.0934	0.0945	0.095	0.0949	0.0962	0.0976	0.0985	0.0997	0.1009	0.1018	0.1024	0.1028	0.1031	0.104	0.1052	0.1063	0.1072	0.1079	0.1081	0.1082	0.1083	0.1082	0.1077	0.1071	0.1076	0.108	0.1082	0.1081	0.1077	0.1072	0.1072	0.1073	0.1074	0.1074	0.1075	0.1075	0.1071	0.1066	0.1061
37	50	3.14	450	N4	14	0.0734	0.0757	0.0772	0.078	0.0782	0.0783	0.0804	0.0824	0.0836	0.0845	0.0854	0.0862	0.0876	0.0891	0.0903	0.0919	0.0933	0.0942	0.0954	0.0964	0.0968	0.0975	0.0983	0.0989	0.0996	0.1001	0.1004	0.1005	0.1004	0.0999	0.0997	0.0998	0.1002	0.1004	0.1005	0.1005	0.1005	0.1006	0.1005	0.1004	0.1002	0.0997	0.0992	0.099
37	50	3.14	450	N4	15	0.064	0.0643	0.0643	0.0677	0.0714	0.0747	0.0776	0.0797	0.081	0.0819	0.0825	0.0828	0.0837	0.0848	0.0859	0.0865	0.087	0.0876	0.0886	0.0896	0.0901	0.091	0.0918	0.0916	0.0916	0.0917	0.0918	0.092	0.0923	0.0927	0.0927	0.0921	0.0922	0.0923	0.0922	0.0921	0.0919	0.0917	0.0918	0.0917	0.0914	0.0914	0.0916	0.0915
37	50	3.14	450	N4	16	0.0825	0.0856	0.0884	0.09	0.0923	0.0952	0.0963	0.0978	0.1003	0.1018	0.1032	0.1046	0.1041	0.104	0.1063	0.1075	0.1087	0.1105	0.1122	0.1139	0.1155	0.1158	0.1155	0.1158	0.1158	0.1154	0.115	0.1155	0.1166	0.1167	0.1165	0.116	0.1153	0.1153	0.1159	0.1166	0.1173	0.1178	0.1173	0.1167	0.1162	0.1162	0.1164	0.1166
37	50	3.14	450	N4	17	0.1005	0.1005	0.0988	0.1013	0.1044	0.107	0.1083	0.1097	0.112	0.1128	0.1136	0.1149	0.1165	0.1183	0.12	0.1207	0.1211	0.122	0.1222	0.1221	0.1223	0.1224	0.1225	0.1231	0.1236	0.1239	0.1241	0.1248	0.1257	0.1258	0.1258	0.1259	0.1259	0.1264	0.1274	0.1276	0.128	0.129	0.1298	0.1306	0.1312	0.1321	0.1333	0.1347
37	50	3.14	450	N4	18	0.0769	0.079	0.0815	0.0837	0.0862	0.0887	0.0892	0.0894	0.0903	0.0921	0.094	0.0952	0.0963	0.0974	0.0987	0.0989	0.0991	0.1007	0.1022	0.1033	0.1039	0.1044	0.105	0.1056	0.1057	0.1057	0.1062	0.1063	0.1063	0.1065	0.1068	0.107	0.1067	0.1065	0.1063	0.1065	0.1066	0.1065	0.1063	0.1061	0.106	0.1058	0.1056	0.1054
37	50	3.14	450	N4	19	0.0729	0.0742	0.0756	0.0789	0.0808	0.0809	0.082	0.0833	0.0847	0.0865	0.0879	0.0888	0.0902	0.0914	0.0921	0.0929	0.0935	0.0934	0.094	0.0948	0.0951	0.0956	0.0961	0.0963	0.0964	0.0964	0.0961	0.0962	0.0965	0.0971	0.0974	0.0973	0.0968	0.0966	0.0967	0.0968	0.0967	0.0965	0.0962	0.0961	0.0962	0.0961	0.096	0.0958
37	50	3.14	450	N4	20	0.0781	0.0793	0.0808	0.0828	0.0853	0.0882	0.0893	0.0902	0.0912	0.0917	0.0924	0.0936	0.0948	0.0963	0.0983	0.0997	0.1007	0.1012	0.1016	0.1021	0.1025	0.1028	0.1033	0.1042	0.1047	0.1048	0.1048	0.1046	0.1046	0.1054	0.1059	0.1058	0.1054	0.1053	0.1056	0.1066	0.107	0.1067	0.1062	0.1059	0.1059	0.106	0.1061	0.1064
37	50	3.14	450	N4	21	0.1161	0.1146	0.1135	0.1149	0.1178	0.1218	0.127	0.1304	0.1309	0.1308	0.1306	0.1309	0.1313	0.1322	0.1338	0.1341	0.1342	0.1352	0.1357	0.1364	0.1383	0.1391	0.1394	0.1401	0.1401	0.1399	0.1404	0.1415	0.1427	0.1428	0.1422	0.1411	0.1407	0.1407	0.1412	0.1416	0.1413	0.1404	0.14	0.14	0.1404	0.1404	0.1401	0.1395
37	50	3.14	450	N4	22	0.0823	0.0839	0.0859	0.0889	0.0914	0.093	0.0945	0.096	0.0976	0.0986	0.0997	0.101	0.1023	0.1038	0.1053	0.1061	0.1069	0.1086	0.1098	0.1108	0.1118	0.1124	0.1128	0.1132	0.1135	0.114	0.1147	0.115	0.1149	0.115	0.1152	0.1155	0.1161	0.1163	0.116	0.116	0.1159	0.1159	0.1162	0.1163	0.1159	0.1158	0.1157	0.1155
37	50	3.14	450	N4	23	0.0973	0.0987	0.1006	0.1029	0.1047	0.106	0.1082	0.1097	0.1099	0.1113	0.1128	0.114	0.1154	0.1165	0.1172	0.1176	0.1178	0.118	0.1182	0.1185	0.1187	0.1193	0.1201	0.1203	0.1204	0.1204	0.1205	0.1206	0.1207	0.1213	0.1214	0.1207	0.1202	0.1199	0.1199	0.12	0.1199	0.1195	0.1191	0.1188	0.1185	0.1183	0.1183	0.1185
37	50	3.14	450	N4	24	0.0865	0.0888	0.0913	0.0925	0.094	0.0959	0.0972	0.098	0.0983	0.0999	0.1015	0.1027	0.1034	0.1041	0.1052	0.1057	0.1062	0.1072	0.1081	0.1089	0.1094	0.1097	0.11	0.1101	0.11	0.1098	0.1096	0.1095	0.1096	0.1102	0.1106	0.1105	0.1103	0.1102	0.1101	0.1098	0.1095	0.1092	0.109	0.1089	0.109	0.1089	0.1087	0.1083
37	50	3.14	450	N4	25	0.0915	0.0917	0.0909	0.096	0.0982	0.0971	0.0998	0.1029	0.105	0.1069	0.1082	0.109	0.1103	0.1114	0.1117	0.1123	0.1128	0.113	0.1141	0.1154	0.1159	0.1162	0.1164	0.1162	0.1155	0.1148	0.1148	0.1144	0.114	0.1144	0.1149	0.1155	0.1158	0.1165	0.1172	0.117	0.1162	0.1149	0.114	0.1136	0.1136	0.1139	0.1141	0.1139
37	50	3.14	450	N4	26	0.0844	0.0879	0.0915	0.0933	0.0949	0.0965	0.0972	0.0974	0.0971	0.0983	0.0998	0.1011	0.1023	0.1036	0.1053	0.1066	0.1076	0.108	0.1087	0.1093	0.1089	0.1093	0.1101	0.1108	0.1116	0.1123	0.1124	0.1123	0.1121	0.1121	0.1117	0.1112	0.112	0.1125	0.1124	0.1122	0.1118	0.111	0.111	0.1108	0.1103	0.1104	0.1104	0.1101
37	50	3.14	450	N4	27	0.0743	0.075	0.0758	0.0768	0.0794	0.0836	0.0855	0.0871	0.0889	0.0898	0.0903	0.0908	0.0916	0.0929	0.0947	0.0951	0.0954	0.0968	0.0974	0.0979	0.0989	0.0996	0.1002	0.1013	0.1015	0.1011	0.1015	0.1019	0.102	0.1018	0.102	0.1025	0.1025	0.1025	0.1025	0.1021	0.1019	0.102	0.1021	0.1023	0.1023	0.1018	0.1014	0.1016
37	50	3.14	450	N4	28	0.0682	0.0695	0.0718	0.0743	0.0763	0.0777	0.0794	0.0807	0.0815	0.0827	0.084	0.0854	0.0865	0.0878	0.0895	0.0908	0.0918	0.0926	0.0935	0.0945	0.0957	0.0964	0.0969	0.0977	0.0984	0.099	0.0995	0.1002	0.101	0.1013	0.1014	0.1014	0.1012	0.1014	0.1018	0.1015	0.1012	0.1011	0.1007	0.1007	0.101	0.1011	0.1011	0.1012
37	50	3.14	450	N4	29	0.0756	0.0769	0.0792	0.081	0.0826	0.0842	0.0863	0.0883	0.09	0.0912	0.0921	0.0931	0.0943	0.0955	0.0965	0.0977	0.0989	0.1001	0.101	0.1014	0.1016	0.1023	0.1032	0.104	0.1045	0.1049	0.1053	0.1048	0.1038	0.1041	0.105	0.106	0.1065	0.1066	0.1066	0.1066	0.1065	0.1065	0.1064	0.1063	0.1064	0.1068	0.1069	0.1067
37	50	3.14	450	N4	30	0.0762	0.0784	0.0815	0.0849	0.0878	0.0897	0.0903	0.091	0.0926	0.0941	0.0956	0.0972	0.0982	0.0991	0.1004	0.1014	0.1023	0.1034	0.104	0.1044	0.1049	0.1056	0.1063	0.1068	0.1072	0.1074	0.1073	0.1073	0.1075	0.1081	0.1084	0.1085	0.109	0.1095	0.1096	0.1096	0.1094	0.1092	0.1093	0.1095	0.1099	0.1098	0.11	0.1106
37	50	3.14	450	N4	31	0.0778	0.0789	0.0775	0.0786	0.0812	0.0847	0.0872	0.0896	0.0922	0.094	0.0952	0.096	0.0966	0.0976	0.0995	0.1007	0.1016	0.1024	0.1027	0.1031	0.1039	0.1049	0.1057	0.1062	0.1065	0.1066	0.1066	0.107	0.1076	0.1081	0.108	0.1075	0.1083	0.1091	0.1098	0.1107	0.1108	0.11	0.1095	0.1088	0.1081	0.1084	0.1086	0.1082
37	50	3.14	450	N4	32	0.079	0.0807	0.0825	0.0858	0.0885	0.0901	0.0922	0.0937	0.0943	0.0951	0.0962	0.0976	0.0985	0.0996	0.1013	0.1024	0.1034	0.1045	0.1052	0.1057	0.1064	0.1069	0.1073	0.1081	0.1085	0.1086	0.1086	0.1085	0.1084	0.1088	0.1091	0.1092	0.1093	0.1095	0.1096	0.1097	0.1094	0.109	0.1089	0.1088	0.1088	0.1089	0.1089	0.1088
37	50	3.14	720	N1	1	0.075682	0.078576	0.081051	0.08182	0.083105	0.085256	0.087649	0.089246	0.089732	0.091131	0.092475	0.093304	0.093628	0.094049	0.095037	0.096676	0.097943	0.097624	0.098489	0.099979	0.101324	0.102563	0.103568	0.104026	0.104626	0.10534	0.105874	0.106941	0.10827	0.109015	0.108777	0.107663	0.10643	0.106104	0.106674	0.106936	0.107044	0.107031	0.107011	0.107387	0.108228	0.108452	0.108141	0.10734
37	50	3.14	720	N1	2	0.081464	0.083606	0.085776	0.085564	0.085406	0.085662	0.085069	0.085481	0.087438	0.088453	0.089337	0.090406	0.091525	0.092789	0.094266	0.095708	0.097118	0.098537	0.098898	0.098973	0.099817	0.100371	0.100941	0.102118	0.103294	0.104304	0.104918	0.105396	0.10576	0.105971	0.106125	0.106228	0.106228	0.105912	0.105409	0.105473	0.105602	0.105741	0.106231	0.106603	0.106659	0.106495	0.106271	0.106026
37	50	3.14	720	N1	3	0.068513	0.070326	0.070203	0.070853	0.070699	0.069778	0.069687	0.070462	0.072137	0.07421	0.075984	0.076983	0.078619	0.080044	0.080672	0.081794	0.083038	0.084108	0.085138	0.086107	0.086989	0.087726	0.088359	0.088906	0.089689	0.090707	0.091908	0.093056	0.093981	0.094191	0.094162	0.094046	0.093937	0.094146	0.094611	0.094726	0.094792	0.09487	0.094969	0.095063	0.095115	0.094879	0.094668	0.094583
37	50	3.14	720	N1	4	0.067671	0.069284	0.069947	0.071377	0.07219	0.072384	0.073435	0.074818	0.076332	0.077691	0.078873	0.079827	0.080735	0.081651	0.082622	0.08348	0.084427	0.085722	0.086371	0.086918	0.088111	0.089325	0.090584	0.091995	0.093148	0.094051	0.094806	0.095512	0.096174	0.096816	0.097139	0.097082	0.096605	0.096389	0.096557	0.096888	0.097327	0.097773	0.097775	0.097559	0.09727	0.097487	0.097703	0.097715
37	50	3.14	720	N1	5	0.064897	0.067552	0.070292	0.071403	0.071704	0.071485	0.071223	0.071394	0.07226	0.073754	0.075581	0.077572	0.079309	0.080748	0.081835	0.082685	0.083454	0.084299	0.085194	0.086136	0.087117	0.08822	0.089247	0.089786	0.090524	0.09145	0.092382	0.093285	0.094099	0.094697	0.094868	0.09464	0.094328	0.094107	0.093972	0.09362	0.093429	0.09346	0.093636	0.093866	0.094057	0.093825	0.093511	0.093226
37	50	3.14	720	N1	6	0.082792	0.086136	0.089303	0.090346	0.089352	0.086912	0.086015	0.086147	0.087179	0.088546	0.090014	0.091396	0.092776	0.093669	0.093732	0.095005	0.096463	0.09716	0.098119	0.0992	0.100202	0.101255	0.102121	0.102293	0.102641	0.103101	0.103233	0.103915	0.105098	0.106631	0.107405	0.107296	0.106959	0.106659	0.10649	0.106479	0.106286	0.105891	0.105611	0.105517	0.105615	0.10554	0.105064	0.104161
37	50	3.14	720	N1	7	0.082638	0.085887	0.088701	0.089667	0.089621	0.088908	0.087974	0.088277	0.090284	0.091578	0.092906	0.094548	0.095796	0.097095	0.09875	0.099892	0.100961	0.102403	0.10321	0.103706	0.104342	0.104706	0.105054	0.105846	0.106643	0.107551	0.109008	0.109887	0.110232	0.11045	0.110395	0.110056	0.109392	0.108841	0.10857	0.108845	0.109071	0.109082	0.10863	0.108429	0.10873	0.108868	0.108742	0.10828
37	50	3.14	720	N1	8	0.066493	0.068207	0.069343	0.071398	0.072359	0.072116	0.072178	0.073153	0.075207	0.076412	0.077413	0.078455	0.079793	0.081241	0.082658	0.083451	0.084357	0.086202	0.086974	0.087333	0.088188	0.0889	0.089575	0.090385	0.091427	0.092557	0.093395	0.094365	0.095411	0.096372	0.096548	0.096044	0.096023	0.096029	0.096059	0.096424	0.096786	0.097045	0.097056	0.096917	0.096711	0.09685	0.096876	0.096619
37	50	3.14	720	N1	9	0.076426	0.078279	0.07865	0.079893	0.080837	0.081316	0.08126	0.081983	0.083967	0.085984	0.087833	0.089292	0.090405	0.091434	0.09258	0.093361	0.094161	0.09537	0.096395	0.097497	0.099092	0.099908	0.100379	0.101253	0.102025	0.102673	0.103196	0.104073	0.105154	0.105965	0.106129	0.10573	0.105532	0.105577	0.105772	0.105569	0.105279	0.105019	0.105143	0.105282	0.105311	0.105579	0.105793	0.105803
37	50	3.14	720	N1	10	0.071933	0.074425	0.076512	0.078231	0.078109	0.076417	0.07639	0.076711	0.076986	0.077503	0.07861	0.080567	0.082583	0.084578	0.086453	0.088358	0.089912	0.09066	0.091405	0.092201	0.093122	0.09374	0.094257	0.095025	0.095795	0.096573	0.097398	0.098449	0.099617	0.100641	0.101068	0.100854	0.100252	0.09975	0.099491	0.099488	0.099653	0.099924	0.100172	0.100105	0.099643	0.099365	0.099244	0.099261
37	50	3.14	720	N1	11	0.069818	0.07147	0.074417	0.076399	0.076157	0.074003	0.07322	0.073866	0.075961	0.077642	0.079462	0.081626	0.08374	0.085352	0.086106	0.086996	0.087999	0.089181	0.090184	0.091102	0.092075	0.092928	0.093623	0.094049	0.094487	0.095017	0.095765	0.096407	0.09703	0.098159	0.098613	0.098242	0.097531	0.096945	0.096662	0.096875	0.096974	0.09686	0.096774	0.096744	0.096785	0.096856	0.096685	0.096194
37	50	3.14	720	N1	12	0.072635	0.073828	0.075106	0.076604	0.07818	0.079595	0.079279	0.080047	0.082791	0.084356	0.085103	0.085007	0.085776	0.087238	0.089311	0.090516	0.091537	0.093002	0.094043	0.094679	0.094925	0.095272	0.095852	0.096961	0.09799	0.098912	0.099818	0.100731	0.101553	0.102017	0.101967	0.101491	0.101083	0.100914	0.101016	0.10131	0.101382	0.1012	0.101156	0.101068	0.10089	0.100795	0.100741	0.100696
37	50	3.14	720	N1	13	0.079227	0.080944	0.081805	0.082241	0.082236	0.082	0.082585	0.083213	0.083696	0.085122	0.086774	0.088299	0.089934	0.091495	0.092846	0.094086	0.095167	0.096023	0.096828	0.097431	0.097587	0.098158	0.098986	0.099854	0.10055	0.101244	0.102433	0.103406	0.104238	0.105522	0.105991	0.10553	0.104808	0.104451	0.104477	0.104182	0.10384	0.103522	0.103342	0.103363	0.103591	0.103837	0.103805	0.103388
37	50	3.14	720	N1	14	0.07537	0.077609	0.079959	0.082142	0.083467	0.08397	0.084666	0.085455	0.086382	0.087687	0.08911	0.09051	0.091476	0.092066	0.09232	0.093088	0.094054	0.094963	0.095984	0.097082	0.098214	0.099373	0.100442	0.101154	0.102158	0.103315	0.104128	0.105126	0.106156	0.106688	0.106536	0.105891	0.10578	0.105782	0.105824	0.105912	0.105944	0.105918	0.105979	0.105991	0.105899	0.105774	0.105481	0.105018
37	50	3.14	720	N1	15	0.075095	0.074503	0.072164	0.071954	0.073477	0.076304	0.078233	0.079686	0.080867	0.08329	0.085125	0.085353	0.08692	0.088734	0.090057	0.091152	0.09187	0.091971	0.092512	0.093319	0.094104	0.095691	0.097491	0.098468	0.09949	0.10041	0.100715	0.100634	0.100517	0.101573	0.101695	0.100793	0.100531	0.100412	0.100389	0.100601	0.100672	0.100553	0.100447	0.100432	0.100521	0.100348	0.100253	0.100319
37	50	3.14	720	N1	16	0.076727	0.077388	0.078159	0.079663	0.081151	0.08244	0.083304	0.084486	0.08627	0.088231	0.089892	0.090917	0.091849	0.092806	0.093891	0.09433	0.094581	0.09501	0.096161	0.097518	0.098393	0.09925	0.099966	0.100298	0.100316	0.100331	0.101038	0.101838	0.102578	0.103003	0.103135	0.102972	0.102387	0.102318	0.102758	0.102707	0.10257	0.102414	0.102199	0.102066	0.102061	0.102013	0.10175	0.101223
37	50	3.14	720	N1	17	0.068661	0.070183	0.072256	0.074279	0.075678	0.076333	0.076185	0.076291	0.077061	0.077431	0.078136	0.079571	0.080576	0.081491	0.082538	0.08383	0.085125	0.086178	0.087083	0.087974	0.089046	0.089929	0.090755	0.091768	0.092677	0.093483	0.094285	0.094776	0.095062	0.095557	0.095839	0.095834	0.095569	0.095466	0.09561	0.095956	0.095972	0.095625	0.095421	0.095248	0.095127	0.095481	0.095794	0.095841
37	50	3.14	720	N1	18	0.067261	0.068848	0.069941	0.07122	0.071323	0.070452	0.071316	0.072764	0.074359	0.075794	0.077141	0.07842	0.080503	0.082557	0.083974	0.085387	0.086885	0.088665	0.089516	0.089937	0.090589	0.091383	0.092265	0.093196	0.093814	0.09424	0.09479	0.095724	0.096921	0.098039	0.09878	0.099028	0.0986	0.09834	0.098358	0.098192	0.098077	0.098021	0.097787	0.097638	0.097661	0.097623	0.09759	0.09757
37	50	3.14	720	N1	19	0.073665	0.076023	0.078722	0.081124	0.082306	0.082314	0.082595	0.082632	0.082402	0.08289	0.08416	0.086364	0.088539	0.090625	0.092522	0.093721	0.094702	0.09591	0.097178	0.098274	0.09889	0.099384	0.099766	0.099972	0.100483	0.101243	0.101969	0.103055	0.10434	0.10532	0.106031	0.106294	0.105298	0.104426	0.103934	0.103391	0.103461	0.104067	0.10402	0.103791	0.103531	0.10316	0.102845	0.102627
37	50	3.14	720	N1	20	0.080136	0.08333	0.08665	0.088401	0.089686	0.090728	0.091354	0.092041	0.093002	0.094001	0.095377	0.097331	0.098422	0.099384	0.100724	0.101803	0.102945	0.104491	0.105671	0.106458	0.106809	0.107271	0.107791	0.108263	0.108793	0.109536	0.11094	0.111687	0.11197	0.1128	0.113139	0.112903	0.112701	0.112213	0.11152	0.111162	0.110988	0.110984	0.111286	0.111421	0.111222	0.111184	0.111064	0.110802
37	50	3.14	720	N1	21	0.077872	0.080661	0.082586	0.083274	0.084106	0.085249	0.085691	0.08605	0.086609	0.087642	0.089127	0.091094	0.092705	0.093964	0.094836	0.095416	0.095816	0.096103	0.096888	0.097802	0.098343	0.098765	0.09925	0.100146	0.100928	0.101741	0.103161	0.103829	0.103953	0.104557	0.104794	0.104591	0.104296	0.104397	0.104826	0.104736	0.104517	0.10428	0.104194	0.104386	0.104829	0.104688	0.104346	0.103961
37	50	3.14	720	N1	22	0.063487	0.065162	0.06707	0.068656	0.069136	0.068617	0.06864	0.06882	0.069172	0.070546	0.072379	0.074412	0.07643	0.07798	0.078714	0.07994	0.081168	0.081972	0.082486	0.08291	0.083479	0.084517	0.085677	0.086312	0.087204	0.088324	0.089447	0.09055	0.091569	0.092393	0.092667	0.092435	0.09219	0.092208	0.092459	0.092439	0.092392	0.092354	0.09226	0.092138	0.092004	0.091869	0.091938	0.092239
37	50	3.14	720	N1	23	0.080061	0.081895	0.083173	0.084855	0.085608	0.085373	0.085059	0.085802	0.087971	0.089522	0.090829	0.091969	0.093722	0.095156	0.095591	0.096149	0.096892	0.097991	0.098859	0.09987	0.101571	0.102964	0.103942	0.104249	0.104393	0.104477	0.104468	0.105493	0.107058	0.107393	0.107488	0.10743	0.106635	0.106484	0.106926	0.106266	0.105822	0.105738	0.105288	0.104931	0.104806	0.104524	0.104405	0.104513
37	50	3.14	720	N1	24	0.078142	0.080477	0.082956	0.08485	0.085498	0.085028	0.084907	0.084997	0.085389	0.086745	0.087945	0.088355	0.08986	0.091422	0.092318	0.093651	0.095053	0.096204	0.097439	0.09857	0.099331	0.100163	0.100847	0.100886	0.101251	0.101909	0.102514	0.103459	0.104644	0.105824	0.106442	0.10636	0.105563	0.104811	0.104333	0.104199	0.104447	0.10494	0.104901	0.104699	0.104471	0.10424	0.104193	0.104353
37	50	3.14	720	N1	25	0.063923	0.06638	0.067719	0.067256	0.066671	0.066505	0.067579	0.069163	0.070875	0.072148	0.073075	0.073648	0.074161	0.074909	0.076137	0.077552	0.079175	0.081085	0.08242	0.083203	0.083448	0.083782	0.084251	0.084945	0.085708	0.086591	0.087777	0.088903	0.089917	0.090795	0.09137	0.091599	0.091353	0.091524	0.092229	0.093045	0.093824	0.09452	0.095115	0.095883	0.096923	0.097917	0.099075	0.100428
37	50	3.14	720	N1	26	0.081804	0.08533	0.089628	0.091385	0.091126	0.089346	0.088027	0.087727	0.088772	0.09047	0.09247	0.094517	0.095887	0.096795	0.09739	0.098612	0.099869	0.100607	0.101265	0.101623	0.101369	0.100909	0.100665	0.101398	0.102559	0.10397	0.10544	0.106402	0.106992	0.107791	0.108383	0.108561	0.10763	0.107229	0.107544	0.107712	0.107778	0.107736	0.10758	0.107642	0.107989	0.107795	0.107454	0.107112
37	50	3.14	720	N1	27	0.076344	0.07865	0.080637	0.082923	0.083985	0.08382	0.084166	0.084525	0.084711	0.084006	0.083724	0.084655	0.086456	0.088603	0.090667	0.092692	0.094142	0.094329	0.09484	0.095542	0.096215	0.097096	0.098085	0.099044	0.099802	0.100403	0.100948	0.101785	0.102827	0.103728	0.104721	0.105525	0.104748	0.10375	0.10295	0.102794	0.102797	0.102877	0.103323	0.103357	0.102747	0.102639	0.102504	0.102189
37	50	3.14	720	N1	28	0.075169	0.077718	0.080395	0.08117	0.082702	0.084945	0.083963	0.083272	0.084291	0.086536	0.088943	0.090841	0.091478	0.092545	0.095274	0.096199	0.096525	0.097195	0.09845	0.09965	0.099888	0.100668	0.101827	0.103158	0.104265	0.105177	0.106112	0.106724	0.107216	0.108454	0.108918	0.108414	0.107532	0.10691	0.10671	0.106807	0.10713	0.107492	0.106924	0.10635	0.106113	0.105679	0.105666	0.106188
37	50	3.14	720	N1	29	0.072777	0.075294	0.078086	0.080926	0.083315	0.085109	0.086032	0.086826	0.087877	0.08951	0.091145	0.092452	0.093167	0.093942	0.095266	0.096531	0.097675	0.098586	0.099431	0.100181	0.100777	0.101423	0.102138	0.103011	0.103529	0.103832	0.10435	0.104957	0.105668	0.106687	0.107271	0.107235	0.106486	0.105914	0.105676	0.10545	0.105248	0.105102	0.105317	0.105354	0.105025	0.104828	0.104586	0.10428
37	50	3.14	720	N1	30	0.082199	0.085109	0.087179	0.088052	0.088509	0.088686	0.087978	0.08757	0.088003	0.089225	0.090787	0.09243	0.0937	0.095095	0.096955	0.097604	0.097829	0.098284	0.098881	0.09953	0.100128	0.100516	0.100896	0.101636	0.102386	0.103173	0.10413	0.105319	0.106434	0.106548	0.106051	0.105138	0.104155	0.103763	0.104011	0.104394	0.104593	0.104527	0.104241	0.103764	0.103166	0.102824	0.102722	0.102843
37	50	3.14	720	N1	31	0.082177	0.084004	0.087047	0.088914	0.089884	0.090129	0.090289	0.091399	0.093706	0.094529	0.09531	0.096736	0.097797	0.098778	0.099856	0.1006	0.101338	0.102411	0.10313	0.10375	0.104638	0.105246	0.105784	0.106689	0.10713	0.107254	0.107539	0.10812	0.108967	0.110117	0.110654	0.110437	0.109792	0.10923	0.108969	0.109375	0.109589	0.109477	0.109432	0.109144	0.108557	0.10832	0.108057	0.107672
37	50	3.14	720	N1	32	0.077025	0.077268	0.077322	0.079684	0.081074	0.081201	0.082389	0.08414	0.086161	0.086766	0.087229	0.088202	0.089434	0.091041	0.093088	0.094461	0.095604	0.096936	0.097275	0.097167	0.097338	0.097646	0.09811	0.098794	0.099591	0.100423	0.101116	0.10203	0.10299	0.103409	0.103381	0.103061	0.103019	0.103236	0.10361	0.103643	0.103662	0.103722	0.103756	0.103845	0.103988	0.103834	0.103694	0.103655
37	50	3.14	720	N2	1	0.073253	0.075569	0.077267	0.079075	0.079589	0.078838	0.078366	0.07858	0.079655	0.080394	0.081721	0.084134	0.085564	0.086711	0.088024	0.088833	0.089473	0.090238	0.090931	0.091789	0.093175	0.093933	0.094506	0.095748	0.096464	0.096805	0.097322	0.098265	0.099449	0.100349	0.100675	0.100367	0.099487	0.098742	0.098336	0.098319	0.098409	0.098545	0.098863	0.099014	0.098883	0.098942	0.098754	0.098206
37	50	3.14	720	N2	2	0.065677	0.06785	0.070064	0.070094	0.069541	0.068879	0.068814	0.068828	0.068812	0.069503	0.070824	0.072808	0.0746	0.076224	0.077654	0.078557	0.07935	0.080446	0.081412	0.082299	0.083191	0.083952	0.084599	0.085104	0.085831	0.086769	0.08775	0.089301	0.091059	0.091943	0.091731	0.090611	0.089592	0.089151	0.089274	0.089225	0.089237	0.089335	0.089545	0.089603	0.089408	0.089174	0.088958	0.088797
37	50	3.14	720	N2	3	0.082342	0.084517	0.086291	0.087706	0.088428	0.088425	0.087433	0.087691	0.089941	0.091224	0.092542	0.094289	0.095097	0.095717	0.096671	0.097209	0.097701	0.098505	0.099126	0.099694	0.100397	0.100958	0.10146	0.102024	0.102754	0.103581	0.104274	0.105379	0.106732	0.107906	0.108015	0.107092	0.10614	0.105632	0.105619	0.105689	0.105581	0.105279	0.105124	0.105052	0.105029	0.104852	0.1046	0.104289
37	50	3.14	720	N2	4	0.082251	0.084643	0.086852	0.087686	0.088212	0.088615	0.088228	0.089018	0.091622	0.093701	0.095225	0.09598	0.09674	0.097704	0.099044	0.09965	0.100321	0.10187	0.103206	0.104058	0.104046	0.104272	0.104533	0.104379	0.10464	0.105371	0.106543	0.107712	0.108767	0.109699	0.109527	0.10834	0.107338	0.107177	0.107724	0.107547	0.107298	0.107069	0.106674	0.10643	0.106413	0.106003	0.105513	0.105066
37	50	3.14	720	N2	5	0.070744	0.073101	0.075976	0.077461	0.078068	0.078044	0.078155	0.078586	0.079414	0.079892	0.080846	0.082758	0.084756	0.086667	0.088318	0.08965	0.090929	0.092466	0.093365	0.093861	0.094254	0.094813	0.095315	0.095285	0.095616	0.09627	0.096906	0.097973	0.099276	0.1003	0.100344	0.099501	0.098849	0.098775	0.099208	0.099303	0.099239	0.099032	0.098596	0.098351	0.098444	0.098427	0.098346	0.098177
37	50	3.14	720	N2	6	0.082459	0.086335	0.088835	0.090007	0.089524	0.087941	0.088368	0.090103	0.092744	0.094277	0.094998	0.094888	0.094654	0.094792	0.09573	0.097454	0.099278	0.100487	0.101863	0.103047	0.10355	0.10358	0.103631	0.104571	0.105761	0.107094	0.108548	0.109587	0.110067	0.109573	0.10884	0.108175	0.108004	0.10829	0.108825	0.108751	0.10851	0.108228	0.1081	0.108171	0.108402	0.108117	0.107818	0.107661
37	50	3.14	720	N2	7	0.087002	0.090655	0.093828	0.095141	0.095653	0.095672	0.095211	0.095634	0.097427	0.099033	0.100518	0.101809	0.103091	0.104349	0.105575	0.106342	0.10708	0.10825	0.108822	0.109156	0.109769	0.109967	0.109992	0.110236	0.110653	0.111118	0.111254	0.11209	0.113365	0.114215	0.11408	0.113052	0.112171	0.111393	0.110836	0.110878	0.110956	0.110958	0.111058	0.110921	0.110427	0.10982	0.109193	0.108615
37	50	3.14	720	N2	8	0.079555	0.082587	0.086578	0.088395	0.089208	0.089298	0.088789	0.088593	0.08916	0.090247	0.091888	0.094125	0.096258	0.098325	0.100301	0.101049	0.101294	0.101662	0.101884	0.102256	0.103191	0.104065	0.104793	0.105175	0.105778	0.106497	0.106884	0.107775	0.108954	0.109698	0.109565	0.108712	0.108303	0.108105	0.108065	0.108048	0.107974	0.107834	0.107697	0.107635	0.107655	0.107481	0.107176	0.106751
37	50	3.14	720	N2	9	0.077626	0.08108	0.083662	0.085544	0.086418	0.086471	0.086801	0.087556	0.088803	0.089905	0.090837	0.09153	0.092264	0.093282	0.094781	0.096369	0.097847	0.099008	0.099482	0.099588	0.099727	0.100092	0.100535	0.100784	0.10113	0.101468	0.101417	0.10185	0.102646	0.103332	0.103475	0.10305	0.102388	0.102019	0.10197	0.101734	0.101445	0.101137	0.100911	0.100719	0.100562	0.100667	0.100626	0.100294
37	50	3.14	720	N2	10	0.08853	0.091405	0.093232	0.09503	0.094473	0.091915	0.091836	0.093135	0.095413	0.097668	0.099402	0.100208	0.101765	0.102975	0.103064	0.103059	0.103352	0.104504	0.105081	0.105349	0.105674	0.106075	0.106475	0.106728	0.107024	0.107338	0.10748	0.108322	0.109584	0.110334	0.110333	0.10966	0.10899	0.10837	0.107864	0.107571	0.107401	0.107309	0.107221	0.107015	0.106653	0.106397	0.106087	0.105652
37	50	3.14	720	N2	11	0.087696	0.089755	0.091771	0.094213	0.095872	0.096761	0.098357	0.100501	0.102965	0.103548	0.103975	0.10514	0.106679	0.107981	0.108579	0.109994	0.111503	0.112488	0.112744	0.112782	0.113283	0.113753	0.114082	0.113993	0.114312	0.115019	0.115852	0.116979	0.118247	0.119306	0.119681	0.11934	0.118664	0.117882	0.117186	0.117131	0.116744	0.115935	0.115419	0.114975	0.114567	0.114502	0.114385	0.114039
37	50	3.14	720	N2	12	0.075756	0.079289	0.081936	0.082373	0.082159	0.081811	0.081996	0.082997	0.084854	0.086371	0.087762	0.089061	0.090265	0.091351	0.092302	0.093186	0.094165	0.09546	0.09632	0.096848	0.0972	0.097261	0.097126	0.096859	0.097045	0.097685	0.098612	0.100011	0.101485	0.10187	0.101541	0.100671	0.099602	0.098881	0.09859	0.098382	0.098452	0.098729	0.098715	0.098487	0.098078	0.097651	0.097395	0.097331
37	50	3.14	720	N2	13	0.072798	0.075254	0.078351	0.081637	0.082192	0.080087	0.078963	0.079687	0.082538	0.084295	0.085877	0.087606	0.089919	0.091466	0.091248	0.091818	0.092571	0.093042	0.093732	0.094322	0.094344	0.094652	0.095295	0.096407	0.097727	0.099078	0.100154	0.101115	0.101936	0.102549	0.102634	0.102204	0.101528	0.101242	0.101364	0.101265	0.10112	0.100981	0.100974	0.101193	0.101604	0.101472	0.101144	0.100756
37	50	3.14	720	N2	14	0.065369	0.068769	0.071827	0.073234	0.074294	0.075283	0.075959	0.07711	0.078963	0.080158	0.08147	0.083274	0.08441	0.085284	0.086163	0.086883	0.087738	0.089098	0.089723	0.090208	0.0914	0.092193	0.092648	0.092829	0.092919	0.092897	0.092551	0.092824	0.093582	0.094319	0.094605	0.094291	0.093167	0.092436	0.092287	0.09222	0.092361	0.092615	0.092365	0.092167	0.092184	0.09177	0.091361	0.091111
37	50	3.14	720	N2	15	0.07464	0.077238	0.080639	0.08382	0.085413	0.085334	0.084696	0.084186	0.084297	0.08564	0.08751	0.089547	0.091107	0.092255	0.093015	0.093843	0.094504	0.094721	0.095445	0.096399	0.097213	0.097857	0.098283	0.098313	0.098592	0.099038	0.099226	0.100041	0.101263	0.10221	0.10215	0.101101	0.09986	0.099198	0.099185	0.099163	0.09921	0.099295	0.099305	0.099245	0.099091	0.098639	0.09822	0.097956
37	50	3.14	720	N2	16	0.081509	0.082634	0.083387	0.083081	0.083705	0.085378	0.086216	0.087022	0.088061	0.089258	0.090457	0.091561	0.092618	0.093629	0.094597	0.095729	0.09685	0.097801	0.098523	0.099064	0.099476	0.099932	0.100337	0.100453	0.100886	0.101611	0.102469	0.103099	0.103593	0.104452	0.104751	0.104387	0.103773	0.10323	0.102887	0.102883	0.102801	0.102591	0.102568	0.102466	0.102207	0.102072	0.101897	0.101611
37	50	3.14	720	N2	17	0.062312	0.065121	0.06829	0.069494	0.069006	0.067309	0.066614	0.067274	0.069363	0.070696	0.072454	0.07521	0.07729	0.078982	0.080436	0.081325	0.082206	0.083662	0.084919	0.086114	0.087469	0.088443	0.089146	0.08972	0.09019	0.090802	0.09214	0.093423	0.094497	0.095172	0.095236	0.094847	0.094843	0.095072	0.095413	0.09544	0.095199	0.0948	0.094838	0.095029	0.095252	0.095406	0.095226	0.094666
37	50	3.14	720	N2	18	0.081859	0.083053	0.08318	0.085602	0.085547	0.082914	0.082595	0.083443	0.085157	0.087658	0.089566	0.090006	0.09204	0.09376	0.093836	0.094754	0.096018	0.097303	0.098607	0.099872	0.101035	0.101843	0.102543	0.103571	0.104598	0.10548	0.105937	0.106466	0.106917	0.106574	0.106435	0.106529	0.105925	0.105572	0.105557	0.105368	0.105097	0.104808	0.104837	0.104917	0.10492	0.104718	0.104218	0.103452
37	50	3.14	720	N2	19	0.075386	0.075986	0.075606	0.0768	0.077168	0.076731	0.078431	0.080788	0.083088	0.083894	0.084321	0.084923	0.086184	0.087467	0.08831	0.089496	0.09085	0.092284	0.093306	0.09412	0.095007	0.095746	0.096425	0.097183	0.098032	0.098942	0.099866	0.10064	0.101259	0.101818	0.101826	0.101299	0.100739	0.100275	0.09994	0.099656	0.099365	0.099106	0.099234	0.09944	0.099596	0.099787	0.09976	0.099418
37	50	3.14	720	N2	20	0.081345	0.08351	0.083119	0.082266	0.081226	0.080298	0.080162	0.081098	0.083108	0.084857	0.086176	0.086834	0.087241	0.087951	0.089411	0.091014	0.092304	0.092657	0.09391	0.095493	0.096615	0.097728	0.098839	0.099971	0.10096	0.101804	0.102534	0.103187	0.103755	0.10428	0.104207	0.103534	0.102709	0.10227	0.102322	0.102643	0.103215	0.103924	0.104305	0.104297	0.103859	0.103081	0.10247	0.102253
37	50	3.14	720	N2	21	0.05976	0.061651	0.063017	0.064582	0.065229	0.064923	0.064502	0.064762	0.066077	0.067919	0.069778	0.071313	0.073409	0.075278	0.076331	0.076396	0.076298	0.076837	0.077928	0.07935	0.080845	0.082071	0.083081	0.083942	0.08466	0.085439	0.086766	0.088105	0.089168	0.089205	0.088681	0.087955	0.088015	0.088596	0.089405	0.089403	0.089145	0.088793	0.088594	0.08868	0.089041	0.088894	0.088652	0.088454
37	50	3.14	720	N2	22	0.071851	0.07522	0.078604	0.078018	0.077256	0.077001	0.07612	0.076378	0.078323	0.079779	0.081395	0.083415	0.084797	0.085853	0.086787	0.087676	0.088649	0.089868	0.091054	0.092238	0.093481	0.094594	0.095502	0.096017	0.096521	0.09696	0.097014	0.097753	0.099003	0.100134	0.100515	0.10009	0.099262	0.098865	0.098995	0.099082	0.099238	0.099402	0.099134	0.098978	0.09911	0.098984	0.098725	0.098365
37	50	3.14	720	N2	23	0.081668	0.08202	0.082501	0.084276	0.084629	0.083666	0.085692	0.087261	0.087236	0.088136	0.088885	0.089012	0.091511	0.094276	0.095788	0.096876	0.09752	0.09763	0.098344	0.099091	0.099059	0.099377	0.099914	0.100436	0.101133	0.102037	0.103104	0.105062	0.107383	0.108404	0.108569	0.108039	0.107118	0.106483	0.106255	0.106153	0.106045	0.105908	0.10588	0.105764	0.105522	0.105662	0.10572	0.105516
37	50	3.14	720	N2	24	0.075122	0.077216	0.079251	0.080385	0.081089	0.081481	0.08148	0.081849	0.082926	0.084426	0.086077	0.087701	0.089213	0.090479	0.091383	0.091874	0.092241	0.092758	0.093472	0.094265	0.094974	0.095848	0.096688	0.097113	0.097586	0.098142	0.098759	0.099338	0.099987	0.101269	0.101747	0.101224	0.100218	0.099577	0.099497	0.099861	0.100074	0.099995	0.099607	0.099375	0.099451	0.099236	0.098857	0.098369
37	50	3.14	720	N2	25	0.070793	0.073612	0.075659	0.075557	0.074683	0.073665	0.074112	0.07559	0.077791	0.079034	0.080196	0.081675	0.082794	0.08374	0.084644	0.086005	0.087515	0.088948	0.089546	0.089914	0.090863	0.091875	0.092742	0.093016	0.093675	0.094505	0.094709	0.095374	0.096334	0.096904	0.096843	0.0963	0.096215	0.096192	0.096155	0.09605	0.096031	0.096085	0.095927	0.095775	0.095701	0.095538	0.095557	0.095809
37	50	3.14	720	N2	26	0.076143	0.079659	0.084221	0.086439	0.087749	0.088136	0.085224	0.083694	0.085273	0.086194	0.08738	0.089173	0.091549	0.093667	0.094863	0.095157	0.095113	0.095284	0.095149	0.095092	0.095605	0.096803	0.098237	0.099168	0.099953	0.100538	0.100616	0.101412	0.102724	0.103818	0.103862	0.102978	0.102588	0.102539	0.102602	0.101696	0.10093	0.100538	0.10052	0.100756	0.101102	0.100855	0.100467	0.100103
37	50	3.14	720	N2	27	0.079983	0.083222	0.085709	0.08581	0.084942	0.083844	0.084696	0.086837	0.089767	0.090759	0.091739	0.093658	0.094087	0.094218	0.094884	0.09566	0.096498	0.097351	0.097921	0.098521	0.099614	0.100034	0.100336	0.101558	0.102555	0.10337	0.104426	0.105034	0.105364	0.106207	0.106424	0.105937	0.105476	0.104909	0.104361	0.104391	0.10451	0.104597	0.104588	0.104539	0.104458	0.104184	0.104008	0.103996
37	50	3.14	720	N2	28	0.080721	0.08321	0.085957	0.088868	0.090542	0.09093	0.091369	0.092119	0.093344	0.094579	0.095856	0.097159	0.097877	0.098698	0.100108	0.100671	0.101162	0.102321	0.103239	0.104082	0.105122	0.105494	0.105573	0.106009	0.106325	0.106547	0.106797	0.107251	0.107847	0.108485	0.108499	0.107911	0.107533	0.107106	0.106674	0.106592	0.10648	0.106279	0.106151	0.10592	0.105535	0.105209	0.104898	0.104586
37	50	3.14	720	N2	29	0.066801	0.067461	0.068558	0.069665	0.070686	0.071542	0.07184	0.072539	0.073964	0.075078	0.076179	0.077382	0.078937	0.080466	0.08168	0.082691	0.083551	0.08429	0.085142	0.08604	0.08691	0.087397	0.087766	0.08847	0.089185	0.09002	0.091345	0.092513	0.093388	0.093746	0.093589	0.093037	0.092531	0.092257	0.092233	0.092259	0.092412	0.092663	0.09286	0.092915	0.092792	0.092612	0.0924	0.092171
37	50	3.14	720	N2	30	0.066283	0.067911	0.069162	0.070673	0.071684	0.072159	0.072547	0.073721	0.075925	0.077464	0.078383	0.078567	0.079892	0.081229	0.081793	0.082739	0.083997	0.085631	0.087029	0.087933	0.087951	0.08846	0.08908	0.08905	0.089492	0.090288	0.090914	0.091578	0.092316	0.093386	0.093544	0.092777	0.09225	0.091937	0.091853	0.09199	0.091727	0.09107	0.090869	0.090802	0.090761	0.090746	0.090589	0.090261
37	50	3.14	720	N2	31	0.07553	0.078235	0.083238	0.087485	0.089433	0.089174	0.089426	0.089952	0.090801	0.091741	0.092925	0.094444	0.096265	0.097878	0.098884	0.099624	0.100372	0.101451	0.10234	0.102937	0.103099	0.103319	0.103505	0.103418	0.103724	0.104349	0.104944	0.105807	0.106744	0.107214	0.106879	0.105934	0.10554	0.105449	0.10553	0.105376	0.105009	0.104473	0.104002	0.103706	0.103622	0.103507	0.103275	0.102895
37	50	3.14	720	N2	32	0.092434	0.095504	0.098339	0.100829	0.102323	0.102621	0.100823	0.099851	0.100924	0.102641	0.104627	0.106578	0.108552	0.110275	0.11154	0.112853	0.113928	0.114425	0.115451	0.116578	0.117209	0.11791	0.118329	0.11764	0.117619	0.118141	0.118509	0.118819	0.119266	0.120732	0.1211	0.120284	0.120098	0.119564	0.118666	0.11806	0.117684	0.117514	0.117438	0.117366	0.117233	0.116931	0.116533	0.116081
37	50	3.14	720	N3	1	0.067449	0.068523	0.069479	0.070559	0.070495	0.069462	0.069912	0.071276	0.073277	0.074603	0.075911	0.077496	0.07889	0.080126	0.08121	0.081964	0.082657	0.083538	0.084748	0.086002	0.086916	0.087826	0.088701	0.089465	0.090245	0.091044	0.091799	0.092891	0.094092	0.094625	0.094819	0.094773	0.094563	0.094647	0.094987	0.094915	0.094732	0.094489	0.094142	0.093862	0.093736	0.093845	0.093934	0.093859
37	50	3.14	720	N3	2	0.069688	0.072712	0.074789	0.07408	0.073389	0.073235	0.072587	0.073175	0.075508	0.077231	0.079062	0.081274	0.083077	0.084592	0.085875	0.086687	0.087438	0.088556	0.089461	0.090205	0.090853	0.091707	0.092644	0.093445	0.094259	0.095196	0.096532	0.097557	0.098319	0.099288	0.099438	0.09873	0.097873	0.097447	0.097523	0.097707	0.097732	0.097568	0.09745	0.097471	0.097646	0.097578	0.097538	0.097606
37	50	3.14	720	N3	3	0.074253	0.077261	0.079513	0.080239	0.080315	0.080097	0.080159	0.081048	0.08294	0.084825	0.086325	0.087128	0.088907	0.090839	0.092338	0.09297	0.093318	0.09391	0.094669	0.09531	0.095427	0.095895	0.096584	0.097267	0.098084	0.09902	0.100091	0.10074	0.100982	0.101023	0.100565	0.099731	0.099191	0.099042	0.099252	0.099538	0.099608	0.0994	0.098951	0.098646	0.098635	0.098566	0.098388	0.098064
37	50	3.14	720	N3	4	0.083875	0.089049	0.093175	0.098149	0.099264	0.096402	0.093859	0.092956	0.094384	0.09621	0.09791	0.099026	0.100532	0.101781	0.10232	0.102984	0.103944	0.105492	0.10694	0.108093	0.108723	0.108706	0.108484	0.108811	0.109029	0.109464	0.111045	0.112874	0.1145	0.114851	0.114427	0.113491	0.112594	0.112157	0.112165	0.112044	0.111836	0.11153	0.111111	0.110539	0.109886	0.10998	0.109937	0.10943
37	50	3.14	720	N3	5	0.093578	0.099609	0.104223	0.103055	0.101992	0.101797	0.098591	0.096496	0.097115	0.09892	0.101062	0.102943	0.104201	0.105729	0.108161	0.108621	0.10849	0.108957	0.109558	0.109998	0.109872	0.109785	0.10982	0.110161	0.110336	0.110607	0.111668	0.113229	0.114811	0.115124	0.114639	0.113604	0.112599	0.111913	0.111569	0.111282	0.110876	0.110325	0.109734	0.109324	0.109177	0.109056	0.108863	0.108499
37	50	3.14	720	N3	6	0.076505	0.079278	0.081427	0.083648	0.084492	0.084083	0.084729	0.085601	0.086489	0.087819	0.089245	0.090594	0.09221	0.093758	0.094987	0.095942	0.096659	0.09712	0.097878	0.098717	0.099355	0.099708	0.100027	0.100776	0.101462	0.102064	0.102624	0.103392	0.104173	0.104282	0.104228	0.104054	0.103437	0.10286	0.102443	0.102167	0.102099	0.102194	0.102193	0.10193	0.101378	0.101168	0.10093	0.100525
37	50	3.14	720	N3	7	0.066687	0.068869	0.070283	0.070383	0.070151	0.069863	0.069581	0.069695	0.070413	0.071941	0.0733	0.07391	0.075436	0.077339	0.07925	0.080309	0.080867	0.081134	0.081697	0.082475	0.083365	0.084013	0.084541	0.085139	0.085885	0.086653	0.087084	0.087866	0.08882	0.089335	0.089014	0.088023	0.087439	0.087349	0.087701	0.088079	0.088229	0.088092	0.087658	0.087327	0.087269	0.087261	0.087261	0.087227
37	50	3.14	720	N3	8	0.064745	0.066436	0.068348	0.070548	0.071962	0.072519	0.073052	0.073874	0.075104	0.07593	0.076807	0.077955	0.078858	0.07973	0.080728	0.082289	0.083804	0.084644	0.085517	0.086353	0.087056	0.087468	0.087776	0.088269	0.088971	0.089814	0.090613	0.091614	0.092595	0.092776	0.092918	0.093034	0.092357	0.092027	0.092129	0.091869	0.091773	0.091891	0.091961	0.092003	0.092037	0.092345	0.092434	0.092098
37	50	3.14	720	N3	9	0.076457	0.079254	0.081351	0.082405	0.082121	0.080991	0.082056	0.083752	0.085481	0.087104	0.088517	0.089622	0.090774	0.091822	0.092663	0.093439	0.094426	0.096001	0.096963	0.097553	0.098104	0.098604	0.099056	0.099441	0.099875	0.100403	0.10109	0.101943	0.10287	0.103749	0.103781	0.10301	0.102394	0.102105	0.10213	0.102096	0.102041	0.101948	0.101744	0.101532	0.101349	0.101072	0.100972	0.101101
37	50	3.14	720	N3	10	0.073375	0.075882	0.079049	0.081263	0.082586	0.083193	0.084118	0.084991	0.085735	0.08659	0.08766	0.089044	0.090813	0.092708	0.094523	0.096081	0.097294	0.098046	0.097916	0.09748	0.097481	0.097761	0.098218	0.098677	0.099448	0.100406	0.101235	0.101922	0.102438	0.102773	0.102444	0.101518	0.100676	0.100188	0.100084	0.1001	0.100242	0.100383	0.099854	0.099181	0.098613	0.098436	0.098269	0.097962
37	50	3.14	720	N3	11	0.082189	0.085475	0.088916	0.089592	0.088455	0.08627	0.085957	0.087481	0.090631	0.092165	0.093467	0.09513	0.09695	0.098581	0.099751	0.100786	0.101782	0.102887	0.10342	0.103579	0.103586	0.104315	0.105271	0.105585	0.105958	0.106373	0.106629	0.106934	0.107369	0.108349	0.108356	0.107288	0.106158	0.105506	0.105413	0.105557	0.105508	0.105156	0.104417	0.103844	0.103657	0.103424	0.103532	0.103971
37	50	3.14	720	N3	12	0.074982	0.07837	0.081485	0.083222	0.083373	0.08238	0.082818	0.083987	0.085647	0.087333	0.088828	0.089953	0.091539	0.093288	0.094985	0.095885	0.096459	0.097108	0.097626	0.098158	0.098894	0.09973	0.100755	0.102273	0.103046	0.10331	0.103835	0.104863	0.106151	0.107029	0.107163	0.106476	0.104868	0.104003	0.104093	0.104272	0.104442	0.104518	0.104323	0.104078	0.103877	0.10365	0.103492	0.103397
37	50	3.14	720	N3	13	0.075829	0.078333	0.082162	0.083991	0.084419	0.0838	0.083429	0.083803	0.085168	0.086767	0.088613	0.090663	0.092047	0.093094	0.094017	0.094489	0.094963	0.095924	0.096574	0.097083	0.097695	0.098239	0.098735	0.099207	0.099664	0.100172	0.100875	0.101731	0.102596	0.103155	0.103044	0.102262	0.101078	0.100379	0.100265	0.100109	0.100271	0.100641	0.100233	0.099765	0.099495	0.099124	0.098807	0.098589
37	50	3.14	720	N3	14	0.079244	0.082128	0.084823	0.087418	0.0885	0.088212	0.089107	0.089788	0.089896	0.090789	0.091895	0.09297	0.094133	0.095224	0.096143	0.098237	0.100164	0.100509	0.10174	0.10307	0.103375	0.103998	0.104708	0.105	0.105831	0.107052	0.108144	0.10904	0.109806	0.110845	0.110936	0.11009	0.109479	0.109169	0.109218	0.109674	0.109972	0.109998	0.10987	0.10961	0.109254	0.108902	0.1087	0.108678
37	50	3.14	720	N3	15	0.072148	0.075389	0.078521	0.079854	0.079261	0.077112	0.075103	0.075114	0.07779	0.0798	0.081965	0.084549	0.086562	0.088014	0.088865	0.088738	0.088911	0.090819	0.091995	0.092698	0.093327	0.0936	0.093785	0.094341	0.094935	0.095525	0.095997	0.097231	0.098903	0.099994	0.100109	0.099278	0.098135	0.096831	0.095686	0.095753	0.09611	0.096496	0.096693	0.096376	0.095515	0.095371	0.095395	0.095351
37	50	3.14	720	N3	16	0.082724	0.086791	0.090772	0.092728	0.092731	0.091166	0.089679	0.089502	0.091147	0.092868	0.094751	0.096733	0.098554	0.100283	0.101948	0.102814	0.103572	0.104917	0.105952	0.106593	0.106705	0.107185	0.107815	0.108145	0.108911	0.110033	0.111162	0.112534	0.113969	0.115075	0.114941	0.113695	0.112771	0.11222	0.111986	0.111534	0.111223	0.111097	0.111079	0.11104	0.110894	0.110456	0.110059	0.109824
37	50	3.14	720	N3	17	0.075442	0.079877	0.085006	0.086404	0.086003	0.084464	0.082855	0.082681	0.084529	0.086498	0.088424	0.090063	0.091595	0.092769	0.093412	0.094441	0.095705	0.097154	0.098422	0.09956	0.100654	0.101455	0.102072	0.102631	0.103397	0.104286	0.105014	0.105973	0.106958	0.107258	0.10719	0.106843	0.106258	0.105883	0.105753	0.105494	0.105338	0.105298	0.105235	0.105089	0.104838	0.104671	0.10437	0.103883
37	50	3.14	720	N3	18	0.071119	0.071543	0.072326	0.071587	0.071027	0.071227	0.07364	0.076606	0.079282	0.080726	0.081824	0.083021	0.08429	0.08524	0.085589	0.08644	0.087695	0.089406	0.090744	0.091723	0.092385	0.092722	0.092747	0.092318	0.092475	0.093242	0.094455	0.095621	0.096635	0.0975	0.097307	0.096214	0.095756	0.09549	0.095373	0.095559	0.095403	0.094883	0.094719	0.094679	0.09466	0.094363	0.094023	0.093732
37	50	3.14	720	N3	19	0.072967	0.075328	0.077179	0.076513	0.07531	0.074224	0.074226	0.075613	0.07831	0.080057	0.081214	0.081809	0.082787	0.083816	0.084678	0.085556	0.086581	0.08795	0.089011	0.089878	0.090711	0.091515	0.092257	0.092837	0.093568	0.094478	0.095572	0.096762	0.097788	0.097856	0.097576	0.097171	0.096944	0.096916	0.09702	0.096901	0.096742	0.096609	0.096736	0.096726	0.096447	0.096328	0.096114	0.095742
37	50	3.14	720	N3	20	0.066507	0.069434	0.071716	0.071981	0.07185	0.071743	0.071717	0.072603	0.074622	0.076186	0.077554	0.078765	0.080196	0.081414	0.082096	0.082407	0.082706	0.083363	0.084397	0.085502	0.086283	0.086815	0.087194	0.087583	0.087708	0.087762	0.088176	0.089221	0.090568	0.091218	0.091527	0.091499	0.090861	0.090205	0.089664	0.089133	0.088802	0.088694	0.088768	0.088829	0.088774	0.088606	0.088299	0.087848
37	50	3.14	720	N3	21	0.075162	0.077599	0.079692	0.081031	0.081543	0.081444	0.081901	0.082735	0.083945	0.085707	0.087421	0.088731	0.090034	0.091694	0.093978	0.094938	0.09546	0.096319	0.096723	0.096932	0.097299	0.097719	0.09822	0.098853	0.099666	0.100589	0.101442	0.10252	0.103658	0.104349	0.104514	0.104167	0.103432	0.102832	0.102479	0.102226	0.102075	0.10203	0.102225	0.102362	0.102306	0.102097	0.101836	0.101561
37	50	3.14	720	N3	22	0.082198	0.08469	0.086976	0.08906	0.08984	0.089401	0.089349	0.089805	0.090877	0.092105	0.093415	0.094737	0.096195	0.097605	0.09882	0.099424	0.10003	0.10127	0.102279	0.103208	0.104297	0.104999	0.105487	0.106044	0.106537	0.107017	0.107587	0.108382	0.109329	0.110329	0.110588	0.11005	0.109241	0.1088	0.108778	0.108641	0.108384	0.108018	0.107647	0.10757	0.107866	0.107912	0.107846	0.107677
37	50	3.14	720	N3	23	0.073644	0.076589	0.080947	0.084134	0.085649	0.08538	0.082969	0.081519	0.082358	0.083954	0.085816	0.087571	0.089779	0.092023	0.093984	0.095106	0.095798	0.096371	0.097226	0.098002	0.098192	0.09852	0.098964	0.09944	0.100368	0.101538	0.102301	0.103641	0.105304	0.106417	0.10663	0.106043	0.105472	0.105152	0.105058	0.104682	0.104299	0.103956	0.103603	0.103355	0.103221	0.10269	0.102609	0.103181
37	50	3.14	720	N3	24	0.078583	0.081344	0.083189	0.08307	0.082437	0.08166	0.08046	0.080848	0.08347	0.085651	0.087588	0.089184	0.089792	0.090216	0.091054	0.09183	0.092632	0.093526	0.094517	0.095619	0.096902	0.097368	0.097472	0.097986	0.098423	0.098766	0.098979	0.099791	0.101022	0.10214	0.102322	0.101565	0.10072	0.100151	0.099986	0.100292	0.100436	0.100336	0.100427	0.100453	0.100317	0.100012	0.099682	0.099382
37	50	3.14	720	N3	25	0.071209	0.073644	0.076587	0.077169	0.077679	0.078357	0.077542	0.077109	0.077803	0.07904	0.080278	0.081149	0.081763	0.082366	0.083149	0.083801	0.084506	0.085471	0.086145	0.086536	0.086641	0.086889	0.087209	0.087429	0.088017	0.088855	0.089593	0.090217	0.090689	0.090974	0.090633	0.089784	0.08936	0.08897	0.088533	0.087927	0.087552	0.087456	0.087491	0.087349	0.086914	0.08656	0.086259	0.086012
37	50	3.14	720	N3	26	0.09088	0.093172	0.095788	0.099854	0.101351	0.100084	0.09972	0.100132	0.101332	0.101757	0.102651	0.104683	0.106562	0.108116	0.109157	0.109986	0.1105	0.110533	0.110839	0.111432	0.112336	0.113138	0.113905	0.114729	0.11582	0.117008	0.117843	0.118743	0.11956	0.119791	0.119277	0.118129	0.116887	0.116153	0.116004	0.116051	0.116148	0.116176	0.115648	0.115331	0.115495	0.115523	0.115464	0.115262
37	50	3.14	720	N3	27	0.072321	0.075741	0.079717	0.081141	0.081913	0.082408	0.082334	0.082451	0.08314	0.084501	0.086172	0.087961	0.089709	0.091445	0.093163	0.093988	0.094477	0.095098	0.095901	0.096822	0.097784	0.098792	0.099666	0.100051	0.1003	0.10058	0.101163	0.102014	0.102996	0.103799	0.104124	0.10397	0.103662	0.103431	0.103297	0.103039	0.10274	0.102441	0.102277	0.102298	0.102512	0.102758	0.102753	0.102373
37	50	3.14	720	N3	28	0.081978	0.085409	0.088664	0.091489	0.092072	0.090615	0.090159	0.090933	0.093098	0.095453	0.097835	0.100053	0.102444	0.104074	0.104249	0.104725	0.105195	0.105389	0.106315	0.107651	0.108974	0.110264	0.111389	0.112087	0.112612	0.113196	0.114272	0.115797	0.117332	0.117592	0.117174	0.116284	0.115143	0.114528	0.114558	0.114909	0.115126	0.115117	0.115117	0.114753	0.113993	0.114084	0.11408	0.113648
37	50	3.14	720	N3	29	0.094554	0.098205	0.101017	0.103284	0.105141	0.106269	0.103854	0.102241	0.103156	0.104518	0.106263	0.108257	0.110855	0.113067	0.114141	0.115207	0.116455	0.118268	0.118713	0.11831	0.117714	0.117677	0.118073	0.11874	0.119501	0.120569	0.122669	0.123783	0.124046	0.124419	0.124326	0.123707	0.122583	0.122069	0.122198	0.121815	0.121912	0.122542	0.123013	0.123145	0.122809	0.121895	0.121202	0.121041
37	50	3.14	720	N3	30	0.078165	0.08235	0.086908	0.088279	0.087769	0.08617	0.086252	0.087614	0.09005	0.091967	0.093804	0.095683	0.096382	0.096745	0.097388	0.09825	0.099357	0.100805	0.101821	0.102788	0.104282	0.105067	0.105366	0.105467	0.105749	0.106143	0.10622	0.107501	0.10955	0.110909	0.111073	0.110117	0.108976	0.108113	0.107698	0.107802	0.108008	0.108186	0.108269	0.108129	0.107759	0.107691	0.107579	0.10728
37	50	3.14	720	N3	31	0.080571	0.083815	0.085822	0.086364	0.086203	0.085651	0.085076	0.085146	0.086113	0.0871	0.088152	0.089247	0.090757	0.092627	0.094808	0.096069	0.09688	0.097604	0.098044	0.098378	0.098849	0.099181	0.099513	0.100117	0.10059	0.100967	0.101402	0.102126	0.102892	0.102915	0.102402	0.101505	0.10064	0.10005	0.099774	0.099631	0.099684	0.099882	0.099949	0.099856	0.099591	0.099289	0.09905	0.098857
37	50	3.14	720	N3	32	0.084991	0.087964	0.089223	0.088956	0.08807	0.0871	0.087452	0.089055	0.09174	0.093683	0.095479	0.097331	0.09842	0.099103	0.099633	0.100272	0.101222	0.102802	0.103872	0.104631	0.105362	0.106028	0.106605	0.107016	0.107472	0.108025	0.108756	0.109468	0.11005	0.110238	0.110064	0.109638	0.109401	0.109034	0.108548	0.108209	0.108104	0.108236	0.108605	0.10856	0.107892	0.107558	0.107234	0.106839
37	50	3.14	720	N4	1	0.084738	0.086026	0.088006	0.089673	0.091867	0.094484	0.095977	0.097274	0.098702	0.100157	0.100818	0.100162	0.101363	0.103021	0.104189	0.105869	0.107338	0.107837	0.108441	0.108945	0.109047	0.109097	0.109119	0.109103	0.109355	0.10976	0.109917	0.110639	0.111642	0.111952	0.111579	0.110725	0.110251	0.110246	0.110618	0.110891	0.110463	0.109397	0.108798	0.108567	0.10868	0.108831	0.108756	0.108365
37	50	3.14	720	N4	2	0.078826	0.080063	0.08271	0.084209	0.085421	0.086394	0.086394	0.086886	0.088454	0.09034	0.092344	0.094288	0.095407	0.096124	0.096729	0.096955	0.097206	0.097913	0.098595	0.09913	0.099377	0.099308	0.099095	0.098994	0.098976	0.09904	0.099188	0.099403	0.099559	0.09927	0.098817	0.098341	0.0981	0.098291	0.098763	0.098664	0.098384	0.098017	0.097647	0.097336	0.097119	0.096976	0.096825	0.096625
37	50	3.14	720	N4	3	0.074798	0.075926	0.076903	0.078408	0.080138	0.081998	0.083867	0.085402	0.08654	0.088326	0.089919	0.090875	0.092293	0.09371	0.094811	0.095663	0.09644	0.097339	0.097836	0.098058	0.098136	0.098819	0.09984	0.100798	0.101674	0.102496	0.103427	0.103748	0.103627	0.103693	0.103889	0.104161	0.10423	0.104213	0.104173	0.104304	0.10429	0.104124	0.104182	0.104131	0.103903	0.104152	0.104383	0.1044
37	50	3.14	720	N4	4	0.07428	0.075775	0.077799	0.079684	0.081867	0.084306	0.086383	0.088168	0.089704	0.091369	0.09299	0.094478	0.095316	0.095967	0.096775	0.097753	0.098782	0.099745	0.100787	0.101677	0.102087	0.102603	0.103127	0.103448	0.10387	0.104501	0.105599	0.106267	0.106549	0.10683	0.106806	0.106546	0.106555	0.106638	0.106711	0.106596	0.106277	0.105823	0.105623	0.105508	0.105417	0.105351	0.105214	0.104963
37	50	3.14	720	N4	5	0.07421	0.076013	0.079159	0.082049	0.084893	0.087496	0.088708	0.089477	0.090186	0.090561	0.09114	0.09225	0.093189	0.094265	0.095686	0.097178	0.098471	0.099217	0.100168	0.101264	0.102439	0.103153	0.103653	0.104338	0.105097	0.105797	0.106172	0.106273	0.106235	0.106421	0.106663	0.10694	0.107368	0.107411	0.107047	0.106713	0.106386	0.106083	0.10581	0.10568	0.105732	0.105868	0.105884	0.105682
37	50	3.14	720	N4	6	0.086668	0.088573	0.090687	0.093279	0.094898	0.095417	0.095703	0.096599	0.098454	0.100397	0.101831	0.102318	0.103938	0.105475	0.106072	0.106502	0.106954	0.107679	0.108266	0.108724	0.109054	0.109543	0.110112	0.11062	0.111174	0.111737	0.112227	0.1125	0.112597	0.112651	0.112653	0.112552	0.112097	0.111637	0.111285	0.11113	0.11124	0.111549	0.111657	0.111565	0.111283	0.111146	0.110988	0.110752
37	50	3.14	720	N4	7	0.083935	0.086745	0.089467	0.091779	0.092546	0.092051	0.09334	0.09483	0.09595	0.096656	0.097702	0.099556	0.101266	0.102731	0.103837	0.104783	0.105768	0.107054	0.107783	0.108328	0.109239	0.109534	0.109537	0.109753	0.110241	0.11089	0.111382	0.112166	0.11301	0.113148	0.112607	0.111645	0.11136	0.111314	0.11137	0.111284	0.111126	0.110952	0.111064	0.111195	0.111205	0.110847	0.110427	0.110078
37	50	3.14	720	N4	8	0.058987	0.060835	0.063271	0.066341	0.067579	0.067007	0.067932	0.068845	0.069341	0.070446	0.071712	0.072943	0.074485	0.076153	0.077806	0.078925	0.079885	0.081039	0.081909	0.082686	0.083629	0.084632	0.085598	0.086356	0.087007	0.087612	0.088315	0.088783	0.089091	0.089593	0.089799	0.089732	0.089933	0.090164	0.090377	0.0906	0.090547	0.090233	0.090048	0.089967	0.09	0.090178	0.090102	0.08964
37	50	3.14	720	N4	9	0.098894	0.099602	0.098569	0.100031	0.101875	0.103723	0.105812	0.107616	0.108856	0.109197	0.109453	0.110095	0.11101	0.111889	0.112497	0.113205	0.114088	0.115318	0.115857	0.115922	0.1158	0.115623	0.115569	0.115993	0.116377	0.116774	0.117512	0.117757	0.11758	0.117335	0.117194	0.117094	0.116477	0.115948	0.115604	0.115297	0.114824	0.114229	0.114077	0.113887	0.113498	0.113228	0.113021	0.112882
37	50	3.14	720	N4	10	0.068967	0.071187	0.073083	0.075337	0.0771	0.07821	0.078665	0.078888	0.079146	0.0798	0.080911	0.082574	0.084397	0.086274	0.088094	0.089396	0.090543	0.09191	0.092463	0.092634	0.092997	0.0935	0.094138	0.094967	0.095599	0.096122	0.096834	0.097575	0.098325	0.099127	0.099627	0.099672	0.098884	0.098346	0.098238	0.098191	0.098236	0.098299	0.097937	0.097725	0.097858	0.097838	0.0977	0.097434
37	50	3.14	720	N4	11	0.081976	0.084773	0.087717	0.089758	0.091046	0.091762	0.092703	0.093798	0.095069	0.096569	0.098074	0.099443	0.100468	0.101178	0.101593	0.102175	0.102857	0.10362	0.104319	0.105035	0.105874	0.106823	0.107679	0.108023	0.108537	0.109238	0.110028	0.110653	0.111075	0.111331	0.110875	0.109853	0.109309	0.109369	0.109939	0.110432	0.110535	0.110245	0.109991	0.10993	0.110122	0.110204	0.110131	0.109908
37	50	3.14	720	N4	12	0.092556	0.09462	0.098146	0.101109	0.103227	0.104397	0.104404	0.104725	0.105987	0.107395	0.109058	0.110993	0.111919	0.112556	0.113396	0.113364	0.113167	0.113456	0.113982	0.114579	0.115062	0.115042	0.114898	0.115336	0.11543	0.115428	0.116152	0.116713	0.117059	0.117299	0.117222	0.116822	0.116214	0.115762	0.115461	0.114833	0.114376	0.114177	0.114151	0.114187	0.11418	0.113735	0.113187	0.1127
37	50	3.14	720	N4	13	0.063271	0.065856	0.068485	0.07075	0.072477	0.073674	0.074453	0.075538	0.077198	0.078609	0.080026	0.081549	0.083063	0.084766	0.086785	0.087805	0.088563	0.089726	0.090703	0.091603	0.092588	0.093407	0.094075	0.094583	0.095057	0.095536	0.096045	0.096675	0.097394	0.098241	0.09835	0.09779	0.09776	0.097699	0.097565	0.097677	0.097362	0.096653	0.096537	0.096659	0.096891	0.097175	0.097151	0.096698
37	50	3.14	720	N4	14	0.078951	0.081328	0.08447	0.086543	0.087905	0.088617	0.08844	0.088842	0.090413	0.092121	0.093872	0.095545	0.097147	0.098624	0.099925	0.100804	0.101616	0.102735	0.103544	0.104105	0.104503	0.104937	0.105264	0.105146	0.105341	0.10582	0.106372	0.10672	0.106928	0.107403	0.107095	0.106069	0.105637	0.105268	0.10494	0.104987	0.104905	0.104647	0.104608	0.104519	0.104295	0.104152	0.104025	0.103879
37	50	3.14	720	N4	15	0.073178	0.075605	0.077441	0.078348	0.079037	0.079736	0.080582	0.082246	0.084836	0.086452	0.087592	0.088393	0.089068	0.08982	0.090818	0.091771	0.092928	0.094613	0.095677	0.096417	0.097271	0.09756	0.097677	0.098312	0.098942	0.099626	0.100641	0.101608	0.102343	0.10235	0.10208	0.101744	0.101781	0.101802	0.101722	0.101538	0.101319	0.101103	0.101002	0.100945	0.100915	0.100979	0.101132	0.101315
37	50	3.14	720	N4	16	0.087724	0.090161	0.092832	0.093806	0.093102	0.09132	0.0919	0.092925	0.093847	0.096359	0.098816	0.100318	0.10183	0.102738	0.102621	0.103123	0.103888	0.104662	0.1058	0.107041	0.108051	0.108779	0.10924	0.109386	0.109505	0.109751	0.110343	0.111492	0.112828	0.113231	0.113145	0.112726	0.112264	0.111861	0.111567	0.111381	0.111457	0.111778	0.112135	0.112333	0.112268	0.112063	0.111434	0.110371
37	50	3.14	720	N4	17	0.08359	0.087367	0.090512	0.091015	0.091089	0.091177	0.090466	0.091376	0.094643	0.096882	0.09886	0.100778	0.101595	0.102499	0.104346	0.104744	0.105157	0.107028	0.108383	0.109445	0.110557	0.111343	0.111996	0.11287	0.11355	0.114125	0.114924	0.115505	0.115929	0.116592	0.116659	0.116149	0.115935	0.115761	0.115617	0.115633	0.115535	0.115318	0.115307	0.115278	0.115169	0.115238	0.115198	0.114946
37	50	3.14	720	N4	18	0.09455	0.097478	0.100606	0.10274	0.102783	0.101174	0.101929	0.102492	0.1022	0.10401	0.105921	0.106923	0.108324	0.1101	0.112265	0.114101	0.11521	0.114931	0.11586	0.11702	0.117026	0.117616	0.118288	0.118047	0.11826	0.118739	0.118668	0.119101	0.119882	0.120511	0.119789	0.117931	0.117013	0.116945	0.117527	0.11783	0.117703	0.117213	0.117044	0.117029	0.117109	0.117148	0.11691	0.116336
37	50	3.14	720	N4	19	0.083382	0.085888	0.087435	0.089169	0.089773	0.089295	0.089219	0.089995	0.091733	0.092605	0.093547	0.095004	0.096652	0.098132	0.099155	0.100036	0.100939	0.102087	0.10282	0.103289	0.103705	0.103906	0.104179	0.105051	0.106018	0.107163	0.108922	0.10996	0.110351	0.110555	0.110983	0.111597	0.111705	0.111693	0.111723	0.112099	0.112791	0.11376	0.114931	0.115945	0.116679	0.117665	0.118747	0.119895
37	50	3.14	720	N4	20	0.079081	0.081422	0.083012	0.084145	0.084452	0.084086	0.083957	0.084945	0.087266	0.088498	0.08993	0.092173	0.093559	0.094366	0.094747	0.095138	0.095756	0.096924	0.097752	0.098447	0.099323	0.099799	0.099991	0.1	0.100306	0.100998	0.102208	0.103224	0.104034	0.104946	0.105034	0.104319	0.10373	0.103464	0.103565	0.10393	0.104021	0.103779	0.10363	0.103278	0.10269	0.102594	0.102644	0.102692
37	50	3.14	720	N4	21	0.100482	0.103869	0.107809	0.112093	0.113467	0.112006	0.111984	0.113142	0.115271	0.115125	0.114821	0.115435	0.117984	0.120429	0.121238	0.121894	0.122611	0.123727	0.124393	0.124784	0.125105	0.126148	0.127151	0.126695	0.126267	0.125938	0.125397	0.125806	0.126892	0.127741	0.127883	0.127169	0.125448	0.124318	0.12403	0.123929	0.123927	0.123876	0.12313	0.122446	0.122094	0.121519	0.121168	0.12115
37	50	3.14	720	N4	22	0.078278	0.081029	0.083887	0.086277	0.087682	0.088097	0.087972	0.087827	0.088008	0.088962	0.090253	0.091674	0.093293	0.09473	0.095696	0.09685	0.097843	0.098315	0.098788	0.099256	0.099694	0.100219	0.100704	0.100896	0.101147	0.101496	0.101924	0.102615	0.1034	0.103788	0.103673	0.103099	0.102334	0.101805	0.101594	0.101588	0.101381	0.100987	0.101102	0.10117	0.101011	0.101099	0.10107	0.100803
37	50	3.14	720	N4	23	0.090716	0.093378	0.095794	0.097242	0.09791	0.098031	0.098486	0.099611	0.10146	0.102624	0.103471	0.104114	0.105363	0.106921	0.108592	0.110244	0.111886	0.113572	0.114387	0.114507	0.1141	0.114446	0.11511	0.1153	0.115823	0.116688	0.117844	0.118409	0.11858	0.119343	0.11924	0.118187	0.11713	0.116413	0.116071	0.115723	0.115479	0.115334	0.115218	0.115171	0.115151	0.114619	0.114164	0.113986
37	50	3.14	720	N4	24	0.08009	0.083217	0.085796	0.087473	0.08882	0.089934	0.09034	0.091187	0.09292	0.094807	0.096443	0.097524	0.099093	0.100742	0.102192	0.103421	0.104443	0.105229	0.106091	0.106835	0.107195	0.107451	0.107593	0.107535	0.107673	0.108045	0.108599	0.109596	0.110815	0.111647	0.111829	0.111433	0.111089	0.110893	0.110764	0.110112	0.109495	0.10908	0.109197	0.10937	0.109366	0.109033	0.108647	0.108315
37	50	3.14	720	N4	25	0.088899	0.092332	0.094978	0.096229	0.096157	0.095264	0.096052	0.097693	0.099828	0.101541	0.103065	0.104462	0.10613	0.107676	0.108818	0.110077	0.111279	0.112294	0.112778	0.113049	0.113528	0.113994	0.114403	0.114627	0.115168	0.115968	0.116798	0.117548	0.118135	0.118367	0.118128	0.11755	0.117306	0.116962	0.116517	0.116351	0.116036	0.115557	0.11537	0.115254	0.115121	0.114863	0.114603	0.114364
37	50	3.14	720	N4	26	0.076055	0.078351	0.08054	0.082459	0.08306	0.082524	0.083065	0.084082	0.085416	0.087139	0.088503	0.089035	0.08976	0.090588	0.09149	0.092405	0.093189	0.093673	0.093945	0.09427	0.095011	0.095617	0.096198	0.096937	0.097879	0.098884	0.09958	0.100661	0.101891	0.10244	0.102345	0.101664	0.100528	0.100073	0.100387	0.1006	0.100935	0.10128	0.100821	0.100254	0.099871	0.099659	0.099494	0.099297
37	50	3.14	720	N4	27	0.085514	0.088626	0.090785	0.092489	0.092073	0.089965	0.090541	0.091286	0.091456	0.092912	0.094586	0.095956	0.097258	0.098553	0.099893	0.101107	0.102257	0.103434	0.103868	0.103933	0.104132	0.104302	0.104574	0.105187	0.105935	0.10684	0.108073	0.109003	0.109585	0.109842	0.109788	0.109447	0.108782	0.108378	0.108299	0.108164	0.108188	0.108335	0.108219	0.107959	0.10761	0.107276	0.107249	0.107622
37	50	3.14	720	N4	28	0.085444	0.088726	0.090589	0.089113	0.088677	0.089796	0.089413	0.089978	0.092184	0.093255	0.094263	0.095667	0.096802	0.098149	0.100032	0.100597	0.100757	0.101297	0.101851	0.102393	0.102896	0.103354	0.103634	0.103438	0.103247	0.103202	0.103408	0.104475	0.106109	0.107538	0.107895	0.107111	0.105798	0.104828	0.104475	0.104883	0.105217	0.105318	0.105473	0.105421	0.105116	0.105147	0.104999	0.104529
37	50	3.14	720	N4	29	0.076437	0.078913	0.081226	0.081953	0.081971	0.08169	0.082226	0.083446	0.085161	0.08572	0.085896	0.086018	0.086072	0.086379	0.087184	0.087729	0.088366	0.08946	0.090214	0.090836	0.09164	0.091999	0.092024	0.091805	0.091901	0.092224	0.092305	0.093364	0.094954	0.09554	0.095341	0.094573	0.094045	0.093737	0.093608	0.093385	0.093062	0.092681	0.092536	0.092465	0.092391	0.092189	0.091884	0.091492
37	50	3.14	720	N4	30	0.090058	0.093612	0.096563	0.098216	0.098668	0.098293	0.098801	0.100344	0.102789	0.103246	0.103779	0.105424	0.105567	0.105176	0.104924	0.105696	0.107111	0.109009	0.109658	0.109861	0.110748	0.111033	0.111037	0.111229	0.111988	0.11317	0.114329	0.115892	0.11745	0.117689	0.117138	0.116211	0.116177	0.116438	0.116663	0.115875	0.115137	0.114643	0.114144	0.113843	0.113801	0.113883	0.113684	0.113038
37	50	3.14	720	N4	31	0.098815	0.101016	0.102836	0.105041	0.106817	0.10798	0.108284	0.108422	0.10879	0.110193	0.110863	0.10977	0.110521	0.111989	0.113428	0.114229	0.115013	0.11643	0.117082	0.11732	0.117591	0.118497	0.119401	0.119075	0.119127	0.119505	0.119584	0.120778	0.12258	0.123308	0.122761	0.121248	0.120413	0.119953	0.119687	0.118829	0.118569	0.118978	0.119147	0.11888	0.118072	0.116959	0.116405	0.116704
37	50	3.14	720	N4	32	0.084072	0.08622	0.088553	0.089438	0.089902	0.090357	0.092086	0.093613	0.094451	0.096034	0.097265	0.097543	0.097558	0.098006	0.099434	0.100045	0.100656	0.102038	0.103276	0.104348	0.105277	0.105343	0.105173	0.10587	0.106534	0.107213	0.108249	0.109238	0.109882	0.109259	0.108507	0.10795	0.107831	0.107698	0.107381	0.106595	0.105769	0.105076	0.104989	0.104965	0.104822	0.105148	0.105109	0.104447
[truncated: 2,058 more columns]
