# Supplementary material for: Future heatwave conditions inhibit CO2 ‐induced stomatal closure in wheat
Source: New Phytol. 2025 Nov 16;249(3):1234–52. doi: 10.1111/nph.70722 (PMC12780326; doi:10.1111/nph.70722)
Supplement: Supplementary file 4 — Dataset S3 Hyperspectral data of flag leaves of plants grown at 25°C. [file NPH-249-1234-s005.csv]

Temperature	RH	VPD	CO2	Fertiliser	Replicate	400	401	402	403	404	405	406	407	408	409	410	411	412	413	414	415	416	417	418	419	420	421	422	423	424	425	426	427	428	429	430	431	432	433	434	435	436	437	438	439	440	441	442	443
25	60	1.28	450	N1	1	0.07668	0.075639	0.076833	0.077611	0.078526	0.079654	0.081275	0.082826	0.084051	0.085036	0.085646	0.0858	0.087324	0.089266	0.090961	0.092707	0.094266	0.095352	0.096723	0.098056	0.098874	0.100241	0.101749	0.102654	0.10355	0.104558	0.105916	0.106625	0.106902	0.1077	0.108226	0.108483	0.109283	0.109578	0.109291	0.109091	0.108866	0.108701	0.109142	0.109778	0.110407	0.110793	0.110878	0.110708
25	60	1.28	450	N1	2	0.05819	0.058912	0.061312	0.063133	0.064513	0.065521	0.066844	0.067731	0.067981	0.068545	0.069249	0.070074	0.071641	0.073981	0.077127	0.080136	0.082505	0.083541	0.084448	0.084959	0.084628	0.084707	0.085451	0.087463	0.089509	0.091289	0.092458	0.093415	0.093948	0.092901	0.092912	0.094186	0.094903	0.095625	0.096302	0.096302	0.096699	0.097467	0.096991	0.09647	0.09639	0.096681	0.097271	0.098035
25	60	1.28	450	N1	3	0.111014	0.113538	0.117912	0.120215	0.120815	0.120157	0.12084	0.12074	0.119419	0.12034	0.122678	0.126222	0.127465	0.128476	0.130677	0.131607	0.132307	0.133747	0.134485	0.134985	0.135894	0.136697	0.137517	0.138611	0.139609	0.140499	0.14141	0.141751	0.14174	0.142175	0.142551	0.142911	0.143925	0.144655	0.144919	0.144875	0.144645	0.14429	0.14383	0.143646	0.143897	0.144383	0.144845	0.145119
25	60	1.28	450	N1	4	0.107169	0.107018	0.107161	0.10706	0.10762	0.10882	0.109281	0.110557	0.113166	0.11597	0.118501	0.120374	0.121827	0.1233	0.125128	0.12613	0.126753	0.127313	0.128265	0.12945	0.130629	0.132269	0.134233	0.136437	0.138015	0.138885	0.139118	0.138552	0.137695	0.138089	0.138557	0.138933	0.139646	0.139975	0.140025	0.141049	0.141696	0.141718	0.141144	0.140893	0.141313	0.141494	0.141674	0.141807
25	60	1.28	450	N1	5	0.080796	0.081465	0.082796	0.08292	0.083255	0.084073	0.085398	0.086676	0.08771	0.089282	0.090559	0.091076	0.092052	0.093663	0.096073	0.097881	0.09977	0.102424	0.104633	0.106085	0.106317	0.106975	0.107939	0.109139	0.10942	0.109303	0.11032	0.111099	0.111659	0.11243	0.113239	0.113942	0.114014	0.114128	0.114446	0.115001	0.115551	0.115965	0.11581	0.11552	0.115293	0.115216	0.115313	0.115534
25	60	1.28	450	N1	6	0.069339	0.070658	0.073028	0.075752	0.077401	0.077882	0.078458	0.079782	0.082088	0.083961	0.085641	0.08717	0.08944	0.092019	0.094598	0.096626	0.09833	0.099875	0.101249	0.102331	0.102934	0.103665	0.104614	0.105973	0.107492	0.108867	0.109481	0.109791	0.109928	0.110039	0.110493	0.111324	0.112376	0.112733	0.112442	0.112716	0.112853	0.112844	0.113477	0.113837	0.113612	0.113583	0.113527	0.113433
25	60	1.28	450	N1	7	0.072896	0.074996	0.076183	0.07705	0.077381	0.077254	0.077103	0.076999	0.077114	0.078117	0.080339	0.084098	0.087939	0.091005	0.092568	0.093804	0.09431	0.093525	0.094018	0.09542	0.097241	0.098938	0.100406	0.101444	0.102212	0.102815	0.10343	0.104141	0.10485	0.105112	0.10593	0.107098	0.106672	0.106355	0.106512	0.107089	0.107918	0.108704	0.107895	0.107078	0.106927	0.107419	0.107989	0.108311
25	60	1.28	450	N1	8	0.100929	0.103651	0.104997	0.103673	0.10289	0.10332	0.104701	0.106032	0.106854	0.107416	0.108555	0.110816	0.112359	0.114108	0.116686	0.118526	0.11993	0.121087	0.121629	0.121919	0.122416	0.123185	0.124159	0.12527	0.126356	0.127347	0.128253	0.128126	0.12737	0.1274	0.127422	0.127544	0.129009	0.129834	0.129815	0.130139	0.129926	0.129244	0.129421	0.129795	0.13015	0.130831	0.131167	0.130888
25	60	1.28	450	N1	9	0.08315	0.08615	0.086641	0.083989	0.082702	0.083608	0.085555	0.087451	0.088789	0.090556	0.092285	0.093751	0.095181	0.096958	0.099362	0.100669	0.101056	0.100385	0.100849	0.101972	0.103069	0.104608	0.106527	0.108936	0.110384	0.11088	0.110704	0.110804	0.111271	0.11205	0.113354	0.114969	0.115761	0.116799	0.118205	0.119574	0.120594	0.121243	0.121777	0.122405	0.12335	0.12557	0.128083	0.130462
25	60	1.28	450	N1	10	0.075406	0.078168	0.081845	0.083077	0.083794	0.084374	0.084441	0.085767	0.088813	0.090244	0.091353	0.092675	0.093941	0.094695	0.094587	0.094125	0.094202	0.095909	0.097237	0.098329	0.099424	0.100158	0.100918	0.102509	0.103405	0.103944	0.105253	0.106799	0.108164	0.108063	0.108172	0.108553	0.107693	0.107216	0.107354	0.107493	0.107954	0.108607	0.108385	0.108028	0.107864	0.108194	0.108684	0.109135
25	60	1.28	450	N1	11	0.060087	0.061453	0.063561	0.064969	0.066547	0.068098	0.067225	0.066805	0.067963	0.069525	0.071321	0.073179	0.074341	0.075349	0.076602	0.078499	0.080457	0.081913	0.083146	0.084122	0.084786	0.085123	0.085469	0.086376	0.087805	0.089456	0.090752	0.091292	0.091328	0.091704	0.091894	0.091827	0.091608	0.091307	0.091189	0.092306	0.093646	0.094836	0.09506	0.09461	0.093703	0.093282	0.093422	0.0941
25	60	1.28	450	N1	12	0.094826	0.095097	0.092215	0.088547	0.087071	0.088169	0.090071	0.09124	0.091062	0.09176	0.092917	0.094465	0.09668	0.098798	0.100236	0.101694	0.103204	0.104886	0.105864	0.106615	0.107779	0.109073	0.110304	0.111065	0.112226	0.11351	0.114045	0.114624	0.115337	0.116299	0.117182	0.117805	0.117784	0.117405	0.116851	0.116488	0.116812	0.117747	0.11823	0.118584	0.118874	0.118838	0.118979	0.119454
25	60	1.28	450	N1	13	0.088155	0.088466	0.091633	0.094215	0.096327	0.097989	0.099841	0.101268	0.102024	0.102058	0.10213	0.10271	0.104104	0.105311	0.105602	0.107637	0.110494	0.113563	0.115458	0.116828	0.118563	0.120233	0.121634	0.122321	0.123131	0.124042	0.124725	0.125851	0.127234	0.128279	0.128513	0.128053	0.127859	0.128196	0.128942	0.129114	0.129513	0.130175	0.130374	0.13051	0.130691	0.13056	0.130152	0.129559
25	60	1.28	450	N1	14	0.072224	0.073767	0.073356	0.071439	0.071926	0.075085	0.077392	0.07923	0.080552	0.081176	0.082027	0.083684	0.08624	0.088828	0.090776	0.092594	0.094136	0.09526	0.095825	0.096239	0.09704	0.097923	0.098835	0.099737	0.100241	0.100692	0.102027	0.103132	0.104099	0.105628	0.106757	0.107194	0.106543	0.106082	0.106157	0.106955	0.107578	0.107828	0.107756	0.107595	0.107487	0.107653	0.107806	0.107865
25	60	1.28	450	N1	15	0.075075	0.0779	0.081373	0.084456	0.085643	0.085347	0.088262	0.09064	0.091093	0.090567	0.090761	0.092799	0.094489	0.096017	0.097446	0.099459	0.101286	0.102141	0.102572	0.103212	0.104917	0.106527	0.107887	0.108751	0.109114	0.109096	0.108849	0.109232	0.110152	0.111183	0.112192	0.112939	0.112595	0.112285	0.112303	0.112759	0.113421	0.11407	0.113711	0.113352	0.113416	0.113947	0.114179	0.113763
25	60	1.28	450	N1	16	0.078173	0.079221	0.079279	0.077019	0.075512	0.075472	0.077165	0.079049	0.080272	0.079591	0.079565	0.081688	0.083059	0.084789	0.087598	0.089584	0.091053	0.092147	0.092905	0.093873	0.09581	0.097502	0.099137	0.101184	0.102423	0.102875	0.102785	0.102958	0.103344	0.10354	0.103669	0.103738	0.103707	0.10353	0.103388	0.104096	0.104922	0.105624	0.10573	0.105584	0.105363	0.105392	0.105612	0.105942
25	60	1.28	450	N1	17	0.080308	0.080875	0.080215	0.080025	0.080981	0.082936	0.083896	0.084953	0.086415	0.087666	0.087971	0.086818	0.087647	0.089491	0.091728	0.093651	0.095283	0.096533	0.097916	0.099212	0.100099	0.101118	0.102168	0.103049	0.104022	0.105001	0.105675	0.106737	0.108072	0.109192	0.110183	0.111017	0.111642	0.111685	0.111273	0.111296	0.111424	0.111568	0.111498	0.111481	0.111648	0.112175	0.112761	0.113239
25	60	1.28	450	N1	18	0.095051	0.09593	0.097078	0.099602	0.100303	0.099344	0.102036	0.104291	0.104729	0.105845	0.106993	0.10796	0.110659	0.113634	0.11584	0.118556	0.120764	0.121423	0.12109	0.120468	0.120376	0.121847	0.124189	0.126417	0.128212	0.129412	0.12968	0.130151	0.130929	0.132113	0.132877	0.133081	0.132906	0.133245	0.134151	0.134971	0.135256	0.134924	0.134002	0.13336	0.133414	0.134127	0.134782	0.135019
25	60	1.28	450	N1	19	0.078787	0.078436	0.077914	0.078345	0.079595	0.081343	0.081837	0.082277	0.083062	0.083214	0.084551	0.088176	0.090626	0.092549	0.094311	0.096245	0.097984	0.099151	0.099995	0.100762	0.101807	0.102193	0.102528	0.103909	0.105443	0.107024	0.108766	0.109409	0.10918	0.1089	0.108992	0.109471	0.109849	0.109854	0.109555	0.109635	0.109497	0.109177	0.109593	0.110095	0.110485	0.11151	0.111825	0.11099
25	60	1.28	450	N1	20	0.097447	0.097965	0.096536	0.094671	0.094091	0.09505	0.096612	0.098335	0.099881	0.100708	0.101742	0.103521	0.105207	0.107666	0.111489	0.113335	0.114194	0.114742	0.115491	0.116139	0.116227	0.116739	0.11752	0.118381	0.11887	0.119183	0.11987	0.12074	0.121577	0.121723	0.121881	0.122062	0.12145	0.121697	0.122896	0.123861	0.124528	0.124764	0.123935	0.1231	0.122764	0.123204	0.123601	0.123609
25	60	1.28	450	N1	21	0.097581	0.099744	0.100953	0.099942	0.100363	0.102553	0.103674	0.104931	0.106663	0.108323	0.10976	0.110833	0.111649	0.112783	0.114666	0.115837	0.116797	0.118014	0.118039	0.118294	0.12076	0.12274	0.124469	0.126502	0.127689	0.12799	0.127378	0.127789	0.128847	0.128863	0.128634	0.128432	0.12878	0.129227	0.129613	0.129667	0.129754	0.129946	0.130246	0.130375	0.130219	0.129896	0.129745	0.129888
25	60	1.28	450	N1	22	0.081107	0.08216	0.082871	0.082976	0.08198	0.080347	0.081129	0.083586	0.087217	0.089356	0.091007	0.092539	0.093349	0.093771	0.094058	0.094777	0.095746	0.096858	0.097793	0.098992	0.101101	0.102855	0.104245	0.105208	0.10606	0.106789	0.107138	0.108456	0.110265	0.110711	0.111218	0.11185	0.111509	0.11147	0.11188	0.11208	0.112581	0.113264	0.11277	0.11236	0.112559	0.113366	0.114052	0.114319
25	60	1.28	450	N1	23	0.083091	0.085019	0.087636	0.086939	0.086489	0.086855	0.087009	0.087018	0.087085	0.089373	0.091695	0.092879	0.094695	0.096384	0.09742	0.098036	0.098667	0.099782	0.100888	0.10218	0.103946	0.105615	0.107347	0.109515	0.111381	0.112803	0.113657	0.113987	0.113929	0.11374	0.11364	0.113733	0.114198	0.114517	0.114651	0.115017	0.115109	0.114922	0.114994	0.115262	0.115692	0.116073	0.116061	0.115574
25	60	1.28	450	N1	24	0.086511	0.087659	0.088535	0.090211	0.091007	0.091011	0.092837	0.094858	0.096399	0.097165	0.097439	0.097358	0.098926	0.101132	0.103277	0.105968	0.108371	0.109632	0.109962	0.109791	0.109628	0.109897	0.11071	0.112439	0.113927	0.115097	0.116172	0.116393	0.115982	0.115512	0.116	0.117391	0.118368	0.118827	0.118758	0.11833	0.118223	0.118488	0.118436	0.118442	0.118591	0.118364	0.118189	0.118202
25	60	1.28	450	N1	25	0.07706	0.078567	0.083095	0.084677	0.08537	0.08553	0.085022	0.085049	0.086115	0.087302	0.089339	0.092657	0.095528	0.098044	0.100203	0.10203	0.103627	0.105103	0.105992	0.10655	0.107122	0.107363	0.107657	0.108714	0.109851	0.111017	0.112258	0.113581	0.114769	0.115036	0.115539	0.11638	0.116808	0.117287	0.117788	0.117787	0.117617	0.117397	0.11738	0.117531	0.117814	0.11798	0.117792	0.117218
25	60	1.28	450	N1	26	0.064032	0.066908	0.069528	0.069869	0.070701	0.072373	0.073435	0.074229	0.07486	0.075532	0.076157	0.076705	0.077587	0.078905	0.080755	0.082838	0.085136	0.087725	0.088853	0.089436	0.090714	0.091936	0.093214	0.094832	0.096085	0.096976	0.097669	0.098281	0.098827	0.099224	0.099903	0.100761	0.100884	0.100955	0.101213	0.102187	0.102541	0.102164	0.102066	0.102093	0.102245	0.102682	0.10277	0.102294
25	60	1.28	450	N1	27	0.074395	0.075488	0.078118	0.081032	0.083391	0.085027	0.086424	0.086963	0.086477	0.085619	0.085154	0.085651	0.087802	0.090579	0.0932	0.095703	0.097511	0.097838	0.098988	0.10032	0.100909	0.101959	0.103068	0.10344	0.104187	0.10523	0.106153	0.106932	0.107706	0.109081	0.109705	0.109467	0.109238	0.108812	0.108481	0.109625	0.110676	0.111246	0.111069	0.110513	0.109858	0.110119	0.110647	0.111096
25	60	1.28	450	N1	28	0.078614	0.078806	0.07829	0.077816	0.078085	0.079128	0.080193	0.081268	0.082236	0.08257	0.082722	0.082939	0.084546	0.086773	0.089065	0.090856	0.092507	0.09435	0.095986	0.097339	0.098276	0.099699	0.101227	0.102255	0.102508	0.102465	0.103268	0.104479	0.105806	0.106431	0.107196	0.108206	0.109176	0.109883	0.110165	0.10952	0.109047	0.108951	0.108939	0.109023	0.109191	0.10949	0.109737	0.109844
25	60	1.28	450	N1	29	0.070883	0.072554	0.072878	0.071702	0.070676	0.0704	0.072246	0.074028	0.074912	0.076419	0.077427	0.077331	0.07838	0.079381	0.079519	0.080397	0.08163	0.082925	0.08499	0.086922	0.087444	0.08876	0.090251	0.090807	0.091103	0.091484	0.092677	0.093365	0.093633	0.094017	0.094702	0.095562	0.095759	0.095955	0.096177	0.095886	0.095774	0.095914	0.095842	0.095808	0.095922	0.096389	0.096761	0.096831
25	60	1.28	450	N1	30	0.074935	0.075668	0.071689	0.068199	0.066787	0.067477	0.067235	0.068345	0.071478	0.074946	0.077588	0.078523	0.078927	0.079934	0.082442	0.084103	0.085466	0.086953	0.087948	0.088675	0.089399	0.090573	0.092219	0.09455	0.096444	0.097854	0.099093	0.099018	0.098107	0.097835	0.098486	0.099878	0.100828	0.101218	0.101171	0.10143	0.102006	0.102753	0.102659	0.102522	0.10263	0.102565	0.102915	0.103779
25	60	1.28	450	N1	31	0.068894	0.069495	0.070557	0.071335	0.073339	0.076389	0.077666	0.07876	0.080107	0.080102	0.080329	0.081676	0.083817	0.085832	0.086987	0.087102	0.087524	0.089739	0.091678	0.093132	0.093752	0.09592	0.098661	0.100357	0.101409	0.102254	0.10403	0.104197	0.103532	0.105145	0.106712	0.107725	0.108083	0.108448	0.108833	0.108591	0.10814	0.107611	0.107129	0.107176	0.107873	0.10816	0.108551	0.109133
25	60	1.28	450	N1	32	0.081051	0.082655	0.084876	0.086746	0.088428	0.089978	0.091869	0.092656	0.092054	0.093463	0.095065	0.096023	0.098284	0.101271	0.104581	0.106928	0.108472	0.109159	0.109783	0.110488	0.11142	0.112837	0.114442	0.115782	0.116841	0.117538	0.117616	0.117944	0.118819	0.121116	0.123263	0.124671	0.124481	0.123806	0.123164	0.123702	0.123846	0.123385	0.123005	0.122766	0.122772	0.123413	0.123782	0.123565
25	60	1.28	450	N2	1	0.084539	0.087769	0.092909	0.097457	0.099916	0.100451	0.102138	0.104437	0.107033	0.107744	0.107969	0.108376	0.108752	0.109426	0.110653	0.112341	0.114243	0.116144	0.117818	0.118927	0.11894	0.119952	0.121377	0.1222	0.123033	0.123989	0.125415	0.12526	0.124168	0.124617	0.125021	0.125202	0.125887	0.125826	0.125127	0.125497	0.12587	0.12596	0.125256	0.124272	0.123397	0.124224	0.125159	0.12552
25	60	1.28	450	N2	2	0.092914	0.095672	0.097801	0.09998	0.100785	0.100362	0.101001	0.102455	0.1046	0.106335	0.10745	0.107706	0.108477	0.109676	0.11128	0.112351	0.11352	0.115472	0.116506	0.117097	0.117871	0.119063	0.120503	0.122065	0.122613	0.122311	0.121706	0.121533	0.121805	0.122393	0.12312	0.123636	0.122601	0.121939	0.122024	0.122615	0.122969	0.122931	0.122648	0.122196	0.121683	0.121626	0.121662	0.12163
25	60	1.28	450	N2	3	0.070421	0.072597	0.075961	0.078334	0.079286	0.079087	0.080196	0.080725	0.080135	0.080143	0.080915	0.082718	0.084646	0.086389	0.087675	0.089225	0.091071	0.093407	0.094584	0.095288	0.096465	0.097431	0.098278	0.099158	0.099992	0.100848	0.101969	0.102633	0.102809	0.102363	0.102714	0.103723	0.103219	0.102811	0.102833	0.103243	0.103935	0.104664	0.104075	0.10352	0.103563	0.104164	0.104639	0.104644
25	60	1.28	450	N2	4	0.072234	0.073014	0.073326	0.072878	0.071383	0.069475	0.071275	0.07336	0.074628	0.078127	0.081573	0.083755	0.085639	0.087298	0.08881	0.089667	0.090252	0.090886	0.091713	0.09229	0.091947	0.092413	0.093576	0.095433	0.096783	0.097751	0.098982	0.099932	0.100499	0.100446	0.099998	0.099424	0.099586	0.099928	0.100288	0.100543	0.10042	0.099967	0.099797	0.099572	0.099247	0.099572	0.099855	0.099843
25	60	1.28	450	N2	5	0.081261	0.084691	0.089182	0.093589	0.096927	0.09886	0.098407	0.098798	0.101184	0.102297	0.102951	0.103401	0.104076	0.104997	0.106188	0.10689	0.107438	0.108117	0.108715	0.109398	0.110397	0.111516	0.112539	0.11305	0.113619	0.114197	0.114461	0.115178	0.116233	0.117173	0.117823	0.118017	0.11722	0.116569	0.11638	0.116796	0.117553	0.118356	0.117844	0.117185	0.116858	0.116816	0.116794	0.11666
25	60	1.28	450	N2	6	0.080803	0.085536	0.090836	0.092177	0.092939	0.093499	0.091339	0.090441	0.092309	0.094378	0.096519	0.098484	0.100166	0.101088	0.100882	0.100563	0.100854	0.102684	0.104754	0.106695	0.108029	0.109619	0.111074	0.11163	0.112057	0.112632	0.113897	0.114526	0.114853	0.116432	0.117364	0.117408	0.117305	0.117407	0.117775	0.118224	0.118406	0.11824	0.117613	0.117285	0.117584	0.118279	0.118841	0.118976
25	60	1.28	450	N2	7	0.078794	0.077819	0.075147	0.075105	0.076838	0.079814	0.081777	0.08346	0.085094	0.087198	0.088191	0.087112	0.087765	0.0896	0.092329	0.09453	0.096402	0.098056	0.098834	0.099138	0.099463	0.100236	0.101416	0.103054	0.104501	0.105635	0.106436	0.106317	0.105667	0.105645	0.106279	0.107407	0.108284	0.108441	0.107991	0.107903	0.108423	0.109384	0.1094	0.109021	0.108494	0.10833	0.108363	0.108475
25	60	1.28	450	N2	8	0.081864	0.082868	0.081859	0.079257	0.077494	0.077357	0.080158	0.083893	0.087575	0.090861	0.093243	0.094295	0.094043	0.094512	0.097228	0.097736	0.097735	0.098655	0.100098	0.101426	0.101769	0.102215	0.103014	0.104759	0.105991	0.106852	0.108072	0.108944	0.10945	0.109712	0.109491	0.10894	0.108835	0.109103	0.109662	0.110192	0.110541	0.110553	0.1094	0.108477	0.108349	0.108388	0.108677	0.109098
25	60	1.28	450	N2	9	0.089876	0.094293	0.099749	0.100541	0.101376	0.102969	0.103515	0.104963	0.107811	0.109005	0.109905	0.111111	0.112494	0.113521	0.113816	0.115711	0.117651	0.118139	0.118498	0.11901	0.120021	0.121323	0.122557	0.123034	0.123729	0.124551	0.124917	0.126443	0.128589	0.129337	0.129797	0.129926	0.128371	0.127826	0.128561	0.128992	0.129685	0.130446	0.129548	0.128671	0.128456	0.128212	0.128201	0.128393
25	60	1.28	450	N2	10	0.079967	0.082636	0.084336	0.083663	0.082245	0.080983	0.082997	0.085604	0.087615	0.088452	0.088933	0.089495	0.091107	0.093022	0.094695	0.096063	0.097093	0.097685	0.098198	0.098857	0.099963	0.101071	0.102136	0.103092	0.1039	0.104668	0.105754	0.106139	0.105765	0.104356	0.103887	0.1046	0.105479	0.106038	0.106244	0.106728	0.106804	0.106393	0.105745	0.105167	0.10493	0.106085	0.106958	0.106842
25	60	1.28	450	N2	11	0.061147	0.062897	0.064444	0.066678	0.067877	0.068149	0.070325	0.07249	0.073926	0.075097	0.075828	0.076025	0.076915	0.078325	0.080164	0.08186	0.083577	0.085479	0.086926	0.087976	0.088694	0.089553	0.090484	0.091305	0.092561	0.094259	0.096482	0.097614	0.097624	0.096573	0.095719	0.095631	0.09735	0.098998	0.100079	0.100439	0.100577	0.100618	0.100584	0.100229	0.099523	0.099108	0.099172	0.099734
25	60	1.28	450	N2	12	0.087669	0.089968	0.092745	0.092008	0.091107	0.090973	0.093105	0.095335	0.096751	0.097825	0.098905	0.100217	0.101093	0.102056	0.103479	0.104754	0.105837	0.106626	0.107263	0.107787	0.108205	0.109129	0.110439	0.111987	0.113709	0.115356	0.116347	0.11756	0.118886	0.119737	0.120468	0.121069	0.121158	0.121268	0.121377	0.120818	0.12034	0.120125	0.120231	0.120785	0.121706	0.121858	0.121367	0.120346
25	60	1.28	450	N2	13	0.078175	0.08014	0.081869	0.084364	0.086359	0.087788	0.090082	0.091165	0.090499	0.091401	0.09253	0.093318	0.094657	0.095946	0.096765	0.098514	0.100228	0.100955	0.101726	0.102425	0.10285	0.103604	0.104404	0.104711	0.105178	0.105962	0.107362	0.108294	0.108782	0.109258	0.109017	0.108307	0.108857	0.109347	0.109589	0.110115	0.10984	0.108746	0.107905	0.107478	0.10761	0.108407	0.108933	0.108785
25	60	1.28	450	N2	14	0.09945	0.101366	0.102962	0.10651	0.10833	0.108103	0.108369	0.108895	0.109599	0.109095	0.109158	0.110823	0.113517	0.115965	0.117148	0.117592	0.117751	0.118136	0.117519	0.116778	0.117059	0.118299	0.119947	0.121161	0.121991	0.122557	0.123146	0.123604	0.123967	0.124397	0.124597	0.124531	0.124281	0.12423	0.124419	0.124525	0.125007	0.125781	0.125883	0.125557	0.124911	0.124279	0.123946	0.123982
25	60	1.28	450	N2	15	0.098246	0.099858	0.101047	0.102885	0.103867	0.103925	0.104279	0.105495	0.107603	0.107834	0.107552	0.107367	0.107614	0.108245	0.109241	0.110477	0.112209	0.114897	0.115665	0.115526	0.115847	0.116328	0.116878	0.117387	0.117585	0.117781	0.11876	0.119908	0.120993	0.121572	0.121494	0.120747	0.119282	0.118499	0.118622	0.119158	0.119436	0.119378	0.119624	0.11959	0.119135	0.119197	0.119101	0.118656
25	60	1.28	450	N2	16	0.066136	0.069492	0.07337	0.073883	0.073232	0.072322	0.073837	0.075845	0.077499	0.078082	0.078696	0.07996	0.081867	0.084078	0.086316	0.087945	0.089164	0.090097	0.090527	0.090879	0.091708	0.092717	0.093987	0.095792	0.097163	0.098296	0.099986	0.100974	0.101343	0.101588	0.101725	0.101873	0.102427	0.102864	0.103176	0.103866	0.104536	0.105001	0.104578	0.104021	0.10365	0.10335	0.103402	0.103777
25	60	1.28	450	N2	17	0.089238	0.093328	0.09329	0.091409	0.089913	0.089395	0.089662	0.089995	0.090219	0.092001	0.094305	0.096635	0.098329	0.09977	0.101211	0.101949	0.102676	0.104084	0.105506	0.106991	0.10868	0.109485	0.109768	0.110112	0.110163	0.110144	0.110526	0.111813	0.113621	0.114807	0.115384	0.115372	0.114946	0.114544	0.114294	0.114178	0.114313	0.114594	0.114244	0.113921	0.113906	0.114279	0.114766	0.11513
25	60	1.28	450	N2	18	0.100538	0.10091	0.100874	0.103369	0.103516	0.101125	0.100984	0.101215	0.101281	0.101894	0.10271	0.10358	0.105241	0.10747	0.1101	0.11199	0.11327	0.113919	0.11427	0.114593	0.115222	0.115989	0.117082	0.11901	0.12049	0.12127	0.120871	0.121766	0.123458	0.123779	0.123849	0.12385	0.12356	0.123724	0.124249	0.123967	0.123577	0.123149	0.122144	0.121619	0.121928	0.121885	0.122062	0.122519
25	60	1.28	450	N2	19	0.079583	0.080702	0.084473	0.085636	0.086464	0.087423	0.088926	0.090562	0.092199	0.094094	0.096432	0.099334	0.100175	0.100537	0.101551	0.10309	0.104416	0.104678	0.105592	0.106696	0.107327	0.108154	0.109122	0.110105	0.111498	0.113026	0.114004	0.114687	0.115161	0.115605	0.115861	0.115834	0.115089	0.114967	0.115518	0.115531	0.115805	0.116298	0.115775	0.115508	0.115885	0.115421	0.115227	0.115644
25	60	1.28	450	N2	20	0.086518	0.086721	0.085406	0.083556	0.082259	0.081977	0.083764	0.086665	0.090014	0.091593	0.093317	0.096185	0.098339	0.099845	0.100704	0.102195	0.103622	0.104322	0.104865	0.10559	0.106969	0.10807	0.108732	0.108536	0.108595	0.10891	0.109114	0.110044	0.111562	0.113242	0.11444	0.114887	0.114096	0.113616	0.113801	0.114563	0.115295	0.115758	0.115435	0.114761	0.114065	0.114725	0.115182	0.114857
25	60	1.28	450	N2	21	0.079877	0.08174	0.084399	0.086061	0.0862	0.085187	0.08597	0.086885	0.087469	0.089178	0.090893	0.092043	0.094671	0.097123	0.098198	0.098896	0.099402	0.099908	0.100794	0.10187	0.102904	0.103491	0.103795	0.103983	0.104712	0.105901	0.107218	0.108576	0.109663	0.109514	0.10901	0.108334	0.10731	0.106494	0.10611	0.106543	0.107023	0.107352	0.107401	0.107516	0.107834	0.108299	0.108351	0.107776
25	60	1.28	450	N2	22	0.074745	0.074957	0.075475	0.075668	0.07678	0.078767	0.079901	0.080799	0.081721	0.08327	0.085021	0.086771	0.088372	0.090265	0.092766	0.094537	0.095938	0.097233	0.098174	0.098923	0.099739	0.099738	0.099447	0.099692	0.100504	0.101726	0.102972	0.104522	0.105906	0.105491	0.105048	0.104853	0.104252	0.103986	0.104163	0.104534	0.105041	0.105501	0.104986	0.104254	0.103674	0.103756	0.103942	0.103996
25	60	1.28	450	N2	23	0.083582	0.085452	0.086569	0.085036	0.084384	0.085284	0.087288	0.089046	0.090021	0.091631	0.093123	0.094134	0.095972	0.098058	0.099974	0.100612	0.100976	0.102015	0.102977	0.103874	0.104722	0.105769	0.106813	0.107418	0.10855	0.109965	0.110815	0.112173	0.113746	0.114441	0.114406	0.113812	0.113281	0.112785	0.112539	0.113466	0.114199	0.114367	0.11346	0.112602	0.112316	0.112656	0.113124	0.113417
25	60	1.28	450	N2	24	0.077899	0.078429	0.07929	0.08234	0.083977	0.083779	0.083557	0.084397	0.086636	0.087517	0.088652	0.09084	0.092458	0.093744	0.094809	0.095349	0.095351	0.094682	0.09413	0.094057	0.09494	0.096161	0.097634	0.099349	0.100635	0.101466	0.101913	0.102476	0.103164	0.103861	0.104646	0.105279	0.104586	0.104171	0.104348	0.104913	0.105293	0.105339	0.104981	0.104528	0.104201	0.10466	0.105125	0.105257
25	60	1.28	450	N2	25	0.074722	0.075514	0.074837	0.075593	0.077651	0.080764	0.083651	0.085436	0.085793	0.086199	0.086938	0.08832	0.090318	0.092482	0.094448	0.095928	0.097036	0.09781	0.098525	0.099181	0.099715	0.101066	0.102879	0.104687	0.105858	0.106581	0.107517	0.107791	0.107819	0.109184	0.110323	0.110842	0.110531	0.109977	0.109483	0.109681	0.110069	0.110426	0.110077	0.109527	0.109055	0.10936	0.109709	0.10977
25	60	1.28	450	N2	26	0.067928	0.069897	0.072647	0.076542	0.079382	0.080712	0.080352	0.080909	0.083321	0.084698	0.085913	0.087301	0.089232	0.090959	0.091919	0.092407	0.093025	0.094424	0.096238	0.097968	0.098916	0.100486	0.102113	0.102745	0.1033	0.104075	0.10565	0.106609	0.107131	0.108325	0.108495	0.107547	0.106563	0.106162	0.10645	0.107062	0.107814	0.108483	0.108078	0.107512	0.107193	0.107252	0.107635	0.10823
25	60	1.28	450	N2	27	0.075183	0.075556	0.075718	0.07523	0.075308	0.076234	0.078366	0.079724	0.079582	0.079784	0.080306	0.081296	0.083553	0.086492	0.089655	0.09126	0.092276	0.093574	0.09385	0.093763	0.094145	0.095557	0.097411	0.098793	0.099739	0.100428	0.101317	0.101844	0.102278	0.103781	0.10451	0.104232	0.103677	0.103393	0.103542	0.104123	0.104805	0.10536	0.104904	0.104274	0.103845	0.103738	0.10392	0.104297
25	60	1.28	450	N2	28	0.073818	0.073454	0.071769	0.072269	0.072951	0.073744	0.076984	0.078975	0.078396	0.078137	0.078138	0.078592	0.080625	0.082968	0.084676	0.086252	0.087488	0.088092	0.089304	0.090744	0.091888	0.093064	0.094149	0.094928	0.095361	0.095577	0.095761	0.096803	0.098381	0.09951	0.099486	0.098521	0.098245	0.09878	0.099975	0.100933	0.101434	0.101434	0.100983	0.100653	0.100709	0.100996	0.101156	0.101007
25	60	1.28	450	N2	29	0.085791	0.088119	0.090703	0.091423	0.092655	0.094653	0.096066	0.096908	0.097253	0.098477	0.099505	0.099767	0.100034	0.100475	0.101259	0.10261	0.104051	0.105084	0.106536	0.108135	0.109506	0.110864	0.112146	0.113224	0.11426	0.115099	0.115326	0.115344	0.115475	0.116647	0.117965	0.119085	0.119481	0.119232	0.11867	0.119178	0.119596	0.11971	0.119667	0.1194	0.118981	0.119293	0.119591	0.119551
25	60	1.28	450	N2	30	0.075982	0.075511	0.074117	0.072641	0.070684	0.068951	0.072351	0.075577	0.07661	0.077904	0.079435	0.081346	0.083599	0.085036	0.084809	0.086748	0.08878	0.088928	0.089392	0.090231	0.091478	0.09314	0.094929	0.096338	0.097957	0.099501	0.100194	0.100519	0.100672	0.101071	0.101463	0.101775	0.101852	0.102139	0.102666	0.103109	0.103499	0.103747	0.103218	0.102913	0.103243	0.103844	0.104767	0.105801
25	60	1.28	450	N2	31	0.071788	0.07356	0.076473	0.079137	0.080712	0.081146	0.0812	0.081723	0.083016	0.083605	0.08409	0.084739	0.085826	0.087435	0.089604	0.089931	0.089822	0.090525	0.091521	0.092995	0.095259	0.097028	0.09837	0.099425	0.099736	0.099597	0.099677	0.100325	0.101415	0.102615	0.103358	0.103517	0.103138	0.102991	0.103289	0.104211	0.104676	0.104463	0.103651	0.102684	0.101908	0.102423	0.103044	0.103235
25	60	1.28	450	N2	32	0.086326	0.088872	0.088213	0.085824	0.085365	0.087101	0.08731	0.087569	0.088409	0.089853	0.091288	0.092367	0.094866	0.097661	0.099921	0.100654	0.101246	0.103107	0.104363	0.105191	0.105809	0.10697	0.108371	0.109547	0.110315	0.110958	0.112154	0.113732	0.115349	0.11605	0.116251	0.116038	0.115294	0.115069	0.115471	0.115816	0.116293	0.116831	0.116892	0.116973	0.117224	0.117071	0.117093	0.117437
25	60	1.28	450	N3	1	0.069647	0.069779	0.070734	0.073912	0.076676	0.078598	0.080759	0.082498	0.083624	0.084816	0.085428	0.085105	0.086363	0.088015	0.089241	0.090568	0.092025	0.093707	0.095134	0.096011	0.095876	0.096549	0.097447	0.097529	0.097511	0.097618	0.098288	0.098427	0.098347	0.099428	0.10013	0.100176	0.099913	0.0991	0.097984	0.097746	0.097809	0.098008	0.098054	0.098044	0.098036	0.098405	0.098543	0.098175
25	60	1.28	450	N3	2	0.080773	0.083499	0.084754	0.084211	0.083658	0.083668	0.084953	0.087255	0.090263	0.09215	0.093502	0.094492	0.094718	0.094984	0.095888	0.096082	0.096462	0.097938	0.099239	0.100462	0.101809	0.102376	0.102491	0.102648	0.102888	0.103111	0.102914	0.103797	0.105351	0.105993	0.106467	0.106827	0.106754	0.106414	0.105913	0.105509	0.105237	0.105067	0.104764	0.104312	0.103786	0.104116	0.104437	0.104353
25	60	1.28	450	N3	3	0.07838	0.080974	0.082325	0.084107	0.08432	0.083032	0.082422	0.083668	0.086975	0.0881	0.08839	0.088318	0.088517	0.088639	0.088455	0.088238	0.088815	0.091297	0.092354	0.092628	0.09301	0.093379	0.094051	0.095796	0.096623	0.096753	0.097143	0.097781	0.098339	0.097587	0.097441	0.097928	0.097126	0.096947	0.097477	0.097306	0.097078	0.096871	0.096356	0.09618	0.096533	0.096564	0.096242	0.095596
25	60	1.28	450	N3	4	0.073681	0.074795	0.075932	0.076013	0.07547	0.074667	0.074943	0.076757	0.080027	0.08155	0.082365	0.08284	0.083674	0.085116	0.087358	0.087979	0.08836	0.089832	0.090324	0.090502	0.091292	0.09188	0.092652	0.094473	0.095563	0.096081	0.096808	0.097556	0.098265	0.098862	0.098871	0.098326	0.097766	0.097594	0.097775	0.097663	0.097419	0.097197	0.097836	0.098496	0.098831	0.099007	0.098933	0.098611
25	60	1.28	450	N3	5	0.084099	0.089421	0.094532	0.096664	0.097767	0.098285	0.098134	0.097746	0.097441	0.097836	0.099274	0.102065	0.104141	0.105864	0.107427	0.109183	0.110484	0.110602	0.110626	0.110594	0.110487	0.111154	0.112036	0.112123	0.11244	0.112895	0.112878	0.114071	0.116186	0.118289	0.118998	0.118164	0.116535	0.115797	0.116201	0.116898	0.117641	0.118214	0.117936	0.117041	0.115761	0.115366	0.115491	0.115933
25	60	1.28	450	N3	6	0.080982	0.082961	0.086151	0.086638	0.085266	0.083005	0.084653	0.087355	0.090027	0.092862	0.095691	0.09838	0.099816	0.100936	0.102406	0.102907	0.102826	0.102405	0.101921	0.101532	0.10137	0.10249	0.104391	0.106354	0.108258	0.110034	0.111739	0.112303	0.112035	0.112079	0.11181	0.111231	0.110736	0.110506	0.110573	0.110879	0.110982	0.1108	0.110438	0.110068	0.109785	0.109714	0.109357	0.108578
25	60	1.28	450	N3	7	0.084722	0.086683	0.088062	0.088908	0.088948	0.088466	0.089141	0.091133	0.094118	0.093422	0.093002	0.094952	0.096776	0.098436	0.099807	0.100868	0.101811	0.102842	0.103399	0.103805	0.10446	0.105662	0.107167	0.108632	0.10985	0.110889	0.112134	0.112049	0.111152	0.11142	0.111314	0.110739	0.110713	0.110205	0.109218	0.108617	0.108613	0.109111	0.109197	0.109427	0.109899	0.109519	0.109369	0.109735
25	60	1.28	450	N3	8	0.066639	0.068553	0.069851	0.06895	0.070313	0.07414	0.075995	0.077284	0.078367	0.078677	0.079055	0.07999	0.081059	0.082564	0.084705	0.086227	0.087315	0.088058	0.087911	0.087726	0.088662	0.08946	0.090328	0.09162	0.093566	0.095578	0.096215	0.096995	0.097568	0.0962	0.094944	0.094354	0.094829	0.095078	0.094884	0.094648	0.094499	0.094479	0.094609	0.094703	0.094717	0.095165	0.095313	0.094863
25	60	1.28	450	N3	9	0.086913	0.09027	0.093895	0.097609	0.098193	0.095733	0.094447	0.093905	0.094293	0.096677	0.099796	0.10297	0.104526	0.105253	0.105693	0.106135	0.106366	0.10608	0.107089	0.108406	0.108692	0.108673	0.108738	0.109584	0.110522	0.111699	0.113762	0.115076	0.115654	0.115876	0.116051	0.1162	0.116027	0.115442	0.114572	0.113985	0.113826	0.113975	0.113521	0.112759	0.111911	0.11217	0.112702	0.113082
25	60	1.28	450	N3	10	0.077664	0.078092	0.078317	0.078766	0.080563	0.083709	0.087217	0.089545	0.089989	0.089253	0.089036	0.090455	0.092071	0.093922	0.095953	0.096587	0.097029	0.098479	0.098884	0.099231	0.100946	0.101627	0.101649	0.101601	0.101438	0.101284	0.10126	0.102452	0.104197	0.104048	0.104551	0.105689	0.10494	0.104255	0.103875	0.102945	0.102463	0.10255	0.102752	0.103006	0.103216	0.103136	0.102857	0.102489
25	60	1.28	450	N3	11	0.105125	0.106932	0.109774	0.110937	0.109972	0.107482	0.107632	0.108631	0.109823	0.110785	0.111917	0.113428	0.11479	0.116257	0.117977	0.118487	0.118475	0.118501	0.118366	0.11843	0.119165	0.120313	0.121468	0.122001	0.121768	0.121102	0.120704	0.120911	0.12163	0.122725	0.123035	0.122503	0.122197	0.12171	0.121096	0.120827	0.120745	0.120747	0.120458	0.119853	0.118988	0.11859	0.118694	0.119199
25	60	1.28	450	N3	12	0.080575	0.082269	0.086767	0.090747	0.093107	0.093827	0.094586	0.095385	0.096386	0.097958	0.099713	0.101463	0.104212	0.106598	0.107607	0.108625	0.109198	0.10881	0.109125	0.109542	0.109136	0.110131	0.111813	0.112973	0.114433	0.115967	0.116952	0.117453	0.117657	0.118243	0.117779	0.116538	0.117139	0.117536	0.117386	0.117123	0.116557	0.115823	0.115933	0.115891	0.115378	0.115355	0.115079	0.114287
25	60	1.28	450	N3	13	0.095982	0.097252	0.097185	0.094682	0.092277	0.090728	0.090826	0.092369	0.095123	0.097688	0.100226	0.102703	0.103907	0.104124	0.103548	0.103311	0.103356	0.10375	0.103961	0.104434	0.105789	0.107208	0.10851	0.109377	0.1101	0.110588	0.110473	0.110856	0.111533	0.111593	0.111389	0.111089	0.111177	0.111169	0.110938	0.110345	0.109933	0.10981	0.109991	0.109812	0.109066	0.108732	0.108571	0.108503
25	60	1.28	450	N3	14	0.086972	0.090176	0.091447	0.092545	0.091512	0.088666	0.087492	0.087934	0.089905	0.090979	0.092209	0.094057	0.095437	0.096935	0.098956	0.101073	0.10322	0.105385	0.106259	0.106535	0.107135	0.107822	0.108533	0.109093	0.110249	0.111655	0.112323	0.113026	0.113693	0.113869	0.113928	0.113981	0.114189	0.114071	0.113646	0.113467	0.113325	0.113164	0.112871	0.112373	0.111772	0.11243	0.113096	0.113234
25	60	1.28	450	N3	15	0.078974	0.082518	0.084572	0.084125	0.084234	0.08545	0.086913	0.088207	0.089252	0.091818	0.09394	0.09451	0.094992	0.095184	0.095003	0.095233	0.096027	0.097675	0.099703	0.101393	0.101769	0.10221	0.102628	0.102746	0.103405	0.104643	0.106548	0.107297	0.106946	0.105952	0.105012	0.104409	0.104419	0.104685	0.105113	0.105706	0.106335	0.106787	0.105883	0.105069	0.104918	0.104912	0.104797	0.104395
25	60	1.28	450	N3	16	0.079512	0.080071	0.07912	0.080932	0.083507	0.086181	0.087205	0.088301	0.089906	0.089264	0.0888	0.089826	0.091077	0.092432	0.093733	0.094195	0.094496	0.095319	0.095355	0.095306	0.096188	0.096041	0.095684	0.096628	0.097362	0.097942	0.098798	0.100165	0.101503	0.100838	0.100882	0.101698	0.100744	0.100345	0.100671	0.100235	0.100026	0.100171	0.100305	0.10063	0.101126	0.101011	0.10029	0.099082
25	60	1.28	450	N3	17	0.088334	0.089985	0.091169	0.089924	0.088049	0.0863	0.08649	0.088286	0.091358	0.093667	0.094746	0.09409	0.094089	0.094846	0.096539	0.098341	0.10025	0.102252	0.103941	0.105133	0.105538	0.106256	0.107232	0.10845	0.109312	0.109916	0.110693	0.11101	0.111132	0.112119	0.112766	0.112826	0.112392	0.111821	0.111313	0.111259	0.111458	0.111719	0.111178	0.110383	0.109628	0.109571	0.109755	0.109982
25	60	1.28	450	N3	18	0.087085	0.088951	0.091751	0.09222	0.092777	0.093798	0.09447	0.095833	0.098007	0.097831	0.097756	0.099066	0.100774	0.102471	0.103808	0.105092	0.106261	0.107268	0.107793	0.108154	0.108739	0.110009	0.111389	0.111839	0.112354	0.112861	0.112934	0.113028	0.113371	0.114808	0.11525	0.11446	0.113426	0.112842	0.113024	0.114617	0.115437	0.115106	0.1142	0.113286	0.112713	0.112745	0.112956	0.113132
25	60	1.28	450	N3	19	0.089124	0.090903	0.090831	0.088364	0.084648	0.080757	0.081113	0.082733	0.084335	0.085171	0.085942	0.086989	0.087698	0.08853	0.089828	0.091564	0.093803	0.096759	0.098813	0.099871	0.099787	0.099824	0.099657	0.098555	0.097685	0.097322	0.097849	0.09836	0.098951	0.100461	0.101064	0.100563	0.099936	0.099257	0.098673	0.098545	0.098483	0.098381	0.098098	0.097923	0.097989	0.098423	0.098684	0.098527
25	60	1.28	450	N3	20	0.068415	0.070241	0.071526	0.072865	0.073169	0.072585	0.073166	0.073939	0.074637	0.075991	0.077393	0.078518	0.079528	0.081095	0.08372	0.085536	0.086818	0.087676	0.08815	0.088558	0.089304	0.090332	0.091575	0.093045	0.09402	0.094264	0.093247	0.092917	0.093367	0.094507	0.095333	0.095614	0.095548	0.095084	0.094543	0.095298	0.09616	0.096837	0.097106	0.097243	0.09739	0.097798	0.098085	0.098062
25	60	1.28	450	N3	21	0.098464	0.099883	0.100416	0.101569	0.101365	0.099996	0.100814	0.102232	0.103591	0.104062	0.10457	0.105631	0.107947	0.11008	0.110952	0.112036	0.112783	0.112599	0.112967	0.113663	0.114358	0.115391	0.116359	0.116484	0.116786	0.11706	0.116394	0.117039	0.11869	0.120154	0.120416	0.119544	0.118984	0.11883	0.119079	0.119407	0.119731	0.120002	0.120196	0.119932	0.119138	0.118754	0.118648	0.118745
25	60	1.28	450	N3	22	0.094995	0.096012	0.095817	0.096263	0.096721	0.097044	0.096592	0.097045	0.09915	0.103012	0.106231	0.107315	0.108446	0.109286	0.109653	0.109088	0.108784	0.109998	0.111764	0.113474	0.114355	0.114719	0.114896	0.1155	0.11548	0.115348	0.116539	0.117981	0.119089	0.118147	0.11743	0.117312	0.117074	0.117022	0.117121	0.117058	0.116686	0.116004	0.115123	0.11441	0.114082	0.114428	0.114839	0.115003
25	60	1.28	450	N3	23	0.100798	0.101844	0.099988	0.099614	0.100902	0.103427	0.103795	0.104183	0.105242	0.105079	0.105345	0.106964	0.109317	0.112288	0.115741	0.118543	0.120733	0.122244	0.122568	0.122429	0.122795	0.122881	0.122961	0.123524	0.124329	0.125183	0.125626	0.126634	0.127883	0.128073	0.128357	0.128673	0.127644	0.126527	0.125597	0.124631	0.124724	0.125837	0.126427	0.127217	0.128333	0.128686	0.128805	0.128899
25	60	1.28	450	N3	24	0.064168	0.063756	0.06574	0.069283	0.071904	0.073202	0.074516	0.075097	0.074873	0.075512	0.076589	0.078	0.080107	0.082337	0.084241	0.085159	0.085821	0.086898	0.088103	0.089658	0.091948	0.093239	0.093774	0.093785	0.09425	0.095085	0.095798	0.096869	0.097958	0.097862	0.09755	0.097316	0.097474	0.097823	0.098244	0.098379	0.098733	0.099253	0.098963	0.098612	0.09848	0.098238	0.098411	0.099103
25	60	1.28	450	N3	25	0.084745	0.085438	0.083982	0.083747	0.082324	0.080119	0.082351	0.084749	0.08584	0.088491	0.090799	0.091765	0.09306	0.094459	0.095862	0.097976	0.100128	0.101675	0.102976	0.103428	0.102112	0.101634	0.101877	0.102694	0.103884	0.105351	0.10715	0.107782	0.107308	0.105876	0.105647	0.106777	0.107744	0.107636	0.106524	0.105795	0.105567	0.105808	0.106114	0.105893	0.104983	0.104718	0.104646	0.104624
25	60	1.28	450	N3	26	0.085686	0.088461	0.090617	0.095514	0.098488	0.098901	0.098548	0.097726	0.096728	0.09562	0.094824	0.094658	0.096108	0.098557	0.101543	0.104102	0.106345	0.108334	0.109211	0.109456	0.109689	0.109934	0.110229	0.110601	0.111435	0.112426	0.112649	0.113807	0.11553	0.116391	0.116416	0.115855	0.116024	0.115545	0.114363	0.113423	0.112917	0.112854	0.113015	0.112909	0.112413	0.112732	0.113108	0.113249
25	60	1.28	450	N3	27	0.087033	0.088592	0.089052	0.088644	0.088461	0.088705	0.088758	0.089741	0.091924	0.093378	0.094244	0.094443	0.09496	0.095719	0.096713	0.098139	0.09999	0.102408	0.103799	0.104191	0.103556	0.103654	0.10427	0.105037	0.106311	0.107971	0.109829	0.110903	0.111097	0.11019	0.109154	0.108411	0.108637	0.108968	0.109177	0.109249	0.108817	0.107889	0.106792	0.106192	0.1064	0.107245	0.107678	0.107262
25	60	1.28	450	N3	28	0.062806	0.06578	0.065327	0.063598	0.063679	0.065583	0.064554	0.06412	0.06534	0.064902	0.064561	0.065153	0.064224	0.063739	0.065093	0.065239	0.065208	0.065888	0.06648	0.067205	0.068396	0.069349	0.070382	0.07234	0.072623	0.07153	0.070187	0.069701	0.069886	0.069809	0.070159	0.070868	0.071041	0.071625	0.072403	0.071561	0.070522	0.069617	0.068949	0.068643	0.068724	0.068796	0.068886	0.068981
25	60	1.28	450	N3	29	0.05952	0.060758	0.061162	0.06046	0.060151	0.060613	0.062039	0.063912	0.06589	0.067094	0.068386	0.070238	0.072494	0.074536	0.075868	0.076329	0.076769	0.07814	0.078345	0.078357	0.079545	0.080413	0.080926	0.080963	0.080908	0.081024	0.081791	0.082932	0.084267	0.085492	0.086055	0.085903	0.085414	0.084861	0.084443	0.084605	0.084984	0.085428	0.085575	0.085454	0.085144	0.085472	0.085598	0.085266
25	60	1.28	450	N3	30	0.081089	0.083923	0.085401	0.086683	0.087546	0.088057	0.088332	0.089495	0.091818	0.092905	0.093577	0.094139	0.094452	0.094852	0.09561	0.097084	0.098472	0.098896	0.099917	0.101106	0.101895	0.10198	0.101852	0.102276	0.103327	0.104667	0.105514	0.106251	0.106836	0.106975	0.10717	0.107395	0.106993	0.106456	0.106002	0.106099	0.1064	0.10669	0.106084	0.105501	0.105356	0.105973	0.106353	0.106057
25	60	1.28	450	N3	31	0.083346	0.082368	0.079886	0.078032	0.078034	0.079637	0.079339	0.079848	0.081895	0.082269	0.082669	0.083929	0.085718	0.08773	0.089688	0.090193	0.0904	0.09137	0.092841	0.094256	0.094856	0.095707	0.096764	0.098004	0.099065	0.099862	0.100243	0.100951	0.101767	0.101811	0.101573	0.101094	0.099972	0.099438	0.099647	0.100032	0.100219	0.100133	0.099914	0.099817	0.099932	0.099912	0.099649	0.099131
25	60	1.28	450	N3	32	0.090522	0.090788	0.090618	0.087854	0.086217	0.086307	0.086872	0.087833	0.089059	0.090645	0.091788	0.091991	0.093282	0.094814	0.096025	0.097935	0.099751	0.100724	0.100947	0.10046	0.099201	0.099213	0.099913	0.100245	0.101472	0.103232	0.104529	0.105211	0.105361	0.10527	0.104467	0.103248	0.103259	0.103401	0.103497	0.103773	0.104082	0.104346	0.10439	0.103758	0.102405	0.101948	0.10163	0.101227
25	60	1.28	450	N4	1	0.080263	0.083776	0.086831	0.084263	0.082369	0.082468	0.084403	0.086573	0.08827	0.090366	0.092058	0.092875	0.093575	0.094248	0.095002	0.096102	0.097329	0.098514	0.099364	0.099795	0.099619	0.100463	0.101615	0.101726	0.102556	0.103952	0.105261	0.10604	0.106329	0.106382	0.105866	0.104918	0.10421	0.104419	0.10536	0.10553	0.105348	0.104866	0.103835	0.103322	0.10371	0.103962	0.104156	0.104237
25	60	1.28	450	N4	2	0.083615	0.085729	0.088769	0.089813	0.090409	0.091212	0.094456	0.097927	0.10068	0.10283	0.104377	0.105258	0.104637	0.103774	0.103637	0.104596	0.106123	0.107847	0.108565	0.108853	0.109526	0.109421	0.109209	0.11015	0.110869	0.111169	0.11082	0.110983	0.111513	0.111616	0.111944	0.112387	0.11194	0.111107	0.110248	0.110427	0.110875	0.111337	0.111304	0.111065	0.110757	0.110659	0.110482	0.110111
25	60	1.28	450	N4	3	0.057322	0.05759	0.060227	0.063664	0.065742	0.066335	0.067719	0.069941	0.072974	0.075157	0.07735	0.079944	0.081661	0.082548	0.082611	0.08304	0.083834	0.085161	0.086145	0.086573	0.086087	0.086677	0.087911	0.089162	0.089955	0.090718	0.092734	0.093837	0.094259	0.09533	0.096018	0.096053	0.094983	0.094763	0.095564	0.09614	0.096386	0.096257	0.095726	0.095277	0.095146	0.095359	0.095571	0.09554
25	60	1.28	450	N4	4	0.105007	0.105969	0.104019	0.102894	0.102352	0.102405	0.102756	0.103518	0.104749	0.107133	0.108406	0.107181	0.106855	0.107419	0.108974	0.109242	0.109483	0.11089	0.112405	0.113383	0.112907	0.113194	0.114022	0.115104	0.115894	0.116491	0.117331	0.117828	0.11799	0.11795	0.117742	0.117377	0.116832	0.116089	0.115369	0.115575	0.116214	0.116991	0.116867	0.116237	0.11532	0.114841	0.114616	0.114535
25	60	1.28	450	N4	5	0.085301	0.084413	0.081559	0.078855	0.077681	0.078377	0.080926	0.084369	0.088067	0.090966	0.093035	0.094112	0.094732	0.095093	0.095391	0.09615	0.097148	0.098245	0.099007	0.099607	0.100256	0.101375	0.102736	0.104066	0.104768	0.104708	0.103545	0.103225	0.103745	0.104762	0.105286	0.105114	0.104502	0.103972	0.10365	0.103398	0.103427	0.103727	0.104131	0.104055	0.1033	0.102546	0.102273	0.102685
25	60	1.28	450	N4	6	0.095611	0.099313	0.104198	0.107042	0.107306	0.105616	0.106531	0.107368	0.107327	0.108474	0.108958	0.10778	0.109195	0.111377	0.113073	0.114914	0.116124	0.115787	0.115529	0.1153	0.114922	0.115866	0.117416	0.118376	0.11949	0.120511	0.120621	0.12137	0.122465	0.122643	0.122216	0.121399	0.120819	0.120717	0.121104	0.121821	0.121952	0.121412	0.120918	0.120358	0.119785	0.119832	0.11952	0.118571
25	60	1.28	450	N4	7	0.101637	0.100782	0.099803	0.099123	0.098014	0.096791	0.098299	0.100313	0.101939	0.103548	0.104742	0.105278	0.106733	0.108445	0.109965	0.111617	0.112969	0.113597	0.112899	0.111719	0.111123	0.111326	0.112135	0.113284	0.114951	0.116891	0.118616	0.119842	0.120668	0.121641	0.12126	0.119653	0.118763	0.118043	0.117534	0.117771	0.117887	0.117743	0.117671	0.117559	0.1174	0.11747	0.117488	0.117297
25	60	1.28	450	N4	8	0.090644	0.092687	0.091288	0.086393	0.084219	0.085585	0.086807	0.088771	0.091493	0.09352	0.095356	0.097178	0.097964	0.098736	0.100228	0.100808	0.100653	0.099695	0.099314	0.099589	0.100635	0.101602	0.102602	0.103926	0.104855	0.105321	0.105216	0.105753	0.106786	0.107725	0.107726	0.106933	0.106957	0.106843	0.106482	0.106245	0.105796	0.105174	0.104999	0.104801	0.104471	0.104791	0.105178	0.105357
25	60	1.28	450	N4	9	0.103687	0.107263	0.106604	0.104335	0.103374	0.104085	0.10369	0.104887	0.108251	0.10885	0.109025	0.10985	0.111786	0.113919	0.115553	0.116526	0.11716	0.117766	0.117687	0.117231	0.11674	0.117325	0.118399	0.119019	0.119449	0.119901	0.12096	0.121091	0.120674	0.121352	0.121641	0.121304	0.120604	0.120138	0.120005	0.11996	0.119811	0.119544	0.119356	0.119347	0.119553	0.119872	0.119725	0.118914
25	60	1.28	450	N4	10	0.096446	0.097893	0.099469	0.099777	0.09833	0.095859	0.097246	0.099663	0.10196	0.103656	0.105024	0.106161	0.107521	0.108687	0.109359	0.110168	0.110987	0.111754	0.112005	0.111979	0.111974	0.11213	0.112613	0.113858	0.114635	0.115207	0.116592	0.117363	0.117393	0.116393	0.115987	0.116272	0.11588	0.115599	0.115443	0.114673	0.114527	0.11504	0.1149	0.114599	0.114301	0.114022	0.114008	0.114208
25	60	1.28	450	N4	11	0.094988	0.095758	0.096602	0.097315	0.096156	0.093575	0.094502	0.095527	0.095608	0.097681	0.099691	0.100582	0.102458	0.103983	0.104206	0.104254	0.104341	0.104766	0.10509	0.105561	0.106546	0.107227	0.108001	0.109726	0.110796	0.11119	0.111243	0.11099	0.110533	0.109923	0.110201	0.111257	0.11157	0.111571	0.111338	0.110953	0.11041	0.109825	0.109869	0.110025	0.110031	0.10937	0.108713	0.108326
25	60	1.28	450	N4	12	0.075205	0.07777	0.081049	0.079268	0.078179	0.078563	0.077664	0.077348	0.078261	0.079357	0.08132	0.084542	0.087061	0.089098	0.090736	0.091685	0.092382	0.093268	0.093557	0.093571	0.093714	0.094291	0.095071	0.095685	0.096211	0.096984	0.09888	0.10028	0.101159	0.101986	0.101951	0.101102	0.100295	0.099796	0.099655	0.099709	0.099645	0.099381	0.098847	0.098394	0.098228	0.09871	0.099487	0.100271
25	60	1.28	450	N4	13	0.102081	0.106738	0.11082	0.111946	0.112124	0.111985	0.112314	0.113517	0.115588	0.116431	0.116196	0.114803	0.116406	0.118799	0.120421	0.121105	0.121178	0.120809	0.121244	0.121808	0.121494	0.122489	0.124222	0.125828	0.127226	0.128365	0.129213	0.129695	0.129878	0.129952	0.129676	0.129157	0.129069	0.128766	0.128257	0.128212	0.128063	0.127719	0.127248	0.126954	0.12697	0.127203	0.12715	0.126632
25	60	1.28	450	N4	14	0.074432	0.07507	0.07491	0.077205	0.079066	0.080025	0.080573	0.082051	0.084823	0.086236	0.087002	0.087341	0.088466	0.089468	0.089708	0.090211	0.090566	0.090341	0.090509	0.090993	0.091662	0.092673	0.093947	0.0955	0.096383	0.096755	0.097224	0.097523	0.097581	0.097116	0.096808	0.09668	0.096029	0.095721	0.095927	0.096542	0.09739	0.098219	0.097897	0.097146	0.09631	0.095798	0.095677	0.095905
25	60	1.28	450	N4	15	0.072626	0.07528	0.077009	0.07623	0.07568	0.07582	0.075705	0.075305	0.074765	0.075967	0.077519	0.078729	0.080172	0.082442	0.08595	0.086524	0.085943	0.085578	0.086249	0.087357	0.088082	0.088971	0.090223	0.092442	0.093378	0.093586	0.094951	0.095925	0.096508	0.097115	0.097288	0.096969	0.096312	0.095369	0.094291	0.093529	0.093286	0.093479	0.093336	0.093283	0.093417	0.093171	0.093049	0.093194
25	60	1.28	450	N4	16	0.068577	0.070951	0.07277	0.074802	0.076868	0.078652	0.078271	0.077447	0.076953	0.076939	0.077617	0.079197	0.081806	0.084318	0.085833	0.085714	0.084988	0.084608	0.083879	0.083278	0.083451	0.083704	0.084345	0.086067	0.08773	0.089199	0.090458	0.091788	0.092756	0.091754	0.090657	0.089812	0.088666	0.088228	0.08852	0.088633	0.088854	0.089155	0.089189	0.08897	0.088501	0.08785	0.087473	0.087502
25	60	1.28	450	N4	17	0.091628	0.092669	0.092296	0.089982	0.089243	0.09043	0.090778	0.091876	0.094087	0.095381	0.096659	0.098324	0.099348	0.100421	0.102028	0.103178	0.10417	0.105296	0.105268	0.105208	0.10668	0.107537	0.108207	0.109489	0.110737	0.111628	0.1115	0.111597	0.111759	0.110895	0.11089	0.111906	0.112818	0.113622	0.114123	0.113658	0.113038	0.112408	0.11134	0.110815	0.111178	0.111622	0.11151	0.1106
25	60	1.28	450	N4	18	0.093443	0.093473	0.092081	0.090382	0.090031	0.091027	0.090865	0.091328	0.092999	0.095129	0.096358	0.095789	0.097625	0.100049	0.1018	0.102151	0.102443	0.104086	0.104855	0.104873	0.104246	0.104751	0.105828	0.106601	0.10708	0.107287	0.107276	0.10729	0.107342	0.107285	0.107896	0.10892	0.108494	0.10773	0.106913	0.106218	0.105926	0.105965	0.105508	0.105129	0.10505	0.105249	0.105549	0.105778
25	60	1.28	450	N4	19	0.079066	0.082074	0.082944	0.082378	0.08236	0.083353	0.085138	0.087465	0.089925	0.090184	0.089945	0.090058	0.090858	0.092119	0.093689	0.095748	0.097421	0.097771	0.097177	0.096635	0.097467	0.098384	0.099596	0.101688	0.103197	0.103924	0.103628	0.103883	0.104762	0.106214	0.107268	0.107496	0.106044	0.104773	0.104283	0.105263	0.106126	0.106453	0.105923	0.105164	0.104522	0.104537	0.104463	0.103993
25	60	1.28	450	N4	20	0.075513	0.076836	0.077716	0.076717	0.07693	0.078734	0.080603	0.081926	0.082297	0.081352	0.080841	0.081842	0.083388	0.085415	0.087822	0.090003	0.091598	0.092141	0.091539	0.091147	0.092822	0.093998	0.094887	0.095879	0.096867	0.097536	0.097066	0.097079	0.097481	0.097576	0.097314	0.09686	0.09713	0.097111	0.096772	0.096985	0.096994	0.096756	0.096946	0.097044	0.096887	0.096971	0.096779	0.096179
25	60	1.28	450	N4	21	0.092053	0.093945	0.096524	0.097231	0.097121	0.096466	0.095334	0.095094	0.096318	0.098124	0.100156	0.102142	0.103535	0.104891	0.106599	0.107717	0.108238	0.10799	0.107847	0.108035	0.108845	0.109703	0.110795	0.112578	0.114094	0.11521	0.115838	0.116459	0.116939	0.116642	0.116222	0.115836	0.115443	0.115269	0.115238	0.114742	0.11446	0.114424	0.113958	0.113622	0.113576	0.113158	0.112937	0.113029
25	60	1.28	450	N4	22	0.095616	0.099314	0.099775	0.097899	0.094792	0.091233	0.08925	0.089297	0.091393	0.092743	0.094153	0.095899	0.096864	0.097756	0.099068	0.099788	0.100332	0.101049	0.10175	0.102703	0.104337	0.10508	0.105274	0.105439	0.10558	0.105679	0.105569	0.106038	0.106996	0.108216	0.10847	0.107856	0.108186	0.108268	0.107935	0.107474	0.106996	0.10656	0.106263	0.106175	0.10629	0.106235	0.10611	0.105896
25	60	1.28	450	N4	23	0.0741	0.075106	0.078631	0.082782	0.084133	0.082494	0.081078	0.081005	0.082799	0.084543	0.086099	0.087236	0.088262	0.089342	0.090623	0.092278	0.093637	0.093916	0.09478	0.095782	0.096307	0.096394	0.096543	0.097773	0.098223	0.098325	0.099528	0.100859	0.102082	0.102847	0.102776	0.101822	0.100039	0.098825	0.098528	0.099125	0.099825	0.100324	0.100056	0.09947	0.098836	0.09892	0.09898	0.098714
25	60	1.28	450	N4	24	0.086578	0.089816	0.091875	0.090649	0.088948	0.087727	0.08893	0.090208	0.090637	0.090931	0.091944	0.094267	0.095914	0.097572	0.099675	0.101147	0.102129	0.10268	0.102107	0.101645	0.102971	0.104448	0.105723	0.106112	0.106785	0.107486	0.107274	0.107358	0.107787	0.108513	0.108746	0.10847	0.108511	0.108359	0.108027	0.107997	0.107851	0.107565	0.107505	0.107476	0.107436	0.107824	0.10756	0.106322
25	60	1.28	450	N4	25	0.098086	0.098553	0.097307	0.096911	0.095922	0.094298	0.092914	0.092963	0.094766	0.095701	0.096478	0.097333	0.098367	0.0997	0.101409	0.102063	0.102247	0.102397	0.10283	0.103106	0.1026	0.102283	0.102451	0.103821	0.104567	0.105086	0.106844	0.108243	0.108864	0.107479	0.106914	0.107335	0.106352	0.106182	0.106898	0.106702	0.106898	0.107559	0.107675	0.107614	0.107487	0.107268	0.106796	0.106008
25	60	1.28	450	N4	26	0.080033	0.079575	0.077915	0.077833	0.077583	0.077229	0.079339	0.081321	0.082159	0.082738	0.08333	0.084164	0.085785	0.087479	0.088708	0.089701	0.09021	0.089892	0.089748	0.089651	0.08933	0.090327	0.091883	0.092749	0.093439	0.093989	0.094461	0.094253	0.093693	0.093848	0.094478	0.095332	0.095504	0.095411	0.095121	0.09444	0.09445	0.095171	0.095314	0.095439	0.095656	0.095222	0.094811	0.094696
25	60	1.28	450	N4	27	0.095914	0.097892	0.099902	0.100495	0.101417	0.102808	0.103189	0.103621	0.104427	0.104675	0.104732	0.104765	0.105814	0.107039	0.107834	0.108727	0.109557	0.110188	0.110639	0.110544	0.109295	0.109395	0.110267	0.11101	0.111714	0.112237	0.112223	0.11238	0.112837	0.113983	0.114432	0.114028	0.113543	0.112913	0.112262	0.112058	0.111873	0.111606	0.111175	0.110835	0.110715	0.111015	0.110995	0.110407
25	60	1.28	450	N4	28	0.074299	0.075209	0.072478	0.069753	0.070188	0.073562	0.073874	0.074174	0.075335	0.075213	0.075128	0.075776	0.077973	0.080382	0.081983	0.082397	0.082692	0.083999	0.084488	0.084559	0.084753	0.08514	0.08578	0.086848	0.087875	0.088924	0.090321	0.091479	0.092182	0.091711	0.0916	0.092027	0.092157	0.092278	0.092286	0.09145	0.090927	0.09091	0.091092	0.091274	0.091331	0.091153	0.091031	0.091039
25	60	1.28	450	N4	29	0.089883	0.093125	0.095096	0.097478	0.095979	0.091086	0.09038	0.091715	0.094327	0.096776	0.098849	0.100289	0.103309	0.105887	0.106544	0.1065	0.106415	0.107068	0.107398	0.107544	0.107698	0.107814	0.10819	0.109418	0.110813	0.112328	0.114113	0.11546	0.116126	0.115364	0.114561	0.114071	0.113937	0.113805	0.113598	0.113318	0.113299	0.113454	0.112868	0.111945	0.110888	0.110122	0.109866	0.110151
25	60	1.28	450	N4	30	0.099704	0.10116	0.10172	0.09965	0.098931	0.100355	0.103686	0.106924	0.109142	0.111083	0.112607	0.113625	0.11326	0.113208	0.114725	0.115305	0.115654	0.116362	0.11665	0.116704	0.116763	0.116986	0.117492	0.118615	0.119339	0.119785	0.120437	0.121569	0.122825	0.123026	0.123034	0.122854	0.121584	0.120885	0.12089	0.12036	0.120522	0.121299	0.120839	0.120042	0.119303	0.119144	0.119431	0.119975
25	60	1.28	450	N4	31	0.081394	0.086437	0.091709	0.09099	0.088905	0.08678	0.086267	0.087019	0.088929	0.091737	0.094439	0.096377	0.097697	0.098176	0.097667	0.098062	0.098522	0.09825	0.098688	0.099471	0.100125	0.100358	0.10041	0.100574	0.101615	0.103201	0.104327	0.106112	0.108036	0.108307	0.107511	0.106002	0.104538	0.104461	0.105665	0.106321	0.106336	0.10568	0.104318	0.103581	0.10397	0.104158	0.104529	0.105072
25	60	1.28	450	N4	32	0.074972	0.076656	0.076151	0.07663	0.076322	0.075383	0.076417	0.078434	0.080779	0.080414	0.080274	0.081945	0.083894	0.085731	0.0871	0.088699	0.090088	0.090828	0.090991	0.091406	0.093253	0.094141	0.094603	0.095598	0.096347	0.096692	0.096162	0.097515	0.099948	0.100336	0.100288	0.100072	0.099364	0.099422	0.100281	0.100855	0.101087	0.100955	0.100531	0.099944	0.099338	0.099377	0.099445	0.099285
[truncated: 2,058 more columns]
